# Supplementary material for: Characterization of Alternative Splicing (AS) Events during Chicken (Gallus gallus) Male Germ-Line Stem Cell Differentiation with Single-Cell RNA-seq
Source: Animals (Basel). 2021 May 20;11(5):1469. doi: 10.3390/ani11051469 (PMC8160964; doi:10.3390/ani11051469)
Supplement: Supplementary file 1 [file animals-11-01469-s001.zip]

Archive with 7 entries (7 files):
- Supplementary Material Table S1.xlsx
- Supplementary Material Table S2.xlsx
- Supplementary Material Table S3.xlsx
- Supplementary Material Table S4.xlsx
- Supplementary Material Table S5.xlsx
- Supplementary Material Table S6.xlsx
- Supplementary Material Table S7.xlsx
