# Supplementary material for: Characterization of Alternative Splicing (AS) Events during Chicken (Gallus gallus) Male Germ-Line Stem Cell Differentiation with Single-Cell RNA-seq
Source: Animals (Basel). 2021 May 20;11(5):1469. doi: 10.3390/ani11051469 (PMC8160964; doi:10.3390/ani11051469)
Supplement: Supplementary file 1 [file animals-11-01469-s001.zip › Supplementary Material Table S1.xlsx]

## Sheet: ESCs.fpkm
event_id	event_type	chrom	event_start	event_end	event_pattern	strand	fpkm	ref_id
1037815	TSS	AADN03025540.1	888	930	888	-	1.09794e+07	-
1037816	TTS	AADN03025540.1	194	284	284	-	1.09794e+07	-
1038324	TSS	AADN03018803.1	301	362	301	-	8.37684e+06	-
1038325	TTS	AADN03018803.1	166	232	232	-	8.37684e+06	-
1037980	TSS	AADN03010924.1	549	665	549	-	3.46236e+06	-
1037981	TTS	AADN03010924.1	3	38	38	-	3.46236e+06	-
1031877	TSS	chr8	19929115	19929196	19929115	-	1.61889e+06	ENSGALT00000044877
1031878	TTS	chr8	19928635	19928708	19928708	-	1.61889e+06	ENSGALT00000044877
1029046	TSS	chr6	5393577	5393686	5393686	+	1.46754e+06	-
1029047	TTS	chr6	5479940	5479979	5479940	+	1.46754e+06	-
1000254	TSS	chr1	36332842	36332907	36332907	+	863258	-
1000255	TTS	chr1	36334064	36334147	36334064	+	863258	-
1019332	TSS	chr25	2167321	2167332	2167321	-	481629	ENSGALT00000042661
1019333	TTS	chr25	2167013	2167174	2167174	-	481629	ENSGALT00000042661
1036858	TSS	JH375696.1	1250	1319	1250	-	108529	-
1036859	TTS	JH375696.1	100	187	187	-	108529	-
1036830	TSS	AADN03021378.1	566	605	605	+	97170	-
1036831	TTS	AADN03021378.1	714	830	714	+	97170	-
1038362	TSS	AADN03017676.1	213	310	213	-	73296.1	-
1038363	TTS	AADN03017676.1	75	139	139	-	73296.1	-
1012957	TSS	chr2	3211586	3211612	3211586	-	68597.2	-
1012958	TTS	chr2	3209783	3209911	3209911	-	68597.2	-
1038304	TSS	AADN03026681.1	673	778	673	-	60357.1	-
1038305	TTS	AADN03026681.1	422	474	474	-	60357.1	-
1038075	TSS	AADN03017609.1	771	842	771	-	59381.6	-
1038076	TTS	AADN03017609.1	73	98	98	-	59381.6	-
1020707	TSS	chr28	2856500	2856607	2856607	+	42417.4	-
1020708	TTS	chr28	2856715	2856814	2856715	+	42417.4	-
1038171	TSS	AADN03021307.1	176	312	312	+	37500.2	-
1038172	TTS	AADN03021307.1	411	447	411	+	37500.2	-
1037978	TSS	AADN03022960.1	745	840	745	-	36883.4	-
1037979	TTS	AADN03022960.1	318	415	415	-	36883.4	-
1038346	TSS	AADN03024096.1	741	910	741	-	29585.2	-
1038347	TTS	AADN03024096.1	1	44	44	-	29585.2	-
1037181	TSS	JH375697.1	1466	1475	1466	-	27560.4	-
1037182	TTS	JH375697.1	598	761	761	-	27560.4	-
1012112	TSS	chr19	85775	85830	85830	+	26377.8	-
1012113	TTS	chr19	86740	86791	86740	+	26377.8	-
1020859	TSS	chr28	676818	676952	676952	+	25447.3	ENSGALT00000000644
1020860	TTS	chr28	677525	677614	677525	+	25447.3	ENSGALT00000000644
1026694	TSS	chr5	162544	162601	162601	+	18091	ENSGALT00000046230
1026695	TTS	chr5	163820	163912	163820	+	18091	ENSGALT00000046230
1037746	TSS	AADN03023049.1	42	74	74	+	16955.3	-
1037747	TTS	AADN03023049.1	435	507	435	+	16955.3	-
1037933	TSS	AADN03017817.1	1	43	43	+	16679.3	-
1037934	TTS	AADN03017817.1	325	461	325	+	16679.3	-
1037759	TSS	AADN03011479.1	1654	1669	1654	-	15699.3	-
1037760	TTS	AADN03011479.1	1285	1298	1298	-	15699.3	-
1038274	TSS	AADN03025908.1	153	274	153	-	15086.5	-
1038275	TTS	AADN03025908.1	1	51	51	-	15086.5	-
1038278	TSS	AADN03011790.1	976	1088	976	-	14975.8	-
1038279	TTS	AADN03011790.1	803	876	876	-	14975.8	-
1006615	TSS	chr11	2114367	2114397	2114367	-	13867.5	ENSGALT00000023565
1006616	TTS	chr11	2113550	2113644	2113644	-	13867.5	ENSGALT00000023565
1038197	TSS	AADN03024818.1	199	241	241	+	13623.3	-
1038198	TTS	AADN03024818.1	707	846	707	+	13623.3	-
1012110	TSS	chr19	78656	78789	78656	-	13272.1	-
1012111	TTS	chr19	78134	78222	78222	-	13272.1	-
1038117	TSS	AADN03026185.1	783	863	863	+	12197.6	-
1038118	TTS	AADN03026185.1	1116	1188	1116	+	12197.6	-
1008904	TSS	chr14	4172203	4172343	4172203	-	11587.3	ENSGALT00000015673
1008905	TTS	chr14	4169150	4169832	4169832	-	11587.3	ENSGALT00000015673
1021930	TSS	chr3	64310399	64310476	64310399	-	11334.8	-
1021931	TTS	chr3	64309958	64310082	64310082	-	11334.8	-
1038252	TSS	AADN03016817.1	462	558	462	-	9554.73	-
1038253	TTS	AADN03016817.1	246	324	324	-	9554.73	-
1037533	TSS	AADN03026431.1	2874	2970	2970	+	9488	-
1037534	TTS	AADN03026431.1	3056	3132	3056	+	9488	-
1004589	TSS	chr1	122808658	122808710	122808658	-	8934.99	ENSGALT00000043161
1004590	TTS	chr1	122807092	122807597	122807597	-	8934.99	ENSGALT00000043161
1001907	TSS	chr1	76434647	76434745	76434745	+	8161.28	ENSGALT00000023323
1001908	TTS	chr1	76437202	76437498	76437202	+	8161.28	ENSGALT00000023323
1037876	TSS	AADN03021494.1	118	198	198	+	7272.84	-
1037877	TTS	AADN03021494.1	997	1099	997	+	7272.84	-
1001377	TSS	chr1	109000838	109000987	109000838	-	6836.85	-
1001378	TTS	chr1	108999619	109000403	109000403	-	6836.85	-
1004860	TTS	chr10	834930	835050	835050	-	6351.25	ENSGALT00000003378
1037956	TSS	AADN03021337.1	52	118	118	+	6028.03	-
1037957	TTS	AADN03021337.1	527	666	527	+	6028.03	-
1017948	TSS	chr22	4060940	4060987	4060987	+	5996.68	ENSGALT00000044106
1017949	TTS	chr22	4061546	4061857	4061546	+	5996.68	ENSGALT00000044106
1037951	TSS	AADN03015097.1	660	838	838	+	5798.11	-
1037952	TTS	AADN03015097.1	1499	1520	1499	+	5798.11	-
1038030	TSS	AADN03016467.1	721	787	721	-	5760.5	ENSGALT00000046202
1038031	TTS	AADN03016467.1	7	170	170	-	5760.5	ENSGALT00000046202
1037731	TSS	AADN03019693.1	1112	1249	1249	+	5746.9	-
1037732	TTS	AADN03019693.1	1425	1465	1425	+	5746.9	-
1038020	TSS	AADN03020044.1	1152	1251	1152	-	5377.53	-
1038021	TTS	AADN03020044.1	720	838	838	-	5377.53	-
1037874	TSS	AADN03026913.1	82	261	261	+	5261.21	-
1037875	TTS	AADN03026913.1	589	599	589	+	5261.21	-
1034653	TSS	chrZ	41267479	41267530	41267530	+	5084.55	ENSGALT00000020588
1034654	TTS	chrZ	41272481	41272899	41272481	+	5084.55	ENSGALT00000020588
1038147	TSS	AADN03018942.1	216	350	350	+	4875.71	-
1038148	TTS	AADN03018942.1	1109	1196	1109	+	4875.71	-
1038165	TSS	AADN03019236.1	382	481	481	+	4687.6	-
1038166	TTS	AADN03019236.1	1038	1159	1038	+	4687.6	-
1000195	TSS	chr1	33652987	33653115	33653115	+	4652.25	-
1000196	TTS	chr1	33672483	33672532	33672483	+	4652.25	-
1001596	TSS	chr1	160966147	160966289	160966147	-	4502.23	-
1001597	TTS	chr1	160964199	160964239	160964239	-	4502.23	-
1038354	TSS	AADN03019066.1	934	1005	934	-	4284.11	ENSGALT00000042908
1038355	TTS	AADN03019066.1	505	682	682	-	4284.11	ENSGALT00000042908
1028053	TSS	chr5	16153981	16154242	16153981	-	4132.34	ENSGALT00000011687
1028054	TTS	chr5	16149680	16150012	16150012	-	4132.34	ENSGALT00000011687
1012456	TSS	chr19	6584685	6584743	6584743	+	4002.21	ENSGALT00000039524
1037428	TSS	JH375826.1	996	1189	996	-	3957.88	-
1037429	TTS	JH375826.1	550	662	662	-	3957.88	-
1014260	TSS	chr2	145289489	145289651	145289651	+	3945.15	-
1038330	TSS	AADN03017759.1	337	421	337	-	3746.08	-
1038331	TTS	AADN03017759.1	1	126	126	-	3746.08	-
1036876	TSS	AADN03010595.1	5827	5931	5827	-	3553.06	ENSGALT00000039695
1036877	TTS	AADN03010595.1	5125	5369	5369	-	3553.06	ENSGALT00000039695
1037655	TSS	AADN03012994.1	2246	2365	2246	-	3396.12	-
1037656	TTS	AADN03012994.1	1607	1747	1747	-	3396.12	-
1028355	TSS	chr5	37207826	37207968	37207968	+	3207.77	ENSGALT00000016641
1028356	TTS	chr5	37209198	37210000	37209198	+	3207.77	ENSGALT00000016641
1005365	TSS	chr10	806484	806525	806525	+	3076.12	ENSGALT00000003460
1005366	TTS	chr10	807121	807487	807121	+	3076.12	ENSGALT00000003460
1020193	TSS	chr27	4835291	4835885	4835885	+	2900.4	-
1020194	TTS	chr27	4835887	4836091	4835887	+	2900.4	-
1020709	TSS	chr28	2857327	2857353	2857353	+	2884.75	ENSGALT00000035078
1021657	TSS	chr3	26495627	26495658	26495627	-	2851.05	-
1021658	TTS	chr3	26488151	26488796	26488796	-	2851.05	ENSGALT00000016279
1038093	TSS	AADN03014548.1	1	225	225	+	2746.9	-
1038094	TTS	AADN03014548.1	277	279	277	+	2746.9	-
1011637	TSS	chr18	9470423	9470576	9470576	+	2705.14	ENSGALT00000045981
1011638	TTS	chr18	9472024	9472834	9472024	+	2705.14	ENSGALT00000045981
1038006	TSS	AADN03022696.1	543	708	708	+	2646.21	-
1038007	TTS	AADN03022696.1	1314	1440	1314	+	2646.21	-
1009156	TSS	chr14	6150913	6151014	6150913	-	2596.61	ENSGALT00000008938
1009157	TTS	chr14	6147029	6148282	6148282	-	2596.61	ENSGALT00000008938
1013904	TSS	chr2	102298655	102298688	102298688	+	2534.59	-
1013905	TTS	chr2	102299358	102299518	102299358	+	2534.59	-
1037266	TSS	JH375570.1	169	331	331	+	2518.21	-
1020710	TTS	chr28	2857756	2858019	2857756	+	2476.6	ENSGALT00000035078
1020298	TSS	chr27	4119554	4119590	4119590	+	2397.43	ENSGALT00000040117
1020299	TTS	chr27	4121707	4121900	4121707	+	2397.43	ENSGALT00000040117
1014838	TSS	chr2	44940408	44940493	44940408	-	2386.82	ENSGALT00000019495
1014839	TTS	chr2	44935746	44935899	44935899	-	2386.82	ENSGALT00000019495
1029929	TSS	chr6	21895072	21895347	21895072	-	2375.74	ENSGALT00000039466
1029930	TTS	chr6	21893888	21894362	21894362	-	2375.74	ENSGALT00000039466
1017310	TSS	chr21	6391862	6392015	6391862	-	2344.68	ENSGALT00000039197
1008899	TSS	chr14	13661176	13661421	13661176	-	2279.6	-
1008900	TTS	chr14	13655944	13656222	13656222	-	2279.6	-
1032078	TSS	chr8	20054540	20054607	20054540	-	2266.43	ENSGALT00000016648
1032079	TTS	chr8	20048298	20048682	20048682	-	2266.43	ENSGALT00000016648
1012582	TSS	chr19	4904093	4904224	4904093	-	2208.03	ENSGALT00000003929
1012583	TTS	chr19	4902071	4902313	4902313	-	2208.03	ENSGALT00000003929
1009152	TSS	chr14	6135168	6135328	6135168	-	2110.45	ENSGALT00000008816
1009153	TTS	chr14	6132880	6133000	6133000	-	2110.45	ENSGALT00000008816
1005137	TTS	chr10	10218312	10218398	10218398	-	2028.05	ENSGALT00000009208
1013383	TSS	chr2	39490510	39490659	39490659	+	2025.91	-
1013384	TTS	chr2	39491242	39491293	39491242	+	2025.91	-
1038045	TSS	AADN03020249.1	351	442	442	+	2022.37	-
1038046	TTS	AADN03020249.1	1254	1386	1254	+	2022.37	-
1038423	TSS	AADN03010783.1	527	594	527	-	1993.1	-
1038424	TTS	AADN03010783.1	307	439	439	-	1993.1	-
1010924	TSS	chr17	1933420	1933675	1933675	+	1958.54	ENSGALT00000013873
1010925	TTS	chr17	1938292	1939035	1938292	+	1958.54	ENSGALT00000013873
1008032	TSS	chr13	2651501	2651587	2651501	-	1925.04	ENSGALT00000003436
1008033	TTS	chr13	2641231	2641330	2641330	-	1925.04	ENSGALT00000003436
1034426	TSS	chrZ	49517009	49517071	49517009	-	1913.01	-
1034427	TTS	chrZ	49516729	49516863	49516863	-	1913.01	-
1030584	TSS	chr7	16150149	16150231	16150231	+	1907.44	ENSGALT00000015106
1030585	TTS	chr7	16152966	16153215	16152966	+	1907.44	ENSGALT00000015106
1037630	TSS	AADN03026125.1	2124	2167	2124	-	1904.26	-
1037631	TTS	AADN03026125.1	552	640	640	-	1904.26	-
1004286	TSS	chr1	193716133	193716433	193716433	+	1901.87	ENSGALT00000028027
1004287	TTS	chr1	193717308	193717673	193717308	+	1901.87	ENSGALT00000028027
1001335	TTS	chr1	111407386	111407539	111407386	+	1893.71	ENSGALT00000026174
1033264	TSS	chr9	13417592	13417905	13417905	+	1880.92	ENSGALT00000044685
1033265	TTS	chr9	13426073	13427954	13426073	+	1880.92	ENSGALT00000044685
1037330	TSS	JH375658.1	3908	3942	3942	+	1877.23	-
1037331	TTS	JH375658.1	4914	5077	4914	+	1877.23	-
1022124	TSS	chr3	80913076	80913273	80913273	+	1845.13	ENSGALT00000025653
1022125	TTS	chr3	80916513	80916878	80916513	+	1845.13	ENSGALT00000025653
1034596	TSS	chrZ	66349038	66349205	66349038	-	1831.91	ENSGALT00000025326
1034597	TTS	chrZ	66343849	66344071	66344071	-	1831.91	ENSGALT00000025326
1010133	TSS	chr15	8090142	8090331	8090331	+	1831.19	ENSGALT00000010228
1010134	TTS	chr15	8091713	8091977	8091713	+	1831.19	ENSGALT00000010228
1003049	TSS	chr1	76754054	76754282	76754282	+	1822.3	ENSGALT00000023442
1003050	TTS	chr1	76756497	76757054	76756497	+	1822.3	ENSGALT00000023442
1037756	TSS	AADN03022440.1	205	504	504	+	1796.35	-
1017311	TTS	chr21	6384970	6385008	6385008	-	1793.21	ENSGALT00000007741
1009767	TSS	chr15	9437097	9437195	9437195	+	1783.05	ENSGALT00000011731
1009768	TTS	chr15	9439282	9439456	9439282	+	1783.05	ENSGALT00000011731
1005136	TSS	chr10	10220421	10220507	10220421	-	1738.82	ENSGALT00000009208
1029543	TSS	chr6	22243991	22244083	22244083	+	1730.64	ENSGALT00000012485
1036926	TSS	JH376249.1	8555	8696	8555	-	1710.93	ENSGALT00000046218
1036927	TTS	JH376249.1	8339	8484	8484	-	1710.93	ENSGALT00000046218
1020084	TSS	chr27	3495459	3495531	3495459	-	1695.69	ENSGALT00000002026
1020085	TTS	chr27	3493281	3493453	3493453	-	1695.69	ENSGALT00000002026
1008082	TSS	chr13	9531479	9531663	9531479	-	1684.97	ENSGALT00000004733
1008083	TTS	chr13	9529864	9530146	9530146	-	1684.97	ENSGALT00000004733
1002607	TSS	chr1	50548764	50548791	50548791	+	1680.78	ENSGALT00000030605
1002608	TTS	chr1	50554454	50554568	50554454	+	1680.78	ENSGALT00000030605
1037464	TSS	JH375227.1	4206	4313	4206	-	1673.22	ENSGALT00000036310
1037465	TTS	JH375227.1	3037	3373	3373	-	1673.22	ENSGALT00000036310
1001333	TSS	chr1	111403832	111403942	111403942	+	1660.58	ENSGALT00000026174
1019260	TSS	chr25	2146048	2146230	2146048	-	1658.92	ENSGALT00000044507
1019261	TTS	chr25	2144686	2144709	2144709	-	1658.92	ENSGALT00000044507
1007575	TSS	chr12	2836570	2836822	2836570	-	1622.24	ENSGALT00000044493
1007576	TTS	chr12	2835899	2836488	2836488	-	1622.24	ENSGALT00000044493
1038398	TSS	AADN03022343.1	32	150	150	+	1538.52	-
1038399	TTS	AADN03022343.1	657	747	657	+	1538.52	-
1027544	TSS	chr5	43135794	43135827	43135827	+	1515.98	-
1024514	TSS	chr4	12898194	12898292	12898292	+	1505.54	ENSGALT00000012893
1024515	TTS	chr4	12908907	12909392	12908907	+	1505.54	ENSGALT00000012893
1024090	TTS	chr4	1870904	1871026	1870904	+	1458.66	ENSGALT00000007717
1000929	TSS	chr1	77738281	77738406	77738406	+	1454.45	-
1000930	TTS	chr1	77739242	77739261	77739242	+	1454.45	-
1005349	TSS	chr10	1096582	1096642	1096582	-	1433.5	ENSGALT00000003100
1005350	TTS	chr10	1079290	1080139	1080139	-	1433.5	ENSGALT00000034751
1037238	TSS	AADN03025107.1	534	606	606	+	1428.67	ENSGALT00000022716
1037239	TTS	AADN03025107.1	3956	4102	3956	+	1428.67	ENSGALT00000022716
1032458	TSS	chr8	19666357	19666412	19666412	+	1417	ENSGALT00000016466
1032459	TTS	chr8	19670588	19670745	19670588	+	1417	ENSGALT00000016466
1004276	TSS	chr1	194305531	194305896	194305531	-	1401.12	-
1004277	TTS	chr1	194298571	194298642	194298642	-	1401.12	ENSGALT00000028006
1038425	TSS	AADN03010466.1	432	540	432	-	1393.69	-
1038426	TTS	AADN03010466.1	83	182	182	-	1393.69	-
1012457	TTS	chr19	6586166	6586442	6586166	+	1384.11	ENSGALT00000039524
1012459	XAE	chr19	6585373	6585937	6585373-6585937	+	1384.11	ENSGALT00000039524
1005263	TSS	chr10	18005475	18005535	18005475	-	1380.01	ENSGALT00000012495
1005264	TTS	chr10	18000215	18000516	18000516	-	1380.01	ENSGALT00000012495
1038419	TSS	AADN03010946.1	384	580	384	-	1377.82	-
1038420	TTS	AADN03010946.1	187	309	309	-	1377.82	-
1009525	TSS	chr15	4505418	4505637	4505637	+	1364.07	-
1009526	TTS	chr15	4506088	4506828	4506088	+	1364.07	-
1014112	TTS	chr2	127243997	127244081	127244081	-	1355.55	ENSGALT00000013370
1037183	TSS	JH375831.1	3840	3940	3840	-	1327.84	-
1037184	TTS	JH375831.1	3592	3707	3707	-	1327.84	-
1018627	TSS	chr24	4391961	4392182	4391961	-	1314.27	ENSGALT00000011174
1018628	TTS	chr24	4389355	4389531	4389531	-	1314.27	ENSGALT00000011174
1037333	SKIP_OFF	JH375658.1	4536	4574	41814914	+	1303.49	-
1014261	TTS	chr2	145290537	145290656	145290537	+	1298.71	ENSGALT00000026062
1011559	TSS	chr18	10166153	10166484	10166484	+	1288.71	ENSGALT00000038359
1038266	TSS	AADN03018817.1	882	1047	882	-	1284.5	-
1038267	TTS	AADN03018817.1	323	436	436	-	1284.5	-
1001317	TSS	chr1	113683714	113683793	113683714	-	1269.22	-
1001318	TTS	chr1	113683021	113683058	113683058	-	1269.22	-
1029544	TTS	chr6	22246941	22247407	22246941	+	1262.95	ENSGALT00000012485
1008475	TSS	chr14	1135247	1135365	1135365	+	1260.72	-
1008476	TTS	chr14	1145025	1145322	1145025	+	1260.72	-
1012524	TSS	chr19	3430895	3431058	3431058	+	1260.52	ENSGALT00000002525
1012525	TTS	chr19	3432986	3433418	3432986	+	1260.52	ENSGALT00000002525
1017287	TSS	chr21	4845078	4845148	4845078	-	1260.15	ENSGALT00000022928
1017288	TTS	chr21	4844039	4844433	4844433	-	1260.15	ENSGALT00000022928
1007226	TSS	chr12	2844320	2844480	2844320	-	1259.09	ENSGALT00000034226
1007227	TTS	chr12	2838216	2839480	2839480	-	1259.09	ENSGALT00000034226
1011490	TSS	chr18	9380149	9380213	9380213	+	1256.93	ENSGALT00000002220
1011491	TTS	chr18	9382583	9382662	9382583	+	1256.93	ENSGALT00000002220
1012256	TSS	chr19	5189877	5190081	5190081	+	1253.3	ENSGALT00000039926
1012257	TTS	chr19	5199887	5200514	5199887	+	1253.3	ENSGALT00000039926
1001082	TTS	chr1	84747544	84747734	84747734	-	1232.73	ENSGALT00000024756
1025682	TSS	chr4	32682086	32682190	32682190	+	1215.86	ENSGALT00000016380
1025683	TTS	chr4	32685303	32685468	32685303	+	1215.86	ENSGALT00000016380
1018709	TSS	chr24	3069116	3069426	3069426	+	1214.97	ENSGALT00000010524
1018710	TTS	chr24	3074012	3075912	3074012	+	1214.97	ENSGALT00000010524
1009436	TSS	chr14	12347850	12348118	12347850	-	1214.13	ENSGALT00000044511
1009437	TTS	chr14	12346048	12346691	12346691	-	1214.13	ENSGALT00000044511
1030442	TTS	chr7	9734829	9735082	9734829	+	1199.48	ENSGALT00000014762
1012458	TTS	chr19	6586243	6586442	6586243	+	1174.74	ENSGALT00000039524
1012460	XAE	chr19	6585373	6586014	6585373-6586014	+	1174.74	ENSGALT00000039524
1030516	TSS	chr7	12076534	12076713	12076534	-	1150.35	-
1030517	TTS	chr7	12072509	12073259	12073259	-	1150.35	ENSGALT00000013984
1022241	TSS	chr3	104133869	104134012	104133869	-	1139.07	-
1022242	TTS	chr3	104133259	104133405	104133405	-	1139.07	-
1010797	TTS	chr17	6869106	6869226	6869106	+	1123.85	ENSGALT00000039254
1033905	TSS	LGE22C19W28_E50C23	954486	954516	954516	+	1122.02	ENSGALT00000036114
1018677	TSS	chr24	5107688	5107725	5107688	-	1114.54	ENSGALT00000011524
1018678	TTS	chr24	5106238	5106985	5106985	-	1114.54	ENSGALT00000011524
1035038	TSS	chrZ	2151456	2151515	2151515	+	1107.54	ENSGALT00000002698
1035039	TTS	chrZ	2159115	2159196	2159115	+	1107.54	ENSGALT00000002698
1030658	TTS	chr7	22831998	22832155	22832155	-	1100.22	-
1013968	TTS	chr2	110901398	110901626	110901626	-	1097.48	ENSGALT00000023311
1020075	TSS	chr27	4048782	4048844	4048782	-	1095.83	ENSGALT00000002496
1020076	TTS	chr27	4046906	4047030	4047030	-	1095.83	ENSGALT00000002496
1001721	TTS	chr1	175570306	175572725	175572725	-	1087.45	ENSGALT00000045278
1009518	TTS	chr15	3178999	3180314	3180314	-	1082.54	ENSGALT00000004055
1020190	TTS	chr27	5101419	5101511	5101419	+	1079.14	ENSGALT00000039748
1014111	TSS	chr2	127247209	127247299	127247209	-	1079.12	ENSGALT00000013370
1010562	TSS	chr17	462421	462596	462421	-	1070.15	ENSGALT00000043197
1010563	TTS	chr17	459522	460374	460374	-	1070.15	ENSGALT00000043197
1001720	TSS	chr1	175577072	175577127	175577072	-	1045.96	ENSGALT00000045278
1012106	TTS	chr19	92748	92793	92748	+	1044.8	ENSGALT00000044284
1037758	TTS	AADN03022440.1	733	871	733	+	1044.21	-
1000779	TSS	chr1	67177978	67178154	67178154	+	1040.95	ENSGALT00000021652
1000780	TTS	chr1	67187320	67187671	67187320	+	1040.95	ENSGALT00000021652
1020730	TTS	chr28	3099599	3099682	3099599	+	1034.65	ENSGALT00000024514
1011557	TSS	chr18	4681029	4681119	4681119	+	1033.62	ENSGALT00000003591
1011558	TTS	chr18	4682053	4682752	4682053	+	1033.62	ENSGALT00000003591
1006938	TSS	chr12	5041289	5041389	5041389	+	1017.87	ENSGALT00000036274
1006939	TTS	chr12	5049505	5050563	5049505	+	1017.87	ENSGALT00000036274
1019827	TSS	chr26	4072209	4072246	4072246	+	1017.23	ENSGALT00000004168
1019828	TTS	chr26	4075697	4075901	4075697	+	1017.23	ENSGALT00000004168
1017345	TSS	chr21	639976	640089	640089	+	1017.09	ENSGALT00000001015
1017346	TTS	chr21	642047	642223	642047	+	1017.09	ENSGALT00000001015
1000277	TTS	chr1	39682521	39682564	39682521	+	1016.32	ENSGALT00000046025
1014028	TTS	chr2	117431263	117431326	117431326	-	1013.49	ENSGALT00000025211
1018683	TSS	chr24	5658812	5658883	5658812	-	1012.36	ENSGALT00000012476
1018684	TTS	chr24	5657151	5657231	5657231	-	1012.36	ENSGALT00000012476
1036000	TSS	JH376268.1	50460	50544	50460	-	1011.87	ENSGALT00000046236
1036001	TTS	JH376268.1	49431	49688	49688	-	1011.87	ENSGALT00000046236
1036003	XAE	JH376268.1	49763	49923	49763-49923	-	1011.87	ENSGALT00000046236
1036152	TSS	JH376377.1	51486	51688	51486	-	1007.08	-
1036153	TTS	JH376377.1	50617	50668	50668	-	1007.08	-
1013295	TSS	chr2	31897720	31897836	31897720	-	993.633	ENSGALT00000017955
1013296	TTS	chr2	31896263	31896518	31896518	-	993.633	ENSGALT00000017955
1007152	TSS	chr12	19462709	19462997	19462709	-	992.738	ENSGALT00000013725
1007153	TTS	chr12	19460962	19461140	19461140	-	992.738	ENSGALT00000013725
1009763	TSS	chr15	9298381	9298519	9298381	-	986.627	ENSGALT00000011661
1009764	TTS	chr15	9297230	9297490	9297490	-	986.627	ENSGALT00000011661
1037011	TSS	JH375605.1	2721	2817	2817	+	983.5	-
1037012	TTS	JH375605.1	2907	3119	2907	+	983.5	-
1010950	TSS	chr17	9394444	9394545	9394444	-	981.643	ENSGALT00000038720
1010951	TTS	chr17	9374897	9375127	9375127	-	981.643	ENSGALT00000001657
1003383	TSS	chr1	104966050	104966121	104966050	-	972.93	ENSGALT00000025792
1003384	TTS	chr1	104962792	104962966	104962966	-	972.93	ENSGALT00000025792
1006585	TSS	chr11	18179333	18179348	18179348	+	967.594	ENSGALT00000009974
1006586	TTS	chr11	18183388	18183587	18183388	+	967.594	ENSGALT00000009974
1036974	TSS	JH376312.1	3897	3981	3981	+	967.006	-
1036975	TTS	JH376312.1	7919	8079	7919	+	967.006	-
1000276	TSS	chr1	39679757	39679839	39679839	+	963.771	ENSGALT00000046025
1038417	TSS	AADN03009718.1	228	422	228	-	957.408	-
1038418	TTS	AADN03009718.1	75	149	149	-	957.408	-
1007929	TSS	chr13	12379301	12379518	12379301	-	953.399	ENSGALT00000007197
1007930	TTS	chr13	12377503	12377960	12377960	-	953.399	ENSGALT00000007197
1002350	TSS	chr1	33565888	33566164	33565888	-	951.675	ENSGALT00000015981
1002351	TTS	chr1	33563809	33563901	33563901	-	951.675	ENSGALT00000015981
1034151	TSS	chrZ	12779791	12779873	12779791	-	940.812	-
1034152	TTS	chrZ	12777216	12777447	12777447	-	940.812	ENSGALT00000023944
1035395	TSS	chrZ	63183171	63183214	63183214	+	936.148	ENSGALT00000025176
1035396	TTS	chrZ	63184806	63185001	63184806	+	936.148	ENSGALT00000025176
1017435	TSS	chr21	3227467	3227491	3227467	-	934.043	ENSGALT00000003745
1017436	TTS	chr21	3215099	3215556	3215556	-	934.043	ENSGALT00000003745
1009517	TSS	chr15	3184084	3184192	3184084	-	926.524	ENSGALT00000004055
1001081	TSS	chr1	84751723	84751775	84751723	-	923.955	ENSGALT00000024756
1032662	TSS	chr8	7609599	7609670	7609599	-	915.751	ENSGALT00000039377
1032663	TTS	chr8	7604691	7605351	7605351	-	915.751	ENSGALT00000039377
1029401	TSS	chr6	19941216	19941340	19941340	+	914.826	-
1029402	TTS	chr6	19946290	19946358	19946290	+	914.826	-
1019029	TSS	chr25	1153849	1153992	1153992	+	906.179	ENSGALT00000014928
1019030	TTS	chr25	1155382	1155650	1155382	+	906.179	ENSGALT00000014928
1038069	TSS	AADN03013930.1	1280	1365	1280	-	893.63	-
1038070	TTS	AADN03013930.1	1	80	80	-	893.63	-
1019562	TSS	chr26	4318505	4318615	4318615	+	890.879	ENSGALT00000004446
1036651	TSS	JH375698.1	5769	5907	5907	+	887.458	ENSGALT00000021953
1036652	TTS	JH375698.1	5987	6182	5987	+	887.458	ENSGALT00000021953
1002756	TSS	chr1	56701686	56701970	56701970	+	886.534	ENSGALT00000020934
1002757	TTS	chr1	56735576	56735737	56735576	+	886.534	ENSGALT00000020934
1012556	TSS	chr19	4293780	4293888	4293780	-	886.148	ENSGALT00000003016
1012557	TTS	chr19	4285318	4286560	4286560	-	886.148	ENSGALT00000003016
1038400	TSS	AADN03024403.1	93	169	169	+	884.592	-
1038401	TTS	AADN03024403.1	543	634	543	+	884.592	-
1025002	TSS	chr4	68898682	68898723	68898723	+	883.078	ENSGALT00000000206
1025003	TTS	chr4	68904429	68904556	68904429	+	883.078	ENSGALT00000000206
1032362	TSS	chr8	13001126	13001198	13001126	-	879.967	ENSGALT00000009525
1032363	TTS	chr8	12994887	12995044	12995044	-	879.967	ENSGALT00000009525
1019976	XIR_OFF	chr27	1580154	1580237	1580058-1580154,1580237-1580343	-	875.009	ENSGALT00000042686
1005940	TSS	chr11	2112035	2112244	2112035	-	870.732	ENSGALT00000046070
1005941	TTS	chr11	2110515	2110832	2110832	-	870.732	ENSGALT00000046070
1037314	TSS	JH375612.1	1140	1166	1166	+	870.671	ENSGALT00000029791
1037315	TTS	JH375612.1	3740	3888	3740	+	870.671	ENSGALT00000029791
1037677	TSS	AADN03011686.1	616	689	689	+	864.692	-
1037678	TTS	AADN03011686.1	2231	2236	2231	+	864.692	-
1034795	TSS	chrZ	1078185	1078214	1078214	+	863.18	ENSGALT00000004252
1034796	TTS	chrZ	1081432	1081530	1081432	+	863.18	ENSGALT00000004252
1012452	TSS	chr19	9976192	9976310	9976192	-	863.086	-
1012453	TTS	chr19	9965035	9965079	9965079	-	863.086	-
1036710	TSS	JH375595.1	2065	2181	2065	-	861.753	-
1036711	TTS	JH375595.1	1154	1259	1259	-	861.753	-
1000938	TSS	chr1	76833784	76833820	76833784	-	854.626	ENSGALT00000023492
1000939	TTS	chr1	76828505	76828817	76828817	-	854.626	ENSGALT00000023492
1000940	XAE	chr1	76830477	76830554	76830477-76830554	-	854.626	ENSGALT00000023492
1000942	XAE	chr1	76831007	76831110	76831007-76831110	-	854.626	ENSGALT00000023492
1013970	TSS	chr2	100550723	100550846	100550723	-	851.336	ENSGALT00000023972
1011613	TTS	chr18	10897737	10898279	10898279	-	850.527	ENSGALT00000012869
1020837	TSS	chr28	4199693	4199733	4199693	-	838.177	ENSGALT00000039281
1020840	TTS	chr28	4195069	4195320	4195320	-	838.177	ENSGALT00000039281
1032638	TSS	chr8	20498970	20499060	20499060	+	838.072	ENSGALT00000028065
1032639	TTS	chr8	20500165	20500444	20500165	+	838.072	ENSGALT00000028065
1029281	TTS	chr6	14411231	14411358	14411358	-	832.625	ENSGALT00000008011
1010265	TSS	chr15	11035446	11035607	11035446	-	829.722	ENSGALT00000013095
1010266	TTS	chr15	11034185	11034459	11034459	-	829.722	ENSGALT00000013095
1024394	TSS	chr4	16462841	16462869	16462869	+	827.454	ENSGALT00000039072
1024395	TTS	chr4	16464864	16465105	16464864	+	827.454	ENSGALT00000039072
1018325	TSS	chr23	3198617	3198667	3198667	+	824.07	ENSGALT00000002237
1018326	TTS	chr23	3201431	3201919	3201431	+	824.07	ENSGALT00000002237
1037939	TSS	AADN03024651.1	1196	1233	1196	-	818.647	-
1037940	TTS	AADN03024651.1	784	914	914	-	818.647	-
1027132	TSS	chr5	13462524	13462685	13462524	-	812.676	ENSGALT00000010632
1027134	TTS	chr5	13433401	13434148	13434148	-	812.676	ENSGALT00000010632
1027135	XSKIP_ON	chr5	13447125	13447247	13444928,13447125-13447247,13447826	-	812.676	ENSGALT00000010632
1011743	TSS	chr18	5038160	5038206	5038206	+	809.668	ENSGALT00000034721
1011744	TTS	chr18	5039876	5040118	5039876	+	809.668	ENSGALT00000034721
1037917	TSS	AADN03018517.1	656	722	656	-	809.472	-
1037918	TTS	AADN03018517.1	67	101	101	-	809.472	-
1037267	TTS	JH375570.1	1933	2062	1933	+	806.036	ENSGALT00000046192
1038413	TSS	AADN03011039.1	5	82	82	+	795.825	ENSGALT00000040396
1038414	TTS	AADN03011039.1	154	396	154	+	795.825	ENSGALT00000040396
1000595	TSS	chr1	51955107	51955231	51955107	-	793.582	-
1000596	TTS	chr1	51949101	51949823	51949823	-	793.582	ENSGALT00000037765
1010039	TSS	chr15	6380350	6380366	6380350	-	789.815	ENSGALT00000007692
1010040	TTS	chr15	6377025	6377210	6377210	-	789.815	ENSGALT00000007692
1008610	TSS	chr14	6135731	6135786	6135786	+	787.709	-
1008611	TTS	chr14	6136154	6136295	6136154	+	787.709	-
1035242	TSS	chrZ	33599790	33600075	33599790	-	786.926	ENSGALT00000024329
1035243	TTS	chrZ	33595465	33595560	33595560	-	786.926	ENSGALT00000024329
1002844	TSS	chr1	63429485	63429550	63429550	+	782.67	ENSGALT00000021384
1002845	TTS	chr1	63435376	63435977	63435376	+	782.67	ENSGALT00000021384
1013246	TSS	chr2	11743529	11743710	11743529	-	778.859	ENSGALT00000011430
1013247	TTS	chr2	11735794	11738165	11738165	-	778.859	ENSGALT00000011430
1005904	TSS	chr11	886847	886938	886938	+	777.634	ENSGALT00000002429
1005905	TTS	chr11	905924	906444	905924	+	777.634	ENSGALT00000002429
1037927	TSS	AADN03015650.1	531	674	674	+	777.059	-
1037928	TTS	AADN03015650.1	792	895	792	+	777.059	-
1019256	TSS	chr25	1035316	1035340	1035316	-	776.662	ENSGALT00000040780
1019257	TTS	chr25	1033745	1034555	1034555	-	776.662	ENSGALT00000040780
1033937	TSS	LGE22C19W28_E50C23	717313	717769	717313	-	776.653	ENSGALT00000016670
1033938	TTS	LGE22C19W28_E50C23	713333	713428	713428	-	776.653	ENSGALT00000016670
1002096	TSS	chr1	4144466	4144560	4144560	+	766.491	ENSGALT00000010913
1002097	TTS	chr1	4151136	4151271	4151136	+	766.491	ENSGALT00000010913
1013971	TTS	chr2	100543631	100544129	100544129	-	762.664	ENSGALT00000030933
1020189	TSS	chr27	5099248	5099272	5099272	+	760.031	ENSGALT00000039748
1020192	XIR_OFF	chr27	5099272	5099373	5099248-5099272,5099373-5099455	+	760.031	ENSGALT00000039748
1038378	TSS	AADN03012127.1	310	441	310	-	759.79	-
1038379	TTS	AADN03012127.1	130	209	209	-	759.79	-
1012835	TSS	chr19	5737472	5737598	5737472	-	753.863	ENSGALT00000045371
1012836	TTS	chr19	5734740	5735172	5735172	-	753.863	ENSGALT00000045371
1037459	TSS	JH375572.1	4427	4481	4427	-	753.165	ENSGALT00000045179
1037757	TTS	AADN03022440.1	712	871	712	+	752.136	-
1038302	TSS	AADN03020160.1	782	801	801	+	751.158	-
1038303	TTS	AADN03020160.1	881	1086	881	+	751.158	-
1010402	TSS	chr16	139264	139474	139474	+	749.34	ENSGALT00000000171
1010403	TTS	chr16	142579	142727	142579	+	749.34	ENSGALT00000000171
1027692	TSS	chr5	49393883	49394043	49393883	-	749.325	ENSGALT00000018521
1033906	TTS	LGE22C19W28_E50C23	964871	965125	964871	+	746.206	ENSGALT00000036114
1012638	TSS	chr19	5800727	5800789	5800789	+	745.512	ENSGALT00000006318
1012639	TTS	chr19	5803071	5803129	5803071	+	745.512	ENSGALT00000006318
1023771	TSS	chr3	16487266	16487420	16487266	-	742.999	ENSGALT00000031956
1023772	TTS	chr3	16482887	16483290	16483290	-	742.999	ENSGALT00000031956
1004248	TSS	chr1	193636956	193637101	193636956	-	742.522	ENSGALT00000036375
1004249	TTS	chr1	193634126	193634590	193634590	-	742.522	ENSGALT00000036375
1004083	TSS	chr1	177866509	177866586	177866509	-	741.374	ENSGALT00000027671
1004084	TTS	chr1	177864255	177864572	177864572	-	741.374	ENSGALT00000027671
1007932	XAE	chr13	12378342	12378459	12378342-12378459	-	740.781	ENSGALT00000007197
1007934	XAE	chr13	12378555	12378708	12378555-12378708	-	740.781	ENSGALT00000007197
1013569	TSS	chr2	55552593	55552636	55552593	-	738.081	ENSGALT00000037368
1013570	TTS	chr2	55550151	55550171	55550171	-	738.081	ENSGALT00000037368
1022351	TSS	chr3	107007316	107007386	107007316	-	737.554	ENSGALT00000036722
1030441	TSS	chr7	9730500	9730739	9730739	+	730.263	ENSGALT00000014762
1001077	TSS	chr1	83189335	83189463	83189335	-	729.998	-
1001078	TTS	chr1	83178005	83179153	83179153	-	729.998	ENSGALT00000024583
1001080	XSKIP_OFF	chr1	83180076	83180077	8317989683181660	-	729.998	-
1004899	TTS	chr10	2062594	2064888	2062594	+	722.608	ENSGALT00000002159
1019031	IR_ON	chr25	1155105	1155108	1154986-1155137	+	719.556	-
1027275	TTS	chr5	22947434	22947752	22947752	-	717.829	ENSGALT00000013622
1004885	TSS	chr10	1891831	1892035	1892035	+	715.92	ENSGALT00000022855
1004886	TTS	chr10	1895983	1896142	1895983	+	715.92	ENSGALT00000022855
1004888	SKIP_OFF	chr10	1893038	1893073	18920351893736	+	715.92	ENSGALT00000022855
1021679	TSS	chr3	37348013	37348112	37348112	+	715.91	ENSGALT00000017896
1021680	TTS	chr3	37353654	37353782	37353654	+	715.91	ENSGALT00000017896
1036930	TSS	JH375430.1	4200	4259	4200	-	715.846	-
1036931	TTS	JH375430.1	3620	3767	3767	-	715.846	-
1002495	TSS	chr1	46514910	46514964	46514964	+	713.6	ENSGALT00000018773
1002496	TTS	chr1	46522470	46522801	46522470	+	713.6	ENSGALT00000018773
1018711	IR_ON	chr24	3071041	3071139	3070836-3071291	+	712.307	ENSGALT00000010524
1013967	TSS	chr2	110904152	110904311	110904152	-	711.684	ENSGALT00000023311
1036011	TSS	JH375654.1	14962	15041	15041	+	711.053	ENSGALT00000044163
1038366	TSS	AADN03026467.1	855	956	855	-	704.643	-
1038367	TTS	AADN03026467.1	354	566	566	-	704.643	-
1014776	TSS	chr2	41764778	41764799	41764778	-	703.915	ENSGALT00000018788
1014777	TTS	chr2	41761657	41761841	41761841	-	703.915	ENSGALT00000018788
1007801	TSS	chr13	12786316	12786575	12786316	-	701.799	ENSGALT00000009500
1007802	TTS	chr13	12782159	12782478	12782478	-	701.799	ENSGALT00000009500
1003772	TSS	chr1	136848391	136848516	136848391	-	694.522	ENSGALT00000027170
1003773	TTS	chr1	136831179	136831318	136831318	-	694.522	ENSGALT00000027170
1037222	TSS	AADN03011265.1	21	833	833	+	693.58	ENSGALT00000016667
1037223	TTS	AADN03011265.1	3902	5724	3902	+	693.58	ENSGALT00000016667
1027962	TSS	chr5	11139877	11139937	11139877	-	693.534	ENSGALT00000009835
1027963	TTS	chr5	11136190	11136270	11136270	-	693.534	ENSGALT00000009835
1027778	TSS	chr5	56157642	56157659	56157642	-	683.042	ENSGALT00000037300
1027779	TTS	chr5	56155603	56155862	56155862	-	683.042	ENSGALT00000037300
1020608	TTS	chr28	1446028	1446221	1446028	+	676.679	ENSGALT00000002831
1006567	TSS	chr11	17081588	17081626	17081588	-	675.847	ENSGALT00000009231
1006568	TTS	chr11	17077534	17077798	17077798	-	675.847	ENSGALT00000009231
1004898	TSS	chr10	2058677	2058974	2058974	+	673.998	ENSGALT00000002159
1019564	TTS	chr26	4324002	4324043	4324002	+	670.58	ENSGALT00000004446
1038409	TSS	AADN03010944.1	38	103	103	+	670.2	ENSGALT00000043383
1038410	TTS	AADN03010944.1	505	906	505	+	670.2	ENSGALT00000043383
1008680	TSS	chr14	8313572	8313639	8313572	-	668.484	ENSGALT00000010956
1008682	TTS	chr14	8308818	8308952	8308952	-	668.484	ENSGALT00000010956
1027942	TSS	chr5	9173636	9173703	9173703	+	668.116	ENSGALT00000009566
1027943	TTS	chr5	9176509	9176702	9176509	+	668.116	ENSGALT00000009566
1021294	TSS	chr3	8534387	8534551	8534551	+	663.896	ENSGALT00000014587
1021295	TTS	chr3	8539020	8539545	8539020	+	663.896	ENSGALT00000014587
1004288	TSS	chr1	193727983	193728727	193728727	+	658.733	ENSGALT00000028029
1004289	TTS	chr1	193730046	193730347	193730046	+	658.733	ENSGALT00000028029
1037218	TSS	AADN03010811.1	65	154	154	+	658.329	-
1037219	TTS	AADN03010811.1	752	1679	752	+	658.329	-
1027495	TSS	chr5	37501646	37502012	37502012	+	657.782	ENSGALT00000043488
1027496	TTS	chr5	37502390	37503572	37502390	+	657.782	ENSGALT00000043488
1008537	TSS	chr14	4392375	4392420	4392375	-	656.547	ENSGALT00000007505
1026939	TSS	chr5	8425713	8425826	8425713	-	653.399	-
1026940	TTS	chr5	8423161	8424187	8424187	-	653.399	ENSGALT00000009088
1017870	TSS	chr22	2245549	2245759	2245759	+	649.12	ENSGALT00000005077
1017871	TTS	chr22	2249451	2249847	2249451	+	649.12	ENSGALT00000005077
1037466	TSS	JH375227.1	1343	1638	1343	-	645.482	ENSGALT00000036322
1037467	TTS	JH375227.1	192	353	353	-	645.482	ENSGALT00000036322
1021296	TSS	chr3	9862402	9862474	9862402	-	644.924	ENSGALT00000014281
1021297	TTS	chr3	9851203	9851465	9851465	-	644.924	ENSGALT00000014281
1017787	TSS	chr22	2994307	2994372	2994307	-	644.064	ENSGALT00000040525
1017788	TTS	chr22	2992734	2992906	2992906	-	644.064	ENSGALT00000040525
1007699	TTS	chr13	8474174	8474281	8474174	+	642.603	ENSGALT00000004524
1024610	TSS	chr4	37162605	37162642	37162605	-	639.638	ENSGALT00000043750
1024611	TTS	chr4	37159321	37159449	37159449	-	639.638	ENSGALT00000043750
1020523	TSS	chr28	797099	797199	797099	-	637.599	ENSGALT00000035203
1020524	TTS	chr28	794175	794368	794368	-	637.599	ENSGALT00000035203
1011257	TSS	chr17	504741	504845	504741	-	635.152	ENSGALT00000040488
1011258	TTS	chr17	501842	501997	501997	-	635.152	ENSGALT00000040488
1037463	IR_OFF	JH375572.1	3940	4021	3855-3940,4021-4066	-	634.744	ENSGALT00000045179
1038254	TSS	AADN03015403.1	91	240	240	+	631.629	-
1038255	TTS	AADN03015403.1	739	796	739	+	631.629	-
1011869	TSS	chr18	10201827	10202043	10201827	-	631.199	ENSGALT00000011703
1011870	TTS	chr18	10183770	10183811	10183811	-	631.199	ENSGALT00000011703
1019224	TSS	chr25	161293	161451	161451	+	629.578	ENSGALT00000029629
1019225	TTS	chr25	163355	163569	163355	+	629.578	ENSGALT00000029629
1037460	TTS	JH375572.1	3247	3283	3283	-	627.327	ENSGALT00000045179
1019586	TSS	chr26	5019449	5019653	5019653	+	624.612	-
1019587	TTS	chr26	5020230	5020276	5020230	+	624.612	-
1027811	TSS	chr5	58683592	58683710	58683710	+	617.191	ENSGALT00000020373
1027812	TTS	chr5	58687668	58687897	58687668	+	617.191	ENSGALT00000020373
1007923	TTS	chr13	12462220	12462243	12462220	+	615.925	ENSGALT00000007299
1006095	TSS	chr11	10450875	10451045	10451045	+	613.643	ENSGALT00000007948
1006096	TTS	chr11	10471264	10471700	10471264	+	613.643	ENSGALT00000007948
1009188	TSS	chr14	6866514	6866786	6866514	-	612.112	ENSGALT00000009801
1009189	TTS	chr14	6864896	6865060	6865060	-	612.112	ENSGALT00000009801
1032080	TSS	chr8	27583109	27583269	27583109	-	610.827	ENSGALT00000018317
1032081	TTS	chr8	27568451	27570706	27570706	-	610.827	ENSGALT00000018317
1009448	TSS	chr15	341573	341677	341677	+	609.556	-
1009449	TTS	chr15	348922	349651	348922	+	609.556	-
1029395	TSS	chr6	21057647	21058105	21057647	-	608.708	-
1029396	TTS	chr6	21057288	21057502	21057502	-	608.708	-
1033901	TSS	LGE22C19W28_E50C23	526749	526879	526879	+	606.032	-
1001429	TTS	chr1	129470051	129470332	129470332	-	605.484	ENSGALT00000026988
1014027	TSS	chr2	117437189	117437199	117437189	-	602.771	ENSGALT00000025211
1038107	TSS	AADN03016096.1	1141	1287	1141	-	602.454	ENSGALT00000000596
1038108	TTS	AADN03016096.1	41	76	76	-	602.454	ENSGALT00000000596
1011612	TSS	chr18	10900734	10900781	10900734	-	601.61	ENSGALT00000012869
1010796	TSS	chr17	6865642	6865695	6865695	+	600.903	ENSGALT00000039254
1038191	TSS	AADN03019962.1	1064	1197	1064	-	591.432	-
1038192	TTS	AADN03019962.1	356	434	434	-	591.432	-
1035920	TSS	JH375554.1	24833	24934	24934	+	588.943	ENSGALT00000016183
1035921	TTS	JH375554.1	26783	26823	26783	+	588.943	ENSGALT00000016183
1033007	TTS	chr9	11035309	11037071	11037071	-	583.717	-
1012105	TSS	chr19	92175	92259	92259	+	583.649	-
1010210	TSS	chr15	9893850	9894039	9893850	-	578.675	ENSGALT00000011975
1010211	TTS	chr15	9892017	9892872	9892872	-	578.675	ENSGALT00000011975
1037697	TSS	AADN03014646.1	33	151	151	+	575.295	-
1037698	TTS	AADN03014646.1	1979	2058	1979	+	575.295	-
1037332	SKIP_ON	JH375658.1	4536	4574	4181,4536-4574,4914	+	573.741	-
1021138	TSS	chr3	30836	31314	31314	+	573.24	ENSGALT00000013189
1021139	TTS	chr3	32821	32970	32821	+	573.24	ENSGALT00000013189
1016508	TSS	chr20	11240070	11240257	11240257	+	570.581	ENSGALT00000012067
1016509	TTS	chr20	11243898	11244630	11243898	+	570.581	ENSGALT00000012067
1037653	TSS	AADN03020971.1	1059	1154	1154	+	567.529	-
1037654	TTS	AADN03020971.1	1413	1545	1413	+	567.529	-
1037634	TSS	AADN03011991.1	1393	1461	1393	-	566.92	-
1037635	TTS	AADN03011991.1	174	299	299	-	566.92	-
1030657	TSS	chr7	22834591	22834676	22834591	-	563.169	ENSGALT00000018702
1029456	TSS	chr6	22927060	22927383	22927060	-	558.199	ENSGALT00000033172
1029457	TTS	chr6	22924906	22925285	22925285	-	558.199	ENSGALT00000033172
1029191	TTS	chr6	10171351	10171427	10171351	+	557.732	-
1029193	AE	chr6	10168575	10168762	10168575-10168762	+	557.732	-
1016492	TSS	chr20	11230723	11230805	11230805	+	552.145	-
1016493	TTS	chr20	11231771	11231916	11231771	+	552.145	-
1017312	TTS	chr21	6386030	6386276	6386276	-	551.475	ENSGALT00000039197
1032083	SKIP_OFF	chr8	27575381	27575428	2757301327578490	-	550.625	ENSGALT00000018317
1032085	AE	chr8	27581652	27581723	27581652-27581723	-	550.625	ENSGALT00000018317
1025512	TSS	chr4	16523637	16523820	16523637	-	549.433	ENSGALT00000014121
1025513	TTS	chr4	16521844	16522237	16522237	-	549.433	ENSGALT00000014121
1019328	TSS	chr25	1283199	1283328	1283328	+	548.338	ENSGALT00000045513
1019329	TTS	chr25	1283408	1283700	1283408	+	548.338	ENSGALT00000045513
1034446	TSS	chrZ	53307243	53307332	53307332	+	547.75	ENSGALT00000024803
1034447	TTS	chrZ	53308979	53309110	53308979	+	547.75	ENSGALT00000024803
1036925	TTS	JH376249.1	8555	8564	8555	+	546.794	ENSGALT00000046218
1012173	TSS	chr19	2872344	2872602	2872344	-	545.766	ENSGALT00000001999
1012174	TTS	chr19	2866424	2866558	2866558	-	545.766	ENSGALT00000001999
1007697	TSS	chr13	8469969	8470044	8470044	+	545.343	ENSGALT00000004524
1026710	TTS	chr5	200987	201153	200987	+	543.058	ENSGALT00000032767
1027047	TSS	chr5	15146572	15146680	15146572	-	539.327	ENSGALT00000023132
1027048	TTS	chr5	15140981	15142071	15142071	-	539.327	ENSGALT00000023132
1033148	TSS	chr9	16907347	16907474	16907347	-	539.063	ENSGALT00000014768
1033149	TTS	chr9	16903953	16904160	16904160	-	539.063	ENSGALT00000014768
1022472	TSS	chr3	14895455	14895763	14895455	-	535.193	ENSGALT00000014113
1022473	TTS	chr3	14892489	14893898	14893898	-	535.193	ENSGALT00000014113
1033743	TSS	chr9	4665347	4665451	4665451	+	533.712	ENSGALT00000033694
1033744	TTS	chr9	4666796	4667505	4666796	+	533.712	ENSGALT00000033694
1015314	TSS	chr2	128383607	128383801	128383607	-	533.532	ENSGALT00000023333
1015315	TTS	chr2	128374641	128374709	128374709	-	533.532	ENSGALT00000023333
1001823	TSS	chr1	192061245	192061457	192061457	+	532.988	ENSGALT00000045709
1001824	TTS	chr1	192064028	192064171	192064028	+	532.988	ENSGALT00000045709
1007921	TSS	chr13	12459086	12459271	12459271	+	528.56	ENSGALT00000007299
1013548	TTS	chr2	52717803	52717872	52717803	+	528.379	ENSGALT00000021398
1011151	TSS	chr17	2500735	2500902	2500902	+	526.472	ENSGALT00000011643
1011152	TTS	chr17	2502893	2503643	2502893	+	526.472	ENSGALT00000011643
1010616	TSS	chr17	1555905	1556003	1556003	+	526.291	ENSGALT00000014314
1010617	TTS	chr17	1558224	1558316	1558224	+	526.291	ENSGALT00000014314
1027463	TSS	chr5	37482759	37483006	37482759	-	526.051	-
1027464	TTS	chr5	37468075	37470361	37470361	-	526.051	ENSGALT00000016799
1027693	TTS	chr5	49387672	49388275	49388275	-	525.292	-
1038368	TSS	AADN03022184.1	889	948	889	-	525.29	ENSGALT00000043361
1038369	TTS	AADN03022184.1	441	557	557	-	525.29	ENSGALT00000043361
1038396	TSS	AADN03025857.1	439	509	509	+	523.124	-
1038397	TTS	AADN03025857.1	769	844	769	+	523.124	-
1024089	TSS	chr4	1867417	1867514	1867514	+	520.155	ENSGALT00000007717
1037350	TSS	JH375722.1	3817	3983	3983	+	518.112	-
1037351	TTS	JH375722.1	4680	4801	4680	+	518.112	-
1014253	TSS	chr2	148470874	148470934	148470874	-	516.503	ENSGALT00000025984
1014255	TTS	chr2	148453919	148453961	148453961	-	516.503	ENSGALT00000025984
1027978	TSS	chr5	11936824	11936868	11936868	+	515.66	ENSGALT00000039415
1027979	TTS	chr5	11941903	11942582	11941903	+	515.66	ENSGALT00000039415
1029155	TSS	chr6	11085629	11085762	11085629	-	513.189	ENSGALT00000007067
1029156	TTS	chr6	11077457	11077804	11077804	-	513.189	ENSGALT00000007067
1009384	TSS	chr14	12090645	12091065	12091065	+	509.585	ENSGALT00000039715
1008526	TSS	chr14	4184392	4185253	4185253	+	509.342	ENSGALT00000034001
1008527	TTS	chr14	4190098	4191326	4190098	+	509.342	ENSGALT00000034001
1027088	TTS	chr5	16276264	16276574	16276574	-	508.057	ENSGALT00000011887
1033006	TSS	chr9	11048398	11048581	11048398	-	506.324	ENSGALT00000011008
1006917	TTS	chr12	8708924	8710187	8710187	-	505.726	ENSGALT00000009021
1007630	TSS	chr13	904424	904529	904529	+	505.633	-
1007631	TTS	chr13	926404	926820	926404	+	505.633	-
1022518	TSS	chr3	9406399	9406440	9406440	+	504.4	ENSGALT00000014390
1022519	TTS	chr3	9416495	9417141	9416495	+	504.4	ENSGALT00000014390
1028750	TSS	chr5	27297979	27298095	27298095	+	503.171	ENSGALT00000028069
1028751	TTS	chr5	27304542	27305043	27304542	+	503.171	ENSGALT00000028069
1018712	IR_OFF	chr24	3071041	3071139	3070836-3071041,3071139-3071291	+	502.663	ENSGALT00000010524
1020606	TSS	chr28	1438607	1438688	1438688	+	501.801	ENSGALT00000002831
1019946	TSS	chr26	1543127	1543538	1543538	+	501.672	ENSGALT00000044994
1019947	TTS	chr26	1543930	1545030	1543930	+	501.672	ENSGALT00000044994
1011203	TSS	chr17	550447	550548	550548	+	501.225	ENSGALT00000014657
1011204	TTS	chr17	553032	553619	553032	+	501.225	ENSGALT00000014657
1017153	TTS	chr21	2804651	2804903	2804651	+	500.489	ENSGALT00000003195
1004207	TSS	chr1	187466813	187466993	187466993	+	498.904	ENSGALT00000027869
1004208	TTS	chr1	187481732	187482868	187481732	+	498.904	ENSGALT00000027869
1003649	TSS	chr1	128508693	128509185	128509185	+	497.352	ENSGALT00000036604
1003650	TTS	chr1	128510536	128512825	128510536	+	497.352	ENSGALT00000036604
1020122	TSS	chr27	4641600	4641770	4641770	+	494.608	ENSGALT00000043978
1020123	TTS	chr27	4642652	4644100	4642652	+	494.608	ENSGALT00000043978
1018700	TTS	chr24	6167375	6169180	6169180	-	492.907	ENSGALT00000012795
1036087	TSS	JH375512.1	7902	7993	7993	+	488.7	-
1036088	TTS	JH375512.1	8069	8351	8069	+	488.7	-
1033150	TSS	chr9	15671700	15671764	15671764	+	488.637	ENSGALT00000039726
1033152	IR_ON	chr9	15674392	15674474	15674384-15674552	+	488.637	ENSGALT00000039726
1030677	TTS	chr7	22071158	22071702	22071702	-	485.032	ENSGALT00000018675
1014616	TSS	chr2	128438981	128439286	128438981	-	484.314	ENSGALT00000029403
1014617	TTS	chr2	128415364	128416404	128416404	-	484.314	ENSGALT00000029403
1001360	TSS	chr1	119243263	119243351	119243351	+	483.388	ENSGALT00000026468
1001361	TTS	chr1	119250121	119251227	119250121	+	483.388	ENSGALT00000026468
1032164	TSS	chr8	4302818	4302926	4302818	-	481.92	ENSGALT00000004826
1032165	TTS	chr8	4296031	4296732	4296732	-	481.92	ENSGALT00000004826
1029082	TTS	chr6	8162930	8163221	8163221	-	481.874	ENSGALT00000004876
1025106	TTS	chr4	85060560	85060782	85060560	+	479.804	ENSGALT00000032023
1037968	TSS	AADN03025366.1	1013	1130	1013	-	479.614	-
1037969	TTS	AADN03025366.1	66	249	249	-	479.614	-
1026708	TSS	chr5	199430	199485	199485	+	479.215	ENSGALT00000032767
1014354	TSS	chr2	2369131	2369250	2369131	-	477.349	ENSGALT00000039166
1014355	TTS	chr2	2357324	2358815	2358815	-	477.349	ENSGALT00000039166
1035588	TSS	chrZ	81357806	81358053	81358053	+	476.114	ENSGALT00000043683
1035589	TTS	chrZ	81358266	81358735	81358266	+	476.114	ENSGALT00000043683
1024322	TSS	chr4	12861927	12862047	12862047	+	475.284	ENSGALT00000012762
1024324	TTS	chr4	12864225	12864443	12864225	+	475.284	ENSGALT00000012762
1027513	TSS	chr5	38509453	38509453	38509453	+	473.403	ENSGALT00000017033
1027514	TTS	chr5	38634829	38634969	38634829	+	473.403	ENSGALT00000017033
1020997	TSS	chr28	3064298	3064359	3064359	+	472.97	ENSGALT00000015797
1020998	TTS	chr28	3067381	3067588	3067381	+	472.97	ENSGALT00000015797
1029195	TSS	chr6	12722667	12722739	12722667	-	471.513	ENSGALT00000007776
1029196	TTS	chr6	12716826	12716945	12716945	-	471.513	ENSGALT00000007776
1008707	TSS	chr14	8817412	8817482	8817412	-	471.049	-
1008708	TTS	chr14	8810028	8811473	8811473	-	471.049	ENSGALT00000011552
1022170	TSS	chr3	91513874	91513950	91513950	+	470.255	ENSGALT00000026395
1022171	TTS	chr3	91534341	91534502	91534341	+	470.255	ENSGALT00000026395
1019492	TSS	chr26	3156706	3156732	3156706	-	468.773	-
1019493	TTS	chr26	3153133	3154192	3154192	-	468.773	ENSGALT00000002188
1029545	TTS	chr6	22246924	22247009	22246924	+	467.693	ENSGALT00000012485
1019164	TSS	chr25	2089063	2089191	2089063	-	465.66	ENSGALT00000029152
1019165	TTS	chr25	2086672	2087035	2087035	-	465.66	ENSGALT00000029152
1020696	TSS	chr28	2617579	2617674	2617674	+	465.648	ENSGALT00000002022
1020697	TTS	chr28	2627659	2628447	2627659	+	465.648	ENSGALT00000002022
1013310	TTS	chr2	32338453	32341119	32338453	+	464.962	ENSGALT00000017979
1022909	TSS	chr3	40054701	40055081	40055081	+	464.834	ENSGALT00000018217
1022910	TTS	chr3	40060399	40060672	40060399	+	464.834	ENSGALT00000018217
1024706	TTS	chr4	43816487	43816630	43816487	+	462.433	ENSGALT00000017620
1006118	TSS	chr11	16301336	16301412	16301336	-	462.035	-
1006119	TTS	chr11	16283596	16284835	16284835	-	462.035	ENSGALT00000028346
1030221	TSS	chr6	8913747	8913927	8913747	-	456.982	ENSGALT00000040984
1030222	TTS	chr6	8911997	8912281	8912281	-	456.982	ENSGALT00000040984
1026102	TSS	chr4	59766460	59766622	59766460	-	455.164	ENSGALT00000028340
1026103	TTS	chr4	59764350	59764765	59764765	-	455.164	ENSGALT00000028340
1027637	TSS	chr5	50473838	50473918	50473838	-	452.849	-
1027638	TTS	chr5	50469430	50469607	50469607	-	452.849	-
1026953	TTS	chr5	9851015	9851226	9851226	-	447.735	ENSGALT00000009695
1018196	TTS	chr23	5103396	5103808	5103808	-	446.878	ENSGALT00000005281
1019545	TSS	chr26	4252002	4252009	4252002	-	444.797	ENSGALT00000004378
1019546	TTS	chr26	4248039	4248389	4248389	-	444.797	ENSGALT00000004378
1021761	TSS	chr3	44447964	44448037	44447964	-	443.702	ENSGALT00000018857
1021762	TTS	chr3	44444816	44444951	44444951	-	443.702	ENSGALT00000018857
1035028	TSS	chrZ	24601985	24602096	24601985	-	443.349	ENSGALT00000029777
1035029	TTS	chrZ	24595534	24595891	24595891	-	443.349	ENSGALT00000029777
1007206	TSS	chr12	2209956	2210064	2210064	+	442.825	ENSGALT00000003723
1007207	TTS	chr12	2213452	2213573	2213452	+	442.825	ENSGALT00000003723
1033046	TTS	chr9	14600572	14600589	14600572	+	440.613	ENSGALT00000012307
1032537	TSS	chr8	23551593	23551699	23551593	-	439.423	ENSGALT00000017388
1032538	TTS	chr8	23550024	23550287	23550287	-	439.423	ENSGALT00000017388
1008960	TSS	chr14	15085440	15085575	15085575	+	427.042	ENSGALT00000003923
1008961	TTS	chr14	15096616	15096857	15096616	+	427.042	ENSGALT00000003923
1023108	TSS	chr3	56052124	56052155	56052124	-	425.294	ENSGALT00000022666
1023109	TTS	chr3	56048061	56048614	56048614	-	425.294	ENSGALT00000022666
1029041	TTS	chr6	3872164	3872640	3872640	-	424.117	ENSGALT00000003810
1022356	TTS	chr3	104835136	104835209	104835136	+	423.042	-
1013789	TSS	chr2	89705222	89705414	89705222	-	421.165	ENSGALT00000022088
1013790	TTS	chr2	89701049	89701377	89701377	-	421.165	ENSGALT00000022088
1027791	TSS	chr5	58720097	58720211	58720097	-	421.086	-
1027792	TTS	chr5	58719065	58719157	58719157	-	421.086	-
1022353	TTS	chr3	106998423	106998519	106998519	-	419.382	ENSGALT00000036722
1029819	TSS	chr6	16971567	16971666	16971666	+	418.299	ENSGALT00000033463
1029820	TTS	chr6	16974205	16974297	16974205	+	418.299	ENSGALT00000033463
1027698	IR_OFF	chr5	49390855	49390858	49390610-49390855,49390858-49390917	-	417.564	ENSGALT00000018521
1027700	XMIR_OFF	chr5	49390189	49390610	49390139-49390189,49390370-49390437,49390610-49390855	-	417.564	ENSGALT00000018521
1020699	SKIP_OFF	chr28	2621085	2621432	26176742622987	+	416.31	ENSGALT00000002022
1006914	TSS	chr12	6960021	6960246	6960021	-	415.832	-
1005907	XIR_OFF	chr11	894834	894836	894811-894834,894836-894882	+	415.498	ENSGALT00000002429
1020627	TTS	chr28	2374384	2374646	2374384	+	415.192	ENSGALT00000001642
1013309	TSS	chr2	32328067	32328070	32328070	+	415.038	ENSGALT00000017979
1008829	TSS	chr14	13393595	13393871	13393871	+	414.813	ENSGALT00000003162
1008830	TTS	chr14	13395583	13395738	13395583	+	414.813	ENSGALT00000003162
1014026	TSS	chr2	117437840	117437944	117437840	-	410.722	ENSGALT00000025211
1006991	TTS	chr12	11471878	11472046	11471878	+	410.223	ENSGALT00000010814
1018699	TSS	chr24	6171150	6171382	6171150	-	408.261	ENSGALT00000012795
1020711	TTS	chr28	2857732	2858022	2857732	+	408.152	ENSGALT00000035078
1030997	TSS	chr7	9729534	9729711	9729534	-	407.575	ENSGALT00000013137
1030998	TTS	chr7	9720880	9721272	9721272	-	407.575	ENSGALT00000013137
1027696	XMIR_OFF	chr5	49389255	49389736	49388897-49389255,49389274-49389334,49389419-49389500,49389651-49389686,49389702-49389711,49389736-49389838	-	407.442	-
1007330	TSS	chr12	9149093	9149128	9149128	+	403.787	ENSGALT00000009501
1007331	TTS	chr12	9155592	9156192	9155592	+	403.787	ENSGALT00000009501
1007818	TSS	chr13	13632445	13632617	13632445	-	402.811	-
1007819	TTS	chr13	13632132	13632326	13632326	-	402.811	-
1012578	TSS	chr19	4884981	4885141	4885141	+	402.538	ENSGALT00000003859
1012579	TTS	chr19	4890857	4891209	4890857	+	402.538	ENSGALT00000003859
1000334	TSS	chr1	45536602	45536739	45536739	+	402.175	ENSGALT00000018617
1000335	TTS	chr1	45537843	45537914	45537843	+	402.175	ENSGALT00000018617
1024157	TTS	chr4	2247042	2248073	2248073	-	401.792	ENSGALT00000008838
1016167	TTS	chr20	453446	455649	455649	-	401.072	ENSGALT00000043998
1026711	TSS	chr5	247987	248043	248043	+	400.4	ENSGALT00000005753
1026712	TTS	chr5	249720	249858	249720	+	400.4	ENSGALT00000005753
1014109	TSS	chr2	128075517	128075639	128075517	-	399.351	ENSGALT00000030826
1014110	TTS	chr2	128069939	128070066	128070066	-	399.351	ENSGALT00000030826
1017000	TSS	chr20	10173343	10173456	10173456	+	398.966	ENSGALT00000043160
1017001	TTS	chr20	10174667	10175225	10174667	+	398.966	ENSGALT00000043160
1006966	TSS	chr12	10787389	10787436	10787436	+	398.736	-
1006967	TTS	chr12	10789280	10789585	10789280	+	398.736	-
1037958	TSS	AADN03021214.1	276	424	424	+	396.86	-
1037959	TTS	AADN03021214.1	850	923	850	+	396.86	-
1007242	TSS	chr12	3203262	3203393	3203262	-	396.725	ENSGALT00000007391
1007243	TTS	chr12	3192877	3193168	3193168	-	396.725	ENSGALT00000007391
1033044	TSS	chr9	14598069	14598183	14598183	+	396.651	ENSGALT00000012307
1016420	TTS	chr20	10352108	10352322	10352108	+	395.758	-
1017653	TSS	chr22	93939	94011	94011	+	394.889	ENSGALT00000000046
1017654	TTS	chr22	105113	105343	105113	+	394.889	ENSGALT00000000046
1019410	TSS	chr26	1102719	1102788	1102719	-	393.381	-
1004939	TSS	chr10	3151568	3151679	3151568	-	389.643	ENSGALT00000004816
1004940	TTS	chr10	3146639	3146956	3146956	-	389.643	ENSGALT00000004816
1019505	TSS	chr26	3474650	3474722	3474722	+	389.582	ENSGALT00000002351
1019506	TTS	chr26	3483166	3484452	3483166	+	389.582	ENSGALT00000002351
1026412	TSS	chr4	37406171	37406348	37406171	-	389.136	ENSGALT00000025976
1026413	TTS	chr4	37389440	37389905	37389905	-	389.136	ENSGALT00000025976
1028668	TSS	chr5	57480253	57480626	57480253	-	389.065	ENSGALT00000019972
1028669	TTS	chr5	57479790	57479946	57479946	-	389.065	ENSGALT00000019972
1011450	TTS	chr18	6859772	6860977	6860977	-	388.063	ENSGALT00000005586
1021126	TSS	chr28	628367	628532	628367	-	386.637	ENSGALT00000043405
1021127	TTS	chr28	627972	628122	628122	-	386.637	ENSGALT00000043405
1022129	TSS	chr3	85241908	85242121	85241908	-	386.44	-
1022130	TTS	chr3	85241317	85241359	85241359	-	386.44	-
1013966	TSS	chr2	110902595	110902603	110902595	-	385.801	ENSGALT00000023311
1023524	TSS	chr3	101110331	101110445	101110331	-	385.737	ENSGALT00000026588
1023525	TTS	chr3	101097118	101097881	101097881	-	385.737	ENSGALT00000026588
1020613	TSS	chr28	1932358	1932508	1932358	-	385.659	ENSGALT00000041222
1020614	TTS	chr28	1930170	1931370	1931370	-	385.659	ENSGALT00000041222
1018195	TSS	chr23	5107464	5107519	5107464	-	384.985	ENSGALT00000005281
1022190	TSS	chr3	95862006	95862299	95862006	-	382.444	-
1022191	TTS	chr3	95837270	95839101	95839101	-	382.444	ENSGALT00000036909
1013546	TSS	chr2	52714060	52714199	52714199	+	380.134	ENSGALT00000021398
1010903	TSS	chr17	9595934	9595975	9595934	-	380.017	ENSGALT00000001476
1010904	TTS	chr17	9591907	9592791	9592791	-	380.017	ENSGALT00000001476
1026954	TSS	chr5	10948625	10948760	10948760	+	379.608	-
1026955	TTS	chr5	10952935	10953011	10952935	+	379.608	-
1037198	TSS	JH375628.1	5882	5907	5882	-	375.375	ENSGALT00000042625
1037199	TTS	JH375628.1	3702	3962	3962	-	375.375	ENSGALT00000042625
1009385	TTS	chr14	12099725	12099745	12099725	+	372.947	ENSGALT00000012060
1017533	TSS	chr21	6356785	6356979	6356785	-	371.473	ENSGALT00000034897
1017534	TTS	chr21	6335818	6337218	6337218	-	371.473	ENSGALT00000034897
1034180	TTS	chrZ	9076853	9077160	9076853	+	370.124	ENSGALT00000043390
1020413	TSS	chr27	4314507	4314738	4314738	+	369.519	ENSGALT00000029758
1020414	TTS	chr27	4317488	4318013	4317488	+	369.519	ENSGALT00000029758
1027033	TSS	chr5	15024205	15024401	15024401	+	368.449	ENSGALT00000039057
1027034	TTS	chr5	15025305	15025600	15025305	+	368.449	ENSGALT00000039057
1037402	TSS	AADN03023288.1	470	504	504	+	367.218	ENSGALT00000044427
1037403	TTS	AADN03023288.1	3303	3466	3303	+	367.218	ENSGALT00000044427
1025151	TSS	chr4	85694549	85694629	85694629	+	367.088	ENSGALT00000025719
1025152	TTS	chr4	85708033	85709117	85708033	+	367.088	ENSGALT00000025719
1000514	TSS	chr1	51573245	51573313	51573313	+	366.207	ENSGALT00000020470
1006234	TSS	chr11	18378690	18378785	18378785	+	366.109	ENSGALT00000000923
1006235	TTS	chr11	18379734	18380054	18379734	+	366.109	ENSGALT00000000923
1006190	TSS	chr11	18396032	18396313	18396313	+	364.81	ENSGALT00000000935
1006191	TTS	chr11	18407240	18407915	18407240	+	364.81	ENSGALT00000000935
1029031	TSS	chr6	2602927	2602987	2602927	-	364.366	-
1029032	TTS	chr6	2595078	2595675	2595675	-	364.366	ENSGALT00000034269
1009673	TTS	chr15	7969262	7969509	7969509	-	363.411	ENSGALT00000045756
1013282	TSS	chr2	28608886	28608999	28608999	+	363.2	ENSGALT00000017574
1010400	TSS	chr16	95145	95258	95145	-	362.23	ENSGALT00000041213
1010401	TTS	chr16	94769	94934	94934	-	362.23	ENSGALT00000041213
1005906	XIR_ON	chr11	894834	894836	894811-894883	+	362.136	ENSGALT00000002429
1009756	TSS	chr15	9280907	9281018	9280907	-	361.929	ENSGALT00000011588
1013524	TSS	chr2	51752327	51752437	51752327	-	360.945	ENSGALT00000031107
1013525	TTS	chr2	51746584	51746998	51746998	-	360.945	ENSGALT00000031107
1020048	TSS	chr27	3121330	3121562	3121562	+	360.862	ENSGALT00000016161
1020049	TTS	chr27	3124190	3125385	3124190	+	360.862	ENSGALT00000016161
1037910	TTS	AADN03014988.1	21	314	314	-	360.502	ENSGALT00000044582
1014257	SKIP_OFF	chr2	148461656	148461727	1.48456e+17	-	359.947	ENSGALT00000025984
1020582	TSS	chr28	1271170	1271247	1271247	+	359.61	ENSGALT00000045698
1020583	TTS	chr28	1273609	1273718	1273609	+	359.61	ENSGALT00000045698
1013439	TSS	chr2	42494177	42494338	42494177	-	357.928	-
1013440	TTS	chr2	42466008	42466604	42466604	-	357.928	ENSGALT00000018940
1024414	TSS	chr4	17610886	17610929	17610886	-	357.863	-
1024415	TTS	chr4	17607231	17607982	17607982	-	357.863	ENSGALT00000014763
1013665	TSS	chr2	64710800	64710963	64710963	+	356.719	ENSGALT00000020881
1013666	TTS	chr2	64719725	64720473	64719725	+	356.719	ENSGALT00000020881
1002475	TSS	chr1	45187207	45187320	45187207	-	356.438	ENSGALT00000018479
1002476	TTS	chr1	45179843	45180119	45180119	-	356.438	ENSGALT00000018479
1015676	TSS	chr2	147933165	147933270	147933165	-	354.323	ENSGALT00000026025
1015677	TTS	chr2	147927176	147928001	147928001	-	354.323	ENSGALT00000026025
1007789	TTS	chr13	12245808	12246246	12245808	+	353.861	ENSGALT00000045666
1011609	TSS	chr18	10711117	10711539	10711539	+	352.887	ENSGALT00000012381
1011610	TTS	chr18	10717476	10718410	10717476	+	352.887	ENSGALT00000012381
1019599	TSS	chr26	1620031	1620360	1620360	+	351.65	ENSGALT00000000190
1019600	TTS	chr26	1621890	1622178	1621890	+	351.65	ENSGALT00000000190
1024172	TSS	chr4	2928828	2929061	2929061	+	350.903	-
1027546	TSS	chr5	44095750	44095822	44095750	-	350.083	ENSGALT00000017577
1027547	TTS	chr5	44071053	44071783	44071783	-	350.083	ENSGALT00000017577
1027784	TSS	chr5	57976766	57976930	57976930	+	349.637	ENSGALT00000020212
1027785	TTS	chr5	57989138	57989433	57989138	+	349.637	ENSGALT00000020212
1027787	XSKIP_OFF	chr5	57982732	57982737	5798265757985270	+	349.637	ENSGALT00000020212
1037149	TSS	JH375781.1	25	138	138	+	349.26	-
1037150	TTS	JH375781.1	869	1100	869	+	349.26	-
1005152	TSS	chr10	12525866	12525965	12525965	+	348.715	ENSGALT00000010834
1036972	TSS	JH376312.1	2742	2890	2742	-	348.419	-
1036973	TTS	JH376312.1	2498	2620	2620	-	348.419	-
1029043	XSKIP_OFF	chr6	3876547	3876568	38742913877688	-	348.36	ENSGALT00000003810
1034265	TSS	chrZ	16719846	16719903	16719846	-	348.34	ENSGALT00000023722
1034266	TTS	chrZ	16664064	16665192	16665192	-	348.34	ENSGALT00000023722
1007825	TSS	chr13	12896801	12897090	12897090	+	347.404	ENSGALT00000040330
1020584	AE	chr28	1272012	1272168	1272012-1272168	+	346.502	ENSGALT00000045698
1026787	TSS	chr5	89593	89620	89620	+	346.391	ENSGALT00000043689
1026788	TTS	chr5	93719	93802	93719	+	346.391	ENSGALT00000043689
1027636	TTS	chr5	50125730	50125997	50125730	+	344.908	ENSGALT00000018692
1037558	TTS	JH375657.1	2774	3108	3108	-	344.246	-
1026706	TSS	chr5	99214	99300	99214	-	343.65	ENSGALT00000008293
1026707	TTS	chr5	96633	96827	96827	-	343.65	ENSGALT00000008293
1027735	TSS	chr5	55172867	55172953	55172867	-	343.336	ENSGALT00000019655
1027736	TTS	chr5	55164386	55164563	55164563	-	343.336	ENSGALT00000019655
1006946	TSS	chr12	9045980	9046111	9046111	+	342.465	-
1010906	IR_OFF	chr17	9593286	9593454	9593119-9593286,9593454-9593691	-	341.955	ENSGALT00000001476
1000247	TTS	chr1	35202498	35203238	35202498	+	341.873	ENSGALT00000016139
1016166	TSS	chr20	457829	457829	457829	-	340.614	ENSGALT00000043998
1020757	TTS	chr28	2740964	2741011	2740964	+	340.55	ENSGALT00000003039
1024158	AE	chr4	2257825	2258045	2257825-2258045	-	339.838	ENSGALT00000008838
1034791	TSS	chrZ	9157438	9157672	9157438	-	339.606	ENSGALT00000004103
1034792	TTS	chrZ	9156653	9157219	9157219	-	339.606	ENSGALT00000004103
1024704	TSS	chr4	43810151	43810336	43810336	+	339.195	ENSGALT00000017620
1020700	TSS	chr28	2856153	2856231	2856153	-	338.688	ENSGALT00000004080
1020701	TTS	chr28	2853886	2854168	2854168	-	338.688	ENSGALT00000004080
1006915	TTS	chr12	6937217	6937404	6937404	-	337.171	ENSGALT00000008512
1029111	TSS	chr6	9764380	9764497	9764497	+	335.896	ENSGALT00000006047
1029112	TTS	chr6	9765483	9766014	9765483	+	335.896	ENSGALT00000006047
1027534	TSS	chr5	43847157	43847294	43847157	-	335.7	ENSGALT00000037601
1020626	TSS	chr28	2372740	2372808	2372808	+	335.553	ENSGALT00000001642
1016292	TSS	chr20	5600141	5600270	5600141	-	333.398	-
1016293	TTS	chr20	5585812	5589142	5589142	-	333.398	-
1024833	TTS	chr4	50344481	50345578	50344481	+	333.278	ENSGALT00000019072
1033060	TTS	chr9	14750384	14750874	14750874	-	331.002	ENSGALT00000012486
1037486	TSS	AADN03023297.1	4172	4230	4172	-	330.468	ENSGALT00000035687
1037487	TTS	AADN03023297.1	98	299	299	-	330.468	ENSGALT00000035687
1006205	TSS	chr11	18371567	18371751	18371751	+	329.799	ENSGALT00000038786
1006206	TTS	chr11	18374246	18374690	18374246	+	329.799	ENSGALT00000038786
1024162	TTS	chr4	3527693	3527783	3527783	-	327.918	-
1034179	TSS	chrZ	9069584	9069837	9069837	+	327.591	ENSGALT00000045378
1023461	TSS	chr3	93306593	93306751	93306751	+	325.344	ENSGALT00000026442
1023462	TTS	chr3	93313678	93314000	93313678	+	325.344	ENSGALT00000026442
1026602	TSS	chr4	57404743	57404974	57404974	+	325.279	ENSGALT00000043690
1026603	TTS	chr4	57407505	57409306	57407505	+	325.279	ENSGALT00000043690
1014040	TSS	chr2	120668362	120668574	120668362	-	324.638	-
1014041	TTS	chr2	120593819	120594051	120594051	-	324.638	-
1009678	XAE	chr15	7969900	7970053	7969900-7970053	-	324.22	ENSGALT00000045756
1029039	TSS	chr6	3880369	3880487	3880369	-	322.316	ENSGALT00000003810
1007826	TTS	chr13	12911739	12911863	12911739	+	322.129	ENSGALT00000040330
1005024	TTS	chr10	3237428	3238421	3238421	-	321.031	ENSGALT00000005141
1033257	TSS	chr9	23218000	23218195	23218195	+	319.872	ENSGALT00000038920
1020188	TSS	chr27	5099220	5099455	5099455	+	319.106	ENSGALT00000039748
1020191	XIR_ON	chr27	5099272	5099373	5099220-5099455	+	319.106	ENSGALT00000039748
1008534	TTS	chr14	4378130	4378319	4378130	+	318.879	ENSGALT00000007493
1022352	TTS	chr3	106998423	106998520	106998520	-	318.172	ENSGALT00000036722
1000292	TTS	chr1	37870565	37871158	37871158	-	318.073	ENSGALT00000016642
1018255	TSS	chr23	217024	217140	217024	-	317.668	ENSGALT00000000727
1018256	TTS	chr23	215226	216156	216156	-	317.668	ENSGALT00000000727
1004685	TSS	chr1	105063861	105064005	105064005	+	317.48	ENSGALT00000042992
1004686	TTS	chr1	105075013	105075638	105075013	+	317.48	ENSGALT00000042992
1036637	TSS	JH376251.1	5725	5869	5869	+	317.025	ENSGALT00000043305
1036638	TTS	JH376251.1	8496	8701	8496	+	317.025	ENSGALT00000043305
1009307	TSS	chr14	12305558	12305641	12305641	+	316.803	ENSGALT00000012543
1009308	TTS	chr14	12309923	12310419	12309923	+	316.803	ENSGALT00000012543
1006916	TSS	chr12	8718133	8718414	8718133	-	316.573	ENSGALT00000009021
1020951	TSS	chr28	3495159	3495327	3495327	+	316.23	ENSGALT00000004991
1020952	TTS	chr28	3499614	3499962	3499614	+	316.23	ENSGALT00000004991
1014726	TSS	chr2	37769194	37770018	37770018	+	316.21	ENSGALT00000037758
1014727	TTS	chr2	37773006	37773772	37773006	+	316.21	ENSGALT00000037758
1001428	TSS	chr1	129482670	129482812	129482670	-	315.897	ENSGALT00000026988
1007063	TTS	chr12	11625966	11626033	11625966	+	315.632	ENSGALT00000036237
1007067	IR_OFF	chr12	11618201	11618204	11618166-11618201,11618204-11618253	+	315.632	ENSGALT00000036237
1000010	TSS	chr1	1907315	1907475	1907475	+	314.938	ENSGALT00000010489
1017152	TSS	chr21	2803581	2803733	2803733	+	313.175	ENSGALT00000003195
1016464	TSS	chr20	10853789	10853860	10853860	+	312.72	ENSGALT00000043007
1016465	TTS	chr20	10854570	10854730	10854570	+	312.72	ENSGALT00000043007
1000245	TSS	chr1	35172689	35172840	35172840	+	312.715	ENSGALT00000016139
1007948	TSS	chr13	16565758	16565944	16565944	+	312.333	ENSGALT00000044638
1031282	TSS	chr7	27414883	27415070	27414883	-	312.134	ENSGALT00000019224
1031283	TTS	chr7	27374149	27374742	27374742	-	312.134	ENSGALT00000019224
1037468	TSS	JH375768.1	2985	3163	2985	-	311.874	-
1037469	TTS	JH375768.1	881	1007	1007	-	311.874	-
1037919	TSS	AADN03027051.1	1	24	24	+	310.79	-
1037920	TTS	AADN03027051.1	651	902	651	+	310.79	-
1016366	TTS	chr20	8178525	8178669	8178525	+	310.785	ENSGALT00000008350
1002647	TSS	chr1	51014061	51014093	51014061	-	310.426	ENSGALT00000020302
1002648	TTS	chr1	51010961	51011170	51011170	-	310.426	ENSGALT00000020302
1038421	TSS	AADN03010349.1	152	352	152	-	309.961	-
1038422	TTS	AADN03010349.1	1	64	64	-	309.961	-
1020729	TSS	chr28	3098005	3098172	3098172	+	307.972	ENSGALT00000024514
1037687	TSS	AADN03022870.1	469	573	573	+	307.768	ENSGALT00000044694
1037688	TTS	AADN03022870.1	1476	2348	1476	+	307.768	ENSGALT00000044694
1009477	TSS	chr15	1300825	1300935	1300935	+	307.6	ENSGALT00000003289
1009478	TTS	chr15	1307832	1308189	1307832	+	307.6	ENSGALT00000003289
1026004	TSS	chr4	59563787	59563863	59563787	-	307.321	ENSGALT00000019994
1026005	TTS	chr4	59556247	59556433	59556433	-	307.321	ENSGALT00000019994
1029169	TSS	chr6	11189404	11189473	11189404	-	307.136	ENSGALT00000045018
1029170	TTS	chr6	11185502	11186205	11186205	-	307.136	ENSGALT00000045018
1020755	TSS	chr28	2715437	2715547	2715547	+	306.57	ENSGALT00000003039
1025011	TSS	chr4	73089584	73089726	73089584	-	304.327	-
1025012	TTS	chr4	73086626	73086711	73086711	-	304.327	-
1030311	TSS	chr7	2653627	2653776	2653776	+	303.088	ENSGALT00000033959
1030312	TTS	chr7	2654514	2655073	2654514	+	303.088	ENSGALT00000033959
1011563	TSS	chr18	10219481	10220226	10219481	-	302.971	ENSGALT00000011710
1011564	TTS	chr18	10214965	10215250	10215250	-	302.971	ENSGALT00000011710
1019491	TTS	chr26	3108078	3108622	3108622	-	302.912	ENSGALT00000040280
1018131	TSS	chr23	3970764	3970900	3970900	+	302.515	ENSGALT00000045469
1016876	TSS	chr20	11094571	11095394	11095394	+	302.244	ENSGALT00000011732
1016877	TTS	chr20	11097654	11097691	11097654	+	302.244	ENSGALT00000011732
1000342	TSS	chr1	45406707	45406950	45406950	+	301.981	ENSGALT00000018560
1000343	TTS	chr1	45420825	45420855	45420825	+	301.981	ENSGALT00000018560
1024495	TSS	chr4	28734911	28735506	28734911	-	301.699	ENSGALT00000015909
1024496	TTS	chr4	28733275	28733376	28733376	-	301.699	ENSGALT00000015909
1009672	TSS	chr15	7970431	7970528	7970431	-	301.479	ENSGALT00000045756
1037570	TTS	AADN03024998.1	3080	3201	3080	+	301.291	ENSGALT00000045563
1026866	TSS	chr5	5539066	5539180	5539180	+	300.795	ENSGALT00000019782
1026867	TTS	chr5	5553125	5553202	5553125	+	300.795	ENSGALT00000019782
1037191	TSS	AADN03021099.1	1165	1179	1179	+	300.562	ENSGALT00000043419
1009474	TSS	chr15	708027	708083	708083	+	300.549	ENSGALT00000002523
1021341	TSS	chr3	14683119	14683236	14683236	+	299.971	ENSGALT00000014324
1037583	TSS	JH375228.1	2962	3076	2962	-	299.781	ENSGALT00000036337
1037584	TTS	JH375228.1	1793	2124	2124	-	299.781	ENSGALT00000036337
1033903	TSS	LGE22C19W28_E50C23	954039	954236	954236	+	299.705	ENSGALT00000036114
1033904	TTS	LGE22C19W28_E50C23	960628	960906	960628	+	299.705	ENSGALT00000036114
1026789	XAE	chr5	93365	93464	93365-93464	+	299.45	ENSGALT00000043689
1020055	TSS	chr27	3366779	3366821	3366821	+	299.258	-
1020056	TTS	chr27	3370557	3370822	3370557	+	299.258	-
1018211	TTS	chr23	5521735	5521808	5521735	+	297.688	ENSGALT00000006305
1019066	TTS	chr25	1369659	1369964	1369659	+	295.702	ENSGALT00000044496
1036874	TSS	AADN03010595.1	8844	9433	8844	-	295.206	ENSGALT00000039703
1036875	TTS	AADN03010595.1	8017	8229	8229	-	295.206	ENSGALT00000039703
1007068	TSS	chr12	13511740	13511944	13511740	-	295.092	ENSGALT00000011817
1007069	TTS	chr12	13504416	13505197	13505197	-	295.092	ENSGALT00000011817
1037193	TTS	AADN03021099.1	4249	4282	4249	+	294.92	ENSGALT00000043419
1038222	TSS	AADN03009683.1	848	932	848	-	294.515	-
1038223	TTS	AADN03009683.1	154	301	301	-	294.515	-
1006947	TTS	chr12	9054724	9054965	9054724	+	294.14	ENSGALT00000009300
1027012	TTS	chr5	13377709	13378046	13378046	-	293.716	ENSGALT00000010592
1026776	TTS	chr5	474510	474817	474817	-	292.752	ENSGALT00000008339
1005008	TSS	chr10	7482315	7482379	7482379	+	292.588	-
1005009	TTS	chr10	7482470	7482844	7482470	+	292.588	-
1033253	TSS	chr9	23105077	23105258	23105077	-	291.419	ENSGALT00000016934
1033254	TTS	chr9	23099583	23100387	23100387	-	291.419	ENSGALT00000016934
1017233	TSS	chr21	4732040	4732155	4732040	-	291.165	ENSGALT00000006425
1017234	TTS	chr21	4679337	4679834	4679834	-	291.165	ENSGALT00000006424
1017236	SKIP_OFF	chr21	4681612	4681724	46798344683013	-	291.165	ENSGALT00000006424
1033067	TTS	chr9	15043010	15043163	15043010	+	290.862	ENSGALT00000040049
1006979	TSS	chr12	11477366	11477565	11477565	+	290.858	-
1006980	TTS	chr12	11477865	11477901	11477865	+	290.858	-
1016486	TSS	chr20	10849414	10849432	10849432	+	289.88	ENSGALT00000005660
1016487	TTS	chr20	10853488	10853705	10853488	+	289.88	ENSGALT00000005660
1016284	TSS	chr20	5471982	5472122	5472122	+	289.598	ENSGALT00000006265
1016285	TTS	chr20	5486454	5488627	5486454	+	289.598	ENSGALT00000006265
1001427	TSS	chr1	129482621	129482680	129482621	-	289.587	ENSGALT00000026988
1024160	TSS	chr4	3557595	3557729	3557595	-	288.907	-
1031599	TTS	chr8	5460200	5460301	5460200	+	288.875	ENSGALT00000005458
1032759	TSS	chr8	19930627	19930717	19930627	-	288.347	ENSGALT00000044877
1032760	TTS	chr8	19926774	19927776	19927776	-	288.347	ENSGALT00000044877
1027533	TSS	chr5	43847100	43847128	43847100	-	288.269	ENSGALT00000037601
1030654	TTS	chr7	21682682	21682786	21682682	+	287.709	ENSGALT00000018464
1024980	TSS	chr4	65892007	65892165	65892007	-	286.564	-
1024981	TTS	chr4	65878670	65879371	65879371	-	286.564	ENSGALT00000022799
1024273	TTS	chr4	9371044	9371758	9371044	+	286.448	ENSGALT00000011553
1027362	TSS	chr5	28245622	28245721	28245622	-	286.201	ENSGALT00000015576
1027363	TTS	chr5	28235901	28236424	28236424	-	286.201	ENSGALT00000015576
1001129	TSS	chr1	90862523	90862803	90862803	+	286.003	ENSGALT00000024900
1001130	TTS	chr1	90869451	90869697	90869451	+	286.003	ENSGALT00000024900
1022355	TSS	chr3	104829162	104829190	104829190	+	285.816	-
1037685	TSS	AADN03012428.1	741	888	888	+	285.176	-
1037686	TTS	AADN03012428.1	1135	1187	1135	+	285.176	-
1027430	IR_ON	chr5	37203603	37203702	37203325-37203810	-	284.791	ENSGALT00000032563
1027432	XIR_ON	chr5	37203603	37203702	37203325-37203810	-	284.791	ENSGALT00000032563
1000354	TSS	chr1	47062433	47062467	47062467	+	283.839	-
1000355	TTS	chr1	47070992	47071010	47070992	+	283.839	-
1030697	TTS	chr7	25047248	25047463	25047248	+	283.471	ENSGALT00000018997
1004958	TSS	chr10	4583467	4583500	4583500	+	282.719	ENSGALT00000005981
1004959	TTS	chr10	4605180	4605541	4605180	+	282.719	ENSGALT00000005981
1019961	TSS	chr27	116781	117030	117030	+	282.344	ENSGALT00000000262
1019962	TTS	chr27	119346	119543	119346	+	282.344	ENSGALT00000000262
1024708	SKIP_OFF	chr4	43811203	43811244	4381033643812160	+	282.244	ENSGALT00000017620
1000872	TSS	chr1	76630627	76630893	76630893	+	282.063	ENSGALT00000023360
1000873	TTS	chr1	76633154	76633759	76633154	+	282.063	ENSGALT00000023360
1011924	TSS	chr18	10214703	10214784	10214703	-	281.792	ENSGALT00000013753
1011925	TTS	chr18	10205975	10207703	10207703	-	281.792	ENSGALT00000013753
1012338	TTS	chr19	6642507	6644023	6642507	+	281.724	ENSGALT00000007351
1018373	TSS	chr23	4920897	4920966	4920897	-	281.561	ENSGALT00000005093
1018374	TTS	chr23	4918792	4919482	4919482	-	281.561	ENSGALT00000005093
1035839	TTS	JH375236.1	100137	100218	100137	+	281.484	ENSGALT00000039585
1032904	TTS	chr9	4664071	4664803	4664071	+	281.204	ENSGALT00000009101
1008006	TSS	chr13	6083186	6083323	6083186	-	280.641	ENSGALT00000002636
1008007	TTS	chr13	6077746	6079197	6079197	-	280.641	ENSGALT00000002636
1033259	TTS	chr9	23219868	23221790	23219868	+	280.49	-
1022961	TSS	chr3	44874173	44874326	44874326	+	279.68	ENSGALT00000019010
1022962	TTS	chr3	44881680	44881975	44881680	+	279.68	ENSGALT00000019010
1037690	XSKIP_OFF	AADN03022870.1	1109	1112	10641167	+	279.477	ENSGALT00000044694
1000519	TSS	chr1	51555104	51555216	51555216	+	279.376	ENSGALT00000020466
1000520	TTS	chr1	51562376	51562485	51562376	+	279.376	ENSGALT00000020466
1020073	TSS	chr27	4014223	4014319	4014319	+	278.849	ENSGALT00000002423
1020074	TTS	chr27	4016898	4017030	4016898	+	278.849	ENSGALT00000002423
1004908	TSS	chr10	2089888	2090022	2090022	+	278.579	ENSGALT00000002203
1004909	TTS	chr10	2096743	2097471	2096743	+	278.579	ENSGALT00000002203
1007065	SKIP_OFF	chr12	11622485	11622556	1162113811624700	+	278.497	ENSGALT00000036237
1031986	TTS	chr8	24175922	24176261	24175922	+	278.438	ENSGALT00000017563
1021810	TTS	chr3	51157808	51158642	51157808	+	277.76	ENSGALT00000022319
1000992	TSS	chr1	79258633	79258833	79258633	-	277.475	ENSGALT00000043614
1000993	TTS	chr1	79255770	79256161	79256161	-	277.475	ENSGALT00000043614
1030751	TSS	chr7	27887728	27887956	27887728	-	276.849	ENSGALT00000019785
1030752	TTS	chr7	27884274	27884364	27884364	-	276.849	ENSGALT00000019785
1009798	TSS	chr15	9992986	9993113	9992986	-	276.433	ENSGALT00000045782
1009799	TTS	chr15	9991215	9992208	9992208	-	276.433	ENSGALT00000045782
1009801	XIR_ON	chr15	9991696	9991919	9991215-9992208	-	276.433	ENSGALT00000045782
1024832	TSS	chr4	50342296	50342430	50342430	+	275.87	ENSGALT00000019072
1024835	XIR_OFF	chr4	50342430	50342878	50342296-50342430,50342878-50343013	+	275.87	ENSGALT00000019072
1037925	TSS	AADN03019225.1	1073	1208	1073	-	275.741	-
1037926	TTS	AADN03019225.1	2	87	87	-	275.741	-
1011912	TSS	chr18	10954347	10954469	10954347	-	275.557	ENSGALT00000012943
1011913	TTS	chr18	10947891	10948556	10948556	-	275.557	ENSGALT00000012943
1034354	TSS	chrZ	33475897	33476023	33475897	-	275.095	-
1034355	TTS	chrZ	33467173	33469264	33469264	-	275.095	ENSGALT00000024341
1009150	TSS	chr14	6130748	6130978	6130978	+	273.753	ENSGALT00000008778
1009151	TTS	chr14	6132226	6132664	6132226	+	273.753	ENSGALT00000008778
1005395	TSS	chr10	2610833	2611014	2611014	+	273.611	ENSGALT00000004380
1005396	TTS	chr10	2631968	2632965	2631968	+	273.611	ENSGALT00000004380
1012068	TSS	chr19	31403	31493	31493	+	273.182	-
1012069	TTS	chr19	32528	32974	32528	+	273.182	-
1018015	TSS	chr23	1542286	1542615	1542286	-	272.372	ENSGALT00000001147
1018016	TTS	chr23	1527807	1528590	1528590	-	272.372	ENSGALT00000001147
1000606	TSS	chr1	57069362	57069480	57069480	+	272.318	-
1000607	TTS	chr1	57070065	57070135	57070065	+	272.318	-
1032336	TSS	chr8	12372369	12372425	12372425	+	271.722	ENSGALT00000039077
1032337	TTS	chr8	12382818	12383928	12382818	+	271.722	ENSGALT00000039077
1038246	TSS	AADN03018169.1	16	108	108	+	271.427	-
1038247	TTS	AADN03018169.1	219	354	219	+	271.427	-
1036284	TSS	JH375240.1	5570	5877	5877	+	271.391	ENSGALT00000000678
1036285	TTS	JH375240.1	8270	9602	8270	+	271.391	ENSGALT00000000678
1001794	TSS	chr1	184726717	184726790	184726790	+	271.232	ENSGALT00000027813
1001795	TTS	chr1	184741015	184741355	184741015	+	271.232	ENSGALT00000027813
1020137	TTS	chr27	4837933	4838651	4838651	-	270.878	ENSGALT00000005312
1021924	TSS	chr3	62787112	62787691	62787112	-	270.557	ENSGALT00000024033
1021925	TTS	chr3	62772789	62773022	62773022	-	270.557	ENSGALT00000024033
1007827	SKIP_ON	chr13	12903686	12903745	12897090,12903686-12903745,12904736	+	270.35	ENSGALT00000040330
1002177	TSS	chr1	12804486	12804591	12804591	+	269.007	ENSGALT00000013403
1002178	TTS	chr1	12811234	12811505	12811234	+	269.007	ENSGALT00000013403
1033059	TSS	chr9	14757725	14757842	14757725	-	268.728	-
1033062	AE	chr9	14751068	14751288	14751068-14751288	-	268.728	ENSGALT00000012486
1027017	XAE	chr5	13387745	13387827	13387745-13387827	-	268.673	ENSGALT00000010592
1031798	TSS	chr8	14844018	14844327	14844327	+	267.708	ENSGALT00000010119
1034420	TSS	chrZ	44758626	44758765	44758765	+	267.561	ENSGALT00000000584
1034421	TTS	chrZ	44762294	44762622	44762294	+	267.561	ENSGALT00000000584
1037556	TSS	JH375657.1	3507	3622	3507	-	267.362	-
1021862	TSS	chr3	55463028	55463154	55463154	+	266.016	ENSGALT00000031766
1021863	TTS	chr3	55467363	55468613	55467363	+	266.016	ENSGALT00000031766
1008532	TSS	chr14	4376280	4376320	4376320	+	265.694	ENSGALT00000007493
1001350	TSS	chr1	117761943	117761978	117761943	-	265.33	ENSGALT00000036635
1001351	TTS	chr1	117759376	117759873	117759873	-	265.33	ENSGALT00000036635
1033266	TSS	chr9	18759709	18760285	18760285	+	264.477	-
1020124	TSS	chr27	4553409	4553968	4553409	-	264.451	ENSGALT00000006103
1020125	TTS	chr27	4549328	4549595	4549595	-	264.451	ENSGALT00000006103
1026807	TSS	chr5	1598183	1598575	1598575	+	264.196	-
1026808	TTS	chr5	1599479	1599733	1599479	+	264.196	-
1012469	TSS	chr19	504435	504520	504435	-	263.549	ENSGALT00000001394
1012470	TTS	chr19	501655	502076	502076	-	263.549	ENSGALT00000001394
1013784	TSS	chr2	88929435	88929536	88929536	+	262.781	ENSGALT00000021854
1013785	TTS	chr2	88935389	88935834	88935389	+	262.781	ENSGALT00000021854
1000013	TTS	chr1	2095924	2096478	2095924	+	262.589	-
1009675	IR_OFF	chr15	7970053	7970174	7969900-7970053,7970174-7970354	-	262.288	ENSGALT00000045756
1021422	TTS	chr3	15892775	15892882	15892775	+	262.07	ENSGALT00000022437
1006211	TTS	chr11	19322000	19322126	19322000	+	261.811	ENSGALT00000001334
1026952	TSS	chr5	9858436	9858549	9858436	-	260.695	ENSGALT00000009695
1029192	TTS	chr6	10171316	10171437	10171316	+	260.599	ENSGALT00000006294
1029194	AE	chr6	10168575	10168717	10168575-10168717	+	260.599	ENSGALT00000006294
1000291	TSS	chr1	37898704	37898822	37898704	-	260.228	ENSGALT00000016642
1026778	IR_OFF	chr5	475262	475699	475188-475262,475699-475828	-	259.982	ENSGALT00000008339
1029022	TSS	chr6	2277063	2277242	2277063	-	259.976	ENSGALT00000003257
1029024	TTS	chr6	2260776	2261201	2261201	-	259.976	ENSGALT00000003257
1006786	TSS	chr12	2439594	2439712	2439594	-	258.797	-
1006787	TTS	chr12	2438054	2438131	2438131	-	258.797	-
1008232	TSS	chr13	15229168	15229223	15229223	+	257.861	ENSGALT00000010461
1008233	TTS	chr13	15236153	15237378	15236153	+	257.861	ENSGALT00000010461
1022482	TSS	chr3	14765577	14765717	14765577	-	257.546	ENSGALT00000039119
1022483	TTS	chr3	14764584	14765053	14765053	-	257.546	ENSGALT00000039118
1022484	SKIP_ON	chr3	14765385	14765494	14765300,14765385-14765494,14765577	-	257.546	ENSGALT00000039119
1013814	TSS	chr2	95311698	95311852	95311852	+	257.209	-
1013815	TTS	chr2	95319269	95319356	95319269	+	257.209	-
1024677	TTS	chr4	42760251	42760482	42760251	+	257.131	ENSGALT00000017488
1020604	TSS	chr28	1711999	1712217	1712217	+	256.835	ENSGALT00000002401
1020605	TTS	chr28	1718984	1720672	1718984	+	256.835	ENSGALT00000002401
1018212	IR_ON	chr23	5521000	5521003	5520941-5521051	+	254.976	ENSGALT00000006305
1013860	TSS	chr2	98541855	98541980	98541855	-	254.172	ENSGALT00000023134
1009458	TSS	chr15	653952	654085	654085	+	254.044	ENSGALT00000002410
1009459	TTS	chr15	655524	656024	655524	+	254.044	ENSGALT00000002410
1037860	TSS	AADN03016573.1	340	497	497	+	254.035	-
1037861	TTS	AADN03016573.1	997	1079	997	+	254.035	-
1031308	TSS	chr7	29139849	29139972	29139849	-	253.895	ENSGALT00000019859
1031309	TTS	chr7	29114420	29114860	29114860	-	253.895	ENSGALT00000019859
1009476	TTS	chr15	731845	732480	731845	+	253.744	-
1029507	TSS	chr6	29813140	29813422	29813422	+	253.391	ENSGALT00000015358
1029508	TTS	chr6	29829806	29830658	29829806	+	253.391	ENSGALT00000015358
1019779	TSS	chr26	3157146	3157325	3157325	+	253.335	ENSGALT00000002207
1019780	TTS	chr26	3160512	3161840	3160512	+	253.335	ENSGALT00000002207
1017264	TSS	chr21	4856956	4857082	4856956	-	252.807	ENSGALT00000039619
1017265	TTS	chr21	4849821	4851698	4851698	-	252.807	ENSGALT00000039619
1026868	SKIP_ON	chr5	5541043	5541181	5540463,5541043-5541181,5541600	+	252.68	ENSGALT00000019782
1030656	IR_OFF	chr7	21680743	21681022	21680663-21680743,21681022-21681182	+	252.656	ENSGALT00000018464
1006953	TTS	chr12	9122968	9124512	9124512	-	252.615	-
1016490	SKIP_ON	chr20	10852257	10852315	10851818,10852257-10852315,10852505	+	252.012	ENSGALT00000005660
1019069	TSS	chr25	1329825	1329938	1329938	+	251.907	ENSGALT00000040693
1019071	TTS	chr25	1345097	1345335	1345097	+	251.907	ENSGALT00000022043
1004910	TSS	chr10	2135227	2135315	2135315	+	251.805	ENSGALT00000002390
1004911	TTS	chr10	2136833	2136942	2136833	+	251.805	ENSGALT00000002390
1031830	TSS	chr8	18597552	18597571	18597552	-	251.796	ENSGALT00000016231
1031831	TTS	chr8	18585120	18586600	18586600	-	251.796	ENSGALT00000016231
1009980	TSS	chr15	5275356	5275490	5275490	+	251.733	ENSGALT00000006056
1009981	TTS	chr15	5279800	5280337	5279800	+	251.733	ENSGALT00000006056
1026241	TSS	chr4	78388177	78388758	78388758	+	250.06	ENSGALT00000024209
1026242	TTS	chr4	78389937	78390740	78389937	+	250.06	ENSGALT00000024209
1018701	TSS	chr24	6119934	6120133	6120133	+	250.031	ENSGALT00000012743
1037943	TSS	AADN03017383.1	3	163	163	+	250.012	-
1037944	TTS	AADN03017383.1	1128	1227	1128	+	250.012	-
1031586	TTS	chr8	5136888	5137141	5136888	+	249.172	ENSGALT00000005387
1006973	TSS	chr12	11253558	11253626	11253558	-	247.338	ENSGALT00000010438
1006974	TTS	chr12	11249996	11250166	11250166	-	247.338	ENSGALT00000010438
1010874	TSS	chr17	8706468	8706618	8706468	-	247.219	ENSGALT00000034898
1010875	TTS	chr17	8704356	8704851	8704851	-	247.219	ENSGALT00000034898
1000268	TSS	chr1	24771989	24772038	24771989	-	246.833	ENSGALT00000015293
1000269	TTS	chr1	24742313	24744428	24744428	-	246.833	ENSGALT00000015293
1021770	TSS	chr3	44923204	44923267	44923267	+	246.7	-
1021771	TTS	chr3	44929458	44929675	44929458	+	246.7	-
1019020	TSS	chr25	684602	684666	684666	+	246.534	ENSGALT00000018872
1016418	TSS	chr20	10351612	10351943	10351943	+	246.458	-
1024087	TSS	chr4	2006343	2006369	2006343	-	246.424	ENSGALT00000007941
1024088	TTS	chr4	2004055	2004447	2004447	-	246.424	ENSGALT00000007941
1004966	TTS	chr10	3666887	3667684	3667684	-	246.076	-
1013240	TTS	chr2	26933841	26935988	26933841	+	246.074	ENSGALT00000043011
1032452	TSS	chr8	19265989	19266152	19266152	+	245.836	ENSGALT00000016414
1032453	TTS	chr8	19270514	19270826	19270514	+	245.836	ENSGALT00000016414
1024829	TSS	chr4	51215320	51215578	51215320	-	245.675	ENSGALT00000019284
1024830	TTS	chr4	51214007	51214119	51214119	-	245.675	ENSGALT00000019284
1029552	TSS	chr6	30810573	30810647	30810647	+	245.609	ENSGALT00000025116
1029553	TTS	chr6	30838553	30839263	30838553	+	245.609	ENSGALT00000025116
1020528	TSS	chr28	889173	889235	889235	+	245.091	ENSGALT00000000895
1020529	TTS	chr28	889954	890297	889954	+	245.091	ENSGALT00000000895
1001859	TSS	chr1	193539551	193539719	193539551	-	244.99	ENSGALT00000028017
1005870	TTS	chr11	706663	706982	706982	-	244.767	ENSGALT00000001798
1021517	TTS	chr3	26287945	26289345	26289345	-	244.132	ENSGALT00000016270
1001340	TSS	chr1	117678295	117678363	117678295	-	243.626	ENSGALT00000026357
1001341	TTS	chr1	117665342	117665780	117665780	-	243.626	ENSGALT00000026357
1025951	TSS	chr4	53959817	53959857	53959817	-	243.43	ENSGALT00000019533
1025952	TTS	chr4	53956192	53956898	53956898	-	243.43	ENSGALT00000019533
1012454	TSS	chr19	9094394	9094512	9094512	+	243.108	ENSGALT00000009090
1012455	TTS	chr19	9100734	9101824	9100734	+	243.108	ENSGALT00000009090
1037569	TSS	AADN03024998.1	584	652	652	+	242.62	ENSGALT00000045563
1000896	TSS	chr1	76805345	76805730	76805730	+	242.601	ENSGALT00000023478
1000897	TTS	chr1	76806061	76806483	76806061	+	242.601	ENSGALT00000023478
1017058	TSS	chr21	536763	536827	536763	-	242.1	ENSGALT00000000891
1000401	TSS	chr1	49410173	49410856	49410856	+	241.934	-
1000402	TTS	chr1	49412296	49412842	49412296	+	241.934	-
1037862	TSS	AADN03026593.1	1247	1327	1247	-	241.719	-
1037863	TTS	AADN03026593.1	1032	1170	1170	-	241.719	-
1018117	TSS	chr23	3708592	3708643	3708643	+	241.374	ENSGALT00000003134
1018118	TTS	chr23	3713359	3713622	3713359	+	241.374	ENSGALT00000003134
1033944	TSS	LGE22C19W28_E50C23	543750	543967	543967	+	240.837	ENSGALT00000016651
1033945	TTS	LGE22C19W28_E50C23	549725	550149	549725	+	240.837	ENSGALT00000016651
1037827	TSS	AADN03022376.1	163	262	262	+	240.571	-
1037828	TTS	AADN03022376.1	1160	1282	1160	+	240.571	-
1001765	TSS	chr1	179603181	179603234	179603181	-	240.421	ENSGALT00000027718
1001766	TTS	chr1	179591156	179591276	179591276	-	240.421	ENSGALT00000027718
1018203	TTS	chr23	5274347	5275030	5275030	-	240.25	ENSGALT00000005690
1007887	TSS	chr13	15204804	15205114	15205114	+	239.848	ENSGALT00000010437
1007888	TTS	chr13	15219613	15220361	15219613	+	239.848	ENSGALT00000010437
1007703	TSS	chr13	8477216	8477269	8477269	+	239.597	ENSGALT00000045816
1007704	TTS	chr13	8483874	8484309	8483874	+	239.597	ENSGALT00000045816
1016613	TSS	chr20	1976105	1976205	1976205	+	238.971	ENSGALT00000003180
1016614	TTS	chr20	1986851	1987323	1986851	+	238.971	ENSGALT00000003180
1005019	TSS	chr10	8227077	8227314	8227314	+	238.792	-
1005020	TTS	chr10	8234983	8235366	8234983	+	238.792	-
1033899	TSS	LGE22C19W28_E50C23	940980	941089	941089	+	238.775	-
1033900	TTS	LGE22C19W28_E50C23	942903	942959	942903	+	238.775	-
1015448	TSS	chr2	111749347	111749461	111749461	+	238.504	ENSGALT00000024899
1015449	TTS	chr2	111761223	111761941	111761223	+	238.504	ENSGALT00000024899
1021865	IR_OFF	chr3	55464558	55465022	55464454-55464558,55465022-55465105	+	238.444	ENSGALT00000031766
1027746	TTS	chr5	56362806	56363426	56362806	+	237.711	ENSGALT00000019945
1030698	TSS	chr7	25748032	25748190	25748032	-	237.307	ENSGALT00000019039
1030699	TTS	chr7	25744392	25745046	25745046	-	237.307	ENSGALT00000019039
1024173	TTS	chr4	2971929	2973294	2971929	+	236.982	ENSGALT00000009540
1005415	TSS	chr10	3210043	3210246	3210043	-	236.767	ENSGALT00000034639
1005416	TTS	chr10	3197350	3197674	3197674	-	236.767	ENSGALT00000034639
1037346	TSS	JH375495.1	3804	3947	3947	+	236.744	-
1021867	IR_OFF	chr3	55465345	55465628	55465214-55465345,55465628-55465740	+	236.431	ENSGALT00000031766
1001342	TSS	chr1	117716836	117716981	117716981	+	236.329	ENSGALT00000026366
1001343	TTS	chr1	117747765	117747996	117747765	+	236.329	ENSGALT00000026366
1027478	TTS	chr5	37607278	37607806	37607806	-	236.235	ENSGALT00000045897
1033174	TSS	chr9	19191688	19191772	19191772	+	236.123	ENSGALT00000033073
1033175	TTS	chr9	19193469	19193717	19193469	+	236.123	ENSGALT00000033073
1006738	TTS	chr12	532211	533027	532211	+	236.106	ENSGALT00000043033
1027397	TSS	chr5	35438586	35438748	35438748	+	235.913	ENSGALT00000016353
1027398	TTS	chr5	35447976	35448264	35447976	+	235.913	ENSGALT00000016353
1023092	TSS	chr3	37533438	37533653	37533653	+	235.908	ENSGALT00000022567
1023093	TTS	chr3	37540074	37541244	37540074	+	235.908	ENSGALT00000022567
1037440	TSS	JH375246.1	3691	3801	3801	+	235.436	-
1037441	TTS	JH375246.1	4125	4281	4125	+	235.436	-
1001588	TSS	chr1	155276078	155276153	155276078	-	235.032	-
1016442	TSS	chr20	10334332	10335192	10335192	+	234.972	ENSGALT00000010020
1016444	TTS	chr20	10346694	10347080	10346694	+	234.972	ENSGALT00000010020
1034448	TSS	chrZ	51863827	51864108	51864108	+	234.801	ENSGALT00000024737
1034449	TTS	chrZ	51878177	51878606	51878177	+	234.801	ENSGALT00000024737
1026775	TSS	chr5	476139	476399	476139	-	233.963	ENSGALT00000008339
1018269	TSS	chr23	593705	593799	593705	-	233.742	ENSGALT00000000878
1018270	TTS	chr23	590534	590830	590830	-	233.742	ENSGALT00000000878
1034630	TSS	chrZ	72816763	72817088	72817088	+	233.622	ENSGALT00000043085
1033087	TTS	chr9	15422030	15422554	15422554	-	233.416	ENSGALT00000013907
1001334	TSS	chr1	111403952	111404281	111404281	+	233.135	ENSGALT00000026174
1007709	TSS	chr13	8409575	8409729	8409729	+	232.522	ENSGALT00000004517
1007710	TTS	chr13	8465301	8467076	8465301	+	232.522	ENSGALT00000004517
1007712	IR_OFF	chr13	8451440	8451443	8451429-8451440,8451443-8451532	+	232.522	ENSGALT00000004517
1033270	SKIP_OFF	chr9	18760377	18760675	1876028518763080	+	231.604	-
1023296	TSS	chr3	75238124	75238705	75238124	-	231.364	ENSGALT00000025447
1023297	TTS	chr3	75236451	75237586	75237586	-	231.364	ENSGALT00000025447
1001169	TTS	chr1	101880224	101880353	101880353	-	231.201	ENSGALT00000025402
1008042	TSS	chr13	2134785	2135228	2135228	+	230.862	ENSGALT00000003725
1008043	TTS	chr13	2155645	2156387	2155645	+	230.862	ENSGALT00000003725
1005942	TSS	chr11	2147219	2147406	2147406	+	230.548	ENSGALT00000004875
1005943	TTS	chr11	2153565	2153858	2153565	+	230.548	ENSGALT00000004875
1017227	TTS	chr21	4754243	4754491	4754243	+	230.431	ENSGALT00000006431
1021423	SKIP_ON	chr3	15891248	15891292	15889062,15891248-15891292,15891876	+	230.37	ENSGALT00000022437
1031424	TSS	chr7	10526032	10526383	10526383	+	230.029	ENSGALT00000033513
1031425	TTS	chr7	10530007	10531104	10530007	+	230.029	ENSGALT00000033513
1005017	TSS	chr10	7515839	7515968	7515968	+	229.948	-
1005018	TTS	chr10	7523053	7523178	7523053	+	229.948	-
1021511	TSS	chr3	23250869	23251035	23250869	-	229.805	ENSGALT00000044249
1021512	TTS	chr3	23243542	23247013	23247013	-	229.805	ENSGALT00000044249
1029080	TSS	chr6	8170855	8170935	8170855	-	229.428	ENSGALT00000004876
1011418	TSS	chr18	4959412	4959569	4959569	+	227.602	ENSGALT00000004493
1011419	TTS	chr18	4961825	4962140	4961825	+	227.602	ENSGALT00000004493
1027427	TSS	chr5	37204510	37204566	37204510	-	227.517	ENSGALT00000032563
1011449	TSS	chr18	6867119	6867247	6867119	-	227.405	ENSGALT00000005586
1026988	TSS	chr5	12587951	12588137	12588137	+	227.162	-
1026989	TTS	chr5	12588242	12589005	12588242	+	227.162	-
1020037	TTS	chr27	2984121	2984586	2984121	+	226.994	ENSGALT00000040399
1000534	TSS	chr1	53090819	53091195	53090819	-	226.928	-
1023465	TSS	chr3	95424295	95424712	95424712	+	226.286	ENSGALT00000036925
1023466	TTS	chr3	95425526	95426233	95425526	+	226.286	ENSGALT00000036925
1036653	TSS	JH375698.1	6429	6757	6757	+	225.975	ENSGALT00000045330
1036654	TTS	JH375698.1	11640	12739	11640	+	225.975	ENSGALT00000045330
1036085	TSS	JH375512.1	21616	21703	21703	+	225.701	-
1036086	TTS	JH375512.1	22298	22660	22298	+	225.701	-
1013284	TTS	chr2	28660682	28661135	28660682	+	225.135	ENSGALT00000017574
1028702	TSS	chr5	58108786	58108890	58108890	+	225.067	ENSGALT00000020277
1028703	TTS	chr5	58120003	58120414	58120003	+	225.067	ENSGALT00000020277
1030406	TTS	chr7	6552331	6554534	6554534	-	225.022	ENSGALT00000033730
1029510	IR_OFF	chr6	29824611	29824614	29824288-29824611,29824614-29824641	+	224.945	-
1017111	TTS	chr21	1961801	1962037	1961801	+	224.636	ENSGALT00000040376
1019388	TSS	chr26	515427	515652	515652	+	224.091	ENSGALT00000000582
1027694	TTS	chr5	49390059	49390855	49390855	-	224.033	ENSGALT00000018521
1027699	XMIR_ON	chr5	49390189	49390610	49390059-49390855	-	224.033	ENSGALT00000018521
1027699	XMIR_ON	chr5	49390189	49390610	49390059-49390855	-	224.033	ENSGALT00000018521
1030324	TSS	chr7	4509281	4509356	4509356	+	223.972	-
1030325	TTS	chr7	4510044	4510057	4510044	+	223.972	-
1006782	TSS	chr12	2385452	2385611	2385452	-	223.926	ENSGALT00000003943
1006783	TTS	chr12	2383108	2383667	2383667	-	223.926	ENSGALT00000003943
1003313	TSS	chr1	92237996	92238085	92237996	-	223.924	ENSGALT00000024990
1003314	TTS	chr1	92226553	92228366	92228366	-	223.924	ENSGALT00000024990
1005138	TSS	chr10	17120690	17120836	17120690	-	223.861	ENSGALT00000011612
1005139	TTS	chr10	17115825	17115995	17115995	-	223.861	ENSGALT00000011612
1021926	AE	chr3	62777734	62777886	62777734-62777886	-	223.566	ENSGALT00000024033
1000869	TTS	chr1	76644865	76645455	76645455	-	222.427	ENSGALT00000023361
1036968	TSS	JH375544.1	2005	2052	2005	-	222.271	-
1036969	TTS	JH375544.1	1218	1429	1429	-	222.271	-
1006048	TSS	chr11	10672948	10672991	10672991	+	221.789	ENSGALT00000008251
1006049	TTS	chr11	10675742	10675873	10675742	+	221.789	ENSGALT00000008251
1023236	TSS	chr3	66876089	66876364	66876364	+	221.525	ENSGALT00000024700
1023237	TTS	chr3	66894558	66895012	66894558	+	221.525	ENSGALT00000024700
1017485	TSS	chr21	4666777	4666840	4666840	+	221.207	ENSGALT00000006360
1017486	TTS	chr21	4668611	4668928	4668611	+	221.207	ENSGALT00000006360
1007811	TSS	chr13	13631284	13631823	13631284	-	221.186	ENSGALT00000023233
1011910	TSS	chr18	10941303	10941487	10941303	-	220.978	ENSGALT00000012934
1011911	TTS	chr18	10931326	10932295	10932295	-	220.978	ENSGALT00000012934
1008825	TSS	chr14	13563667	13563789	13563789	+	220.682	ENSGALT00000000053
1008826	TTS	chr14	13566388	13566434	13566388	+	220.682	ENSGALT00000000053
1010431	TSS	chr16	398647	398790	398790	+	220.459	ENSGALT00000001702
1010432	TTS	chr16	404283	404400	404283	+	220.459	ENSGALT00000001702
1032890	TSS	chr9	4107499	4107618	4107499	-	220.426	-
1019563	TTS	chr26	4324006	4324019	4324006	+	220.299	ENSGALT00000004446
1019537	TSS	chr26	3297191	3297306	3297306	+	220.026	ENSGALT00000002297
1032960	TSS	chr9	8938638	8938838	8938838	+	219.747	ENSGALT00000004842
1032961	TTS	chr9	8941332	8941635	8941332	+	219.747	ENSGALT00000004842
1018245	TSS	chr23	159208	159391	159208	-	219.337	ENSGALT00000000504
1018246	TTS	chr23	155931	156820	156820	-	219.337	ENSGALT00000000504
1033063	TSS	chr9	14611519	14611671	14611671	+	219.102	ENSGALT00000012419
1006952	TSS	chr12	9136055	9136176	9136055	-	218.947	ENSGALT00000009495
1020154	TTS	chr27	4968797	4970406	4968797	+	218.52	ENSGALT00000005068
1005908	TSS	chr11	1476533	1476557	1476533	-	218.48	ENSGALT00000003653
1005910	TTS	chr11	1466459	1467183	1467183	-	218.48	ENSGALT00000003653
1037173	TSS	AADN03017964.1	2022	2208	2208	+	218.385	ENSGALT00000044881
1037174	TTS	AADN03017964.1	6054	6259	6054	+	218.385	ENSGALT00000044881
1007691	TSS	chr13	7790757	7791333	7791333	+	218.283	ENSGALT00000002082
1007692	TTS	chr13	7821437	7821652	7821437	+	218.283	ENSGALT00000002082
1007694	SKIP_OFF	chr13	7806102	7806185	78037377809515	+	218.283	ENSGALT00000041028
1019442	TSS	chr26	1527495	1527625	1527625	+	218.048	ENSGALT00000044272
1027201	TSS	chr5	22093290	22093418	22093290	-	217.955	ENSGALT00000013121
1027202	TTS	chr5	22088781	22089024	22089024	-	217.955	ENSGALT00000013121
1005028	MIR_OFF	chr10	3238596	3239364	3238496-3238596,3239049-3239279,3239364-3239591	-	217.393	ENSGALT00000005141
1017120	TSS	chr21	2211732	2211856	2211856	+	216.847	ENSGALT00000002342
1017121	TTS	chr21	2213861	2214313	2213861	+	216.847	ENSGALT00000002342
1018063	TSS	chr23	2355433	2355525	2355433	-	216.816	ENSGALT00000045541
1018064	TTS	chr23	2350661	2351011	2351011	-	216.816	ENSGALT00000045541
1017672	TSS	chr22	333993	334273	334273	+	216.737	ENSGALT00000000225
1017673	TTS	chr22	336543	336992	336543	+	216.737	ENSGALT00000000225
1029417	TSS	chr6	22624796	22625296	22624796	-	216.642	ENSGALT00000028328
1000944	TSS	chr1	77814042	77814353	77814353	+	216.493	ENSGALT00000029277
1000945	TTS	chr1	77838090	77838104	77838090	+	216.493	ENSGALT00000029277
1000947	MSKIP_OFF	chr1	77826256	77830809	7782531977830950	+	216.493	ENSGALT00000029277
1000949	IR_OFF	chr1	77825290	77825293	77825198-77825290,77825293-77825319	+	216.493	ENSGALT00000029277
1007788	TSS	chr13	12238558	12238654	12238654	+	216.463	ENSGALT00000045666
1035191	TSS	chrZ	24065285	24065315	24065285	-	216.116	ENSGALT00000038520
1035192	TTS	chrZ	24061465	24061725	24061725	-	216.116	ENSGALT00000038520
1033895	TSS	LGE22C19W28_E50C23	943950	944128	944128	+	215.909	ENSGALT00000000670
1033896	TTS	LGE22C19W28_E50C23	953577	953591	953577	+	215.909	ENSGALT00000000670
1033897	SKIP_ON	LGE22C19W28_E50C23	951900	951985	944296,951900-951985,952101	+	215.909	ENSGALT00000000670
1014812	TSS	chr2	43411646	43411742	43411646	-	215.085	ENSGALT00000019325
1014813	TTS	chr2	43407371	43408047	43408047	-	215.085	ENSGALT00000019325
1027058	TTS	chr5	15209041	15209669	15209041	+	215.005	ENSGALT00000039023
1000632	TSS	chr1	57489957	57490073	57490073	+	214.966	ENSGALT00000021003
1000633	TTS	chr1	57495342	57495521	57495342	+	214.966	ENSGALT00000021003
1032741	TSS	chr8	15513240	15513307	15513307	+	214.435	ENSGALT00000044254
1032742	TTS	chr8	15516414	15516951	15516414	+	214.435	ENSGALT00000044254
1018643	TSS	chr24	4557911	4558052	4558052	+	214.336	ENSGALT00000011352
1018644	TTS	chr24	4560513	4561306	4560513	+	214.336	ENSGALT00000011352
1032827	TTS	chr9	2168895	2170574	2170574	-	214.307	-
1011447	TTS	chr18	6953318	6953779	6953779	-	213.903	ENSGALT00000005672
1010899	TSS	chr17	9526617	9526714	9526617	-	213.635	ENSGALT00000038698
1010900	TTS	chr17	9525286	9525870	9525870	-	213.635	ENSGALT00000038698
1006776	TSS	chr12	728291	728669	728669	+	213.246	ENSGALT00000002455
1006777	TTS	chr12	736896	737675	736896	+	213.246	ENSGALT00000002455
1006779	AE	chr12	736198	736397	736198-736397	+	213.246	ENSGALT00000002455
1000527	TSS	chr1	52949155	52949238	52949155	-	213.187	ENSGALT00000046125
1000528	TTS	chr1	52940575	52940908	52940908	-	213.187	ENSGALT00000046125
1029164	TSS	chr6	11093955	11094134	11094134	+	212.868	-
1029165	TTS	chr6	11094208	11094477	11094208	+	212.868	-
1015622	TSS	chr2	129207336	129207444	129207444	+	212.778	ENSGALT00000025898
1015623	TTS	chr2	129229034	129229526	129229034	+	212.778	ENSGALT00000025898
1007931	XAE	chr13	12378342	12378483	12378342-12378483	-	212.619	ENSGALT00000007197
1007933	XAE	chr13	12378579	12378708	12378579-12378708	-	212.619	ENSGALT00000007197
1019073	SKIP_OFF	chr25	1330203	1330328	13299381334538	+	212.511	ENSGALT00000022043
1035981	TSS	JH376331.1	36552	37327	37327	+	212.352	ENSGALT00000000720
1035982	TTS	JH376331.1	38831	38890	38831	+	212.352	ENSGALT00000000720
1020759	SKIP_OFF	chr28	2718975	2719005	27155472729031	+	212.319	ENSGALT00000003039
1003709	TSS	chr1	132725776	132725831	132725831	+	212.188	ENSGALT00000027081
1003710	TTS	chr1	132730610	132731147	132730610	+	212.188	ENSGALT00000027081
1007689	TSS	chr13	8384364	8384836	8384364	-	212.102	-
1035837	TSS	JH375236.1	73186	73489	73489	+	212.03	ENSGALT00000039585
1030465	TSS	chr7	10784862	10784933	10784933	+	211.954	-
1030466	TTS	chr7	10793802	10793833	10793802	+	211.954	-
1037807	TSS	AADN03021507.1	1321	1368	1368	+	211.716	-
1037808	TTS	AADN03021507.1	1485	1727	1485	+	211.716	-
1027396	TTS	chr5	35468940	35472166	35472166	-	211.437	ENSGALT00000045536
1027011	TSS	chr5	13388519	13388565	13388519	-	211.428	ENSGALT00000010592
1027016	IR_OFF	chr5	13387827	13388303	13387745-13387827,13388303-13388425	-	211.428	ENSGALT00000010592
1000884	TSS	chr1	76738108	76738286	76738108	-	211.315	ENSGALT00000023425
1000885	TTS	chr1	76736134	76736614	76736614	-	211.315	ENSGALT00000023425
1003025	TSS	chr1	76258406	76258549	76258406	-	210.999	ENSGALT00000023286
1003026	TTS	chr1	76253583	76253777	76253777	-	210.999	ENSGALT00000023286
1016457	TSS	chr20	10829434	10829603	10829603	+	210.786	ENSGALT00000011045
1017261	TTS	chr21	4949174	4950045	4950045	-	210.471	ENSGALT00000022190
1033176	AE	chr9	19192564	19192685	19192564-19192685	+	209.953	ENSGALT00000033073
1036202	TSS	JH375456.1	37927	38011	38011	+	209.763	ENSGALT00000000055
1033066	TSS	chr9	15040651	15040782	15040782	+	209.748	ENSGALT00000040049
1033068	XAE	chr9	15042050	15042119	15042050-15042119	+	209.748	ENSGALT00000040049
1018377	TSS	chr23	5023500	5024189	5023500	-	209.435	ENSGALT00000005168
1018378	TTS	chr23	5014683	5015093	5015093	-	209.435	ENSGALT00000005168
1001353	IR_OFF	chr1	117760446	117761584	117760345-117760446,117761584-117761667	-	209.41	ENSGALT00000036635
1001354	TSS	chr1	117799444	117799735	117799444	-	209.367	ENSGALT00000026387
1001355	TTS	chr1	117791218	117791340	117791340	-	209.367	ENSGALT00000026387
1027477	TSS	chr5	37608746	37608782	37608746	-	208.926	ENSGALT00000045897
1014138	TSS	chr2	131497565	131497623	131497623	+	208.661	ENSGALT00000025937
1014139	TTS	chr2	131532037	131532447	131532037	+	208.661	ENSGALT00000025937
1012884	TSS	chr2	311003	311048	311003	-	207.984	ENSGALT00000043669
1012886	TTS	chr2	309958	310057	310057	-	207.984	ENSGALT00000043669
1016210	TSS	chr20	1673004	1673056	1673004	-	207.603	ENSGALT00000002964
1016211	TTS	chr20	1667567	1668646	1668646	-	207.603	ENSGALT00000002964
1012197	TTS	chr19	4310459	4311668	4310459	+	207.252	ENSGALT00000003069
1004964	TTS	chr10	4897098	4897114	4897098	+	207.205	ENSGALT00000006017
1025714	TSS	chr4	34086699	34086885	34086699	-	206.9	ENSGALT00000016708
1025715	TTS	chr4	34074452	34074686	34074686	-	206.9	ENSGALT00000016708
1019490	TSS	chr26	3115087	3115112	3115087	-	206.863	ENSGALT00000040280
1035888	TSS	JH376279.1	94791	94831	94831	+	205.783	ENSGALT00000021883
1035889	TTS	JH376279.1	100976	101277	100976	+	205.783	ENSGALT00000021883
1029146	TTS	chr6	11030780	11031549	11031549	-	205.631	ENSGALT00000007029
1002728	TSS	chr1	54879120	54879269	54879120	-	205.398	ENSGALT00000020773
1002729	TTS	chr1	54869423	54869695	54869695	-	205.398	ENSGALT00000020773
1031633	TSS	chr8	5467973	5468336	5467973	-	205.025	ENSGALT00000005530
1031634	TTS	chr8	5460649	5461504	5461504	-	205.025	ENSGALT00000005530
1031637	IR_OFF	chr8	5461982	5462509	5461870-5461982,5462509-5462650	-	205.025	ENSGALT00000005530
1021523	TSS	chr3	26596026	26596265	26596026	-	204.712	-
1021524	TTS	chr3	26565139	26566709	26566709	-	204.712	ENSGALT00000031908
1038195	TSS	AADN03025703.1	356	406	406	+	204.689	-
1038196	TTS	AADN03025703.1	877	1082	877	+	204.689	-
1012750	TSS	chr19	8751274	8751353	8751353	+	204.386	ENSGALT00000008922
1012751	TTS	chr19	8752828	8753292	8752828	+	204.386	ENSGALT00000008922
1030487	TSS	chr7	11679113	11679582	11679582	+	204.254	ENSGALT00000033408
1035481	TSS	chrZ	72869450	72869682	72869450	-	204.193	ENSGALT00000034531
1035482	TTS	chrZ	72863015	72863923	72863923	-	204.193	ENSGALT00000034531
1007829	AE	chr13	12909273	12909385	12909273-12909385	+	204.096	ENSGALT00000040330
1012332	TSS	chr19	6772411	6772439	6772411	-	204.039	-
1012333	TTS	chr19	6719424	6719649	6719649	-	204.039	-
1000346	TSS	chr1	35234300	35234798	35234798	+	203.897	ENSGALT00000016160
1000347	TTS	chr1	35237550	35239841	35237550	+	203.897	ENSGALT00000016160
1036756	TSS	AADN03010587.1	7843	8461	8461	+	203.646	ENSGALT00000039712
1036757	TTS	AADN03010587.1	9672	9971	9672	+	203.646	ENSGALT00000039712
1007919	TSS	chr13	12366594	12366665	12366665	+	203.61	ENSGALT00000007164
1007925	SKIP_OFF	chr13	12372923	12372937	1237241312373180	+	203.61	ENSGALT00000007164
1004965	TSS	chr10	3687509	3687521	3687509	-	202.91	ENSGALT00000005572
1018018	SKIP_OFF	chr23	1540485	1540586	15374201541539	-	202.628	ENSGALT00000001147
1029551	TTS	chr6	31035359	31036240	31035359	+	202.418	ENSGALT00000015757
1018703	SKIP_ON	chr24	6122149	6122207	6121658,6122149-6122207,6122703	+	202.209	ENSGALT00000012743
1032826	TSS	chr9	2181360	2181451	2181360	-	202.197	ENSGALT00000041232
1006197	TSS	chr11	19175514	19175611	19175611	+	202.167	ENSGALT00000001191
1014049	TSS	chr2	120704107	120704236	120704107	-	202.13	ENSGALT00000025388
1014050	TTS	chr2	120668873	120670201	120670201	-	202.13	ENSGALT00000025391
1014052	MSKIP_OFF	chr2	120672537	120676460	1.20671e+17	-	202.13	ENSGALT00000025388
1018199	TSS	chr23	5179676	5179770	5179770	+	202.038	ENSGALT00000005575
1018200	TTS	chr23	5185620	5186712	5185620	+	202.038	ENSGALT00000005575
1031833	SKIP_OFF	chr8	18594602	18594658	1858887818595090	-	201.894	ENSGALT00000016231
1020112	TTS	chr27	4481408	4485207	4485207	-	201.885	-
1019082	TSS	chr25	1563167	1563334	1563167	-	201.761	ENSGALT00000000618
1019083	TTS	chr25	1561763	1562033	1562033	-	201.761	ENSGALT00000000618
1012103	TSS	chr19	66637	66798	66798	+	201.32	ENSGALT00000044284
1012109	XIR_OFF	chr19	92259	92322	92234-92259,92322-92450	+	201.32	ENSGALT00000044284
1033576	TSS	chr9	15293532	15293597	15293597	+	201.054	ENSGALT00000013739
1033577	TTS	chr9	15315123	15316234	15315123	+	201.054	ENSGALT00000013739
1037420	TSS	AADN03018065.1	500	680	680	+	200.802	-
1037421	TTS	AADN03018065.1	951	1086	951	+	200.802	-
1001189	TSS	chr1	103980710	103980849	103980849	+	200.715	ENSGALT00000036785
1020041	IR_OFF	chr27	2983516	2983601	2983343-2983516,2983601-2983710	+	200.546	-
1025216	TSS	chr4	1270712	1270768	1270712	-	200.485	ENSGALT00000006654
1025217	TTS	chr4	1267535	1268160	1268160	-	200.485	ENSGALT00000006654
1014824	TSS	chr2	44026723	44026778	44026778	+	200.371	ENSGALT00000019428
1014825	TTS	chr2	44047403	44048181	44047403	+	200.371	ENSGALT00000019428
1010151	TSS	chr15	8434233	8434284	8434233	-	200.25	ENSGALT00000010647
1010152	TTS	chr15	8430809	8431987	8431987	-	200.25	ENSGALT00000010647
1016467	IR_OFF	chr20	10854356	10854426	10854152-10854356,10854426-10854485	+	199.805	ENSGALT00000043007
1016469	AE	chr20	10854426	10854485	10854426-10854485	+	199.805	ENSGALT00000043007
1007052	TSS	chr12	11812899	11813000	11812899	-	199.751	-
1007053	TTS	chr12	11807835	11809476	11809476	-	199.751	ENSGALT00000011505
1017753	TTS	chr22	2732968	2733472	2733472	-	199.51	ENSGALT00000029612
1006942	TSS	chr12	9109927	9110156	9110156	+	199.312	ENSGALT00000009490
1006943	TTS	chr12	9112492	9112927	9112492	+	199.312	ENSGALT00000009490
1005585	TSS	chr10	12667099	12667185	12667099	-	199.151	ENSGALT00000010964
1005586	TTS	chr10	12663655	12664009	12664009	-	199.151	ENSGALT00000010964
1036449	TSS	AADN03009794.1	13247	13449	13449	+	199.136	-
1036450	TTS	AADN03009794.1	13899	13977	13899	+	199.136	-
1025206	TSS	chr4	1456647	1456762	1456647	-	198.929	ENSGALT00000006532
1025207	TTS	chr4	1447785	1448842	1448842	-	198.929	ENSGALT00000006532
1022771	TSS	chr3	29732268	29732331	29732331	+	198.91	ENSGALT00000016736
1022772	TTS	chr3	29740442	29741085	29740442	+	198.91	ENSGALT00000016736
1029577	TSS	chr6	33841574	33841678	33841678	+	198.723	ENSGALT00000017035
1029578	TTS	chr6	33862811	33862999	33862811	+	198.723	ENSGALT00000017035
1001700	TSS	chr1	173807154	173808468	173808468	+	198.304	ENSGALT00000027575
1018595	TSS	chr24	2558371	2558501	2558371	-	197.829	ENSGALT00000002324
1018596	TTS	chr24	2553386	2553627	2553627	-	197.829	ENSGALT00000002324
1010712	TSS	chr17	5207110	5207472	5207472	+	197.636	ENSGALT00000007488
1010713	TTS	chr17	5213192	5213451	5213192	+	197.636	ENSGALT00000007488
1012294	TTS	chr19	5797863	5798071	5798071	-	197.034	ENSGALT00000043967
1013686	TSS	chr2	66356583	66356831	66356583	-	196.964	-
1013687	TTS	chr2	66352075	66352147	66352147	-	196.964	-
1027635	TSS	chr5	50118810	50118836	50118836	+	195.924	ENSGALT00000018692
1036803	TSS	JH376336.1	7338	7456	7338	-	195.695	ENSGALT00000042898
1036805	TTS	JH376336.1	3689	3871	3871	-	195.695	ENSGALT00000042898
1036806	IR_ON	JH376336.1	5521	5591	5507-5628	-	195.695	ENSGALT00000042898
1001190	TSS	chr1	103980853	103980854	103980854	+	195.503	ENSGALT00000036785
1019920	TSS	chr26	4355463	4355488	4355488	+	194.025	ENSGALT00000046175
1019921	TTS	chr26	4355841	4356193	4355841	+	194.025	ENSGALT00000046175
1020152	TSS	chr27	4967021	4967128	4967128	+	193.997	ENSGALT00000005068
1001577	TSS	chr1	154237678	154237719	154237678	-	193.918	ENSGALT00000027356
1001578	TTS	chr1	154197388	154197617	154197617	-	193.918	ENSGALT00000027356
1027744	TSS	chr5	56357474	56357611	56357611	+	193.647	ENSGALT00000019945
1020532	TTS	chr28	983540	983858	983858	-	193.566	ENSGALT00000045101
1024156	TSS	chr4	2260374	2260847	2260374	-	193.551	ENSGALT00000008838
1031800	TSS	chr8	18519684	18519788	18519684	-	193.525	ENSGALT00000014724
1031801	TTS	chr8	18515256	18515534	18515534	-	193.525	ENSGALT00000014724
1025296	TSS	chr4	2396962	2397167	2397167	+	193.462	ENSGALT00000009080
1025297	TTS	chr4	2399382	2401034	2399382	+	193.462	ENSGALT00000009080
1016304	TTS	chr20	1031413	1031599	1031599	-	192.726	ENSGALT00000002365
1018221	TSS	chr23	5551624	5551700	5551624	-	192.62	ENSGALT00000006455
1018223	TTS	chr23	5548232	5548731	5548731	-	192.62	ENSGALT00000006455
1027604	TSS	chr5	50230324	50230397	50230324	-	192.512	ENSGALT00000018765
1027605	TTS	chr5	50222870	50223065	50223065	-	192.512	ENSGALT00000018765
1015137	TSS	chr2	78403806	78403910	78403806	-	192.429	ENSGALT00000021286
1015138	TTS	chr2	78393973	78396228	78396228	-	192.429	ENSGALT00000021286
1012080	TSS	chr19	371065	371187	371187	+	192.226	ENSGALT00000040649
1006471	TSS	chr11	9338610	9338691	9338691	+	192.123	ENSGALT00000007403
1006472	TTS	chr11	9341151	9342123	9341151	+	192.123	ENSGALT00000007403
1037165	TSS	AADN03026526.1	1116	1195	1116	-	191.889	ENSGALT00000043976
1037166	TTS	AADN03026526.1	40	416	416	-	191.889	ENSGALT00000043976
1013230	TSS	chr2	26148414	26148789	26148414	-	191.531	ENSGALT00000045941
1013231	TTS	chr2	26144942	26145469	26145469	-	191.531	ENSGALT00000045941
1000887	XMSKIP_OFF	chr1	76737450	76737530	7673711876737640	-	191.494	ENSGALT00000023425
1015318	TSS	chr2	115030306	115030460	115030306	-	191.469	ENSGALT00000023424
1015319	TTS	chr2	115019073	115019465	115019465	-	191.469	ENSGALT00000023424
1011595	TTS	chr18	10663523	10663772	10663523	+	191.399	ENSGALT00000012444
1029397	TSS	chr6	21891713	21891751	21891751	+	191.373	ENSGALT00000033237
1029398	TTS	chr6	21892786	21892817	21892786	+	191.373	ENSGALT00000033237
1032009	TSS	chr8	24124011	24124115	24124011	-	191.11	ENSGALT00000017523
1032010	TTS	chr8	24073861	24074066	24074066	-	191.11	ENSGALT00000017523
1004881	TSS	chr10	1902559	1902577	1902559	-	190.979	ENSGALT00000002612
1004882	TTS	chr10	1899172	1900080	1900080	-	190.979	ENSGALT00000002612
1016489	SKIP_OFF	chr20	10852957	10853028	1085256510853310	+	190.964	ENSGALT00000005660
1018169	TTS	chr23	4891442	4891546	4891442	+	190.947	ENSGALT00000035036
1019116	TSS	chr25	2181544	2181645	2181645	+	190.27	ENSGALT00000044403
1019117	TTS	chr25	2182670	2183168	2182670	+	190.27	ENSGALT00000044403
1006052	TSS	chr11	10906237	10906369	10906237	-	190.059	ENSGALT00000008438
1017124	TTS	chr21	2238775	2238940	2238775	+	189.879	ENSGALT00000002364
1037908	TSS	AADN03014988.1	1448	1566	1448	-	189.616	ENSGALT00000044582
1026604	TSS	chr4	1770827	1770983	1770983	+	189.263	ENSGALT00000042857
1026605	TTS	chr4	1771756	1772689	1771756	+	189.263	ENSGALT00000042857
1017225	TSS	chr21	4740500	4740654	4740654	+	189.125	ENSGALT00000006431
1004895	TSS	chr10	2013888	2013950	2013950	+	188.676	ENSGALT00000039969
1004896	TTS	chr10	2014377	2015757	2014377	+	188.676	ENSGALT00000039969
1029379	TSS	chr6	21685681	21685821	21685821	+	188.363	ENSGALT00000012100
1029380	TTS	chr6	21688587	21689250	21688587	+	188.363	ENSGALT00000012100
1000423	TSS	chr1	49486127	49486217	49486217	+	188.192	ENSGALT00000019497
1001708	TSS	chr1	175518144	175518425	175518144	-	188.123	ENSGALT00000027621
1001709	TTS	chr1	175514019	175514294	175514294	-	188.123	ENSGALT00000027621
1001051	TTS	chr1	82467352	82468266	82468266	-	187.73	ENSGALT00000024412
1017151	TSS	chr21	2803576	2803691	2803691	+	187.313	ENSGALT00000003195
1033085	TSS	chr9	15423868	15423981	15423868	-	187.27	ENSGALT00000013907
1023570	TSS	chr3	104085785	104085904	104085904	+	187.036	ENSGALT00000026646
1023571	TTS	chr3	104102080	104102280	104102080	+	187.036	ENSGALT00000026646
1005846	TSS	chr11	566178	566314	566178	-	186.981	ENSGALT00000001768
1005847	TTS	chr11	558598	559427	559427	-	186.981	ENSGALT00000001768
1019032	IR_OFF	chr25	1155105	1155108	1154986-1155105,1155108-1155137	+	186.623	ENSGALT00000014928
1018597	TSS	chr24	1460060	1460237	1460060	-	186.502	ENSGALT00000001898
1018598	TTS	chr24	1437734	1439292	1439292	-	186.502	ENSGALT00000001897
1018600	SKIP_OFF	chr24	1444451	1444486	14416381445075	-	186.502	ENSGALT00000001898
1030676	TSS	chr7	22089460	22089594	22089460	-	186.246	ENSGALT00000018675
1005746	TSS	chr10	19522778	19522933	19522778	-	186.061	ENSGALT00000036142
1005747	TTS	chr10	19519615	19519947	19519947	-	186.061	ENSGALT00000036142
1032891	TTS	chr9	4096869	4097089	4097089	-	185.92	ENSGALT00000010419
1024886	TSS	chr4	59735810	59735861	59735810	-	185.913	ENSGALT00000000070
1024887	TTS	chr4	59731644	59732479	59732479	-	185.913	ENSGALT00000000070
1037769	TSS	AADN03017199.1	1837	1922	1837	-	185.558	ENSGALT00000045518
1037770	TTS	AADN03017199.1	21	430	430	-	185.558	ENSGALT00000045518
1035986	IR_OFF	JH376331.1	38191	38256	38029-38191,38256-38364	+	185.384	ENSGALT00000000720
1024774	TSS	chr4	49125002	49125093	49125002	-	185.121	-
1001704	TSS	chr1	175315018	175315169	175315169	+	185.084	ENSGALT00000043833
1001705	TTS	chr1	175317870	175317966	175317870	+	185.084	ENSGALT00000043833
1027184	TTS	chr5	17795624	17797349	17795624	+	184.343	ENSGALT00000022035
1038115	TSS	AADN03019163.1	878	1275	878	-	184.299	ENSGALT00000044553
1038116	TTS	AADN03019163.1	21	164	164	-	184.299	ENSGALT00000044553
1035417	TSS	chrZ	66312617	66312671	66312671	+	184.207	ENSGALT00000025324
1035418	TTS	chrZ	66331470	66332104	66331470	+	184.207	ENSGALT00000025324
1037013	TSS	JH375605.1	21	381	381	+	184.147	ENSGALT00000044215
1037014	TTS	JH375605.1	1893	2073	1893	+	184.147	ENSGALT00000044215
1003415	TSS	chr1	107368735	107368810	107368735	-	184.099	ENSGALT00000025884
1003416	TTS	chr1	107362601	107363454	107363454	-	184.099	ENSGALT00000025884
1035984	IR_OFF	JH376331.1	37800	37877	37584-37800,37877-37936	+	184.014	ENSGALT00000000720
1025260	TSS	chr4	2018002	2018172	2018172	+	183.986	ENSGALT00000007959
1025261	TTS	chr4	2018442	2020433	2018442	+	183.986	ENSGALT00000007959
1016528	TSS	chr20	12334589	12334709	12334589	-	183.943	-
1016529	TTS	chr20	12313547	12314496	12314496	-	183.943	ENSGALT00000012492
1013948	TSS	chr2	110061748	110061796	110061748	-	183.777	ENSGALT00000024655
1013949	TTS	chr2	110037374	110037523	110037523	-	183.777	ENSGALT00000024655
1008102	TSS	chr13	9736592	9736742	9736592	-	183.203	ENSGALT00000005300
1008103	TTS	chr13	9736142	9736445	9736445	-	183.203	ENSGALT00000005300
1016460	TSS	chr20	10610165	10610306	10610306	+	183.018	ENSGALT00000010768
1016461	TTS	chr20	10615675	10617328	10615675	+	183.018	ENSGALT00000010768
1037455	TSS	JH375572.1	927	936	936	+	183.017	ENSGALT00000045996
1037456	TTS	JH375572.1	1933	2139	1933	+	183.017	ENSGALT00000045996
1037458	XAE	JH375572.1	1720	1864	1720-1864	+	183.017	ENSGALT00000045996
1037826	TTS	AADN03014497.1	21	910	910	-	183.003	ENSGALT00000044351
1007601	TTS	chr13	350201	351889	351889	-	182.902	ENSGALT00000001111
1008996	TSS	chr14	976485	976558	976485	-	182.562	ENSGALT00000005377
1008997	TTS	chr14	974577	975095	975095	-	182.562	ENSGALT00000005377
1017097	TSS	chr21	1565725	1565754	1565725	-	182.413	ENSGALT00000040422
1017098	TTS	chr21	1558528	1559575	1559575	-	182.413	ENSGALT00000040422
1020610	TTS	chr28	1962062	1962540	1962540	-	182.282	ENSGALT00000001207
1011323	TSS	chr18	2146280	2146328	2146280	-	181.962	ENSGALT00000001879
1011324	TTS	chr18	2070106	2070746	2070746	-	181.962	ENSGALT00000001879
1034729	TSS	chrZ	8456841	8456885	8456841	-	181.744	ENSGALT00000003212
1034730	TTS	chrZ	8451027	8451341	8451341	-	181.744	ENSGALT00000003212
1012104	TSS	chr19	92177	92450	92450	+	181.452	-
1012107	XIR_ON	chr19	92259	92322	92177-92450	+	181.452	-
1012107	XIR_ON	chr19	92259	92322	92177-92450	+	181.452	-
1025718	TSS	chr4	34195991	34196053	34195991	-	181.018	ENSGALT00000016753
1025719	TTS	chr4	34194253	34194552	34194552	-	181.018	ENSGALT00000016753
1015267	TSS	chr2	91938567	91938754	91938754	+	180.83	ENSGALT00000022289
1015268	TTS	chr2	91948757	91949880	91948757	+	180.83	ENSGALT00000022289
1006209	TSS	chr11	19309962	19310386	19310386	+	180.339	ENSGALT00000001334
1022197	TTS	chr3	96350213	96350685	96350685	-	180.153	-
1021177	TTS	chr3	2486710	2487186	2486710	+	179.78	ENSGALT00000013195
1013704	TTS	chr2	68593909	68594859	68593909	+	179.743	ENSGALT00000043782
1024454	TTS	chr4	21395223	21395462	21395462	-	179.405	ENSGALT00000015382
1033902	TTS	LGE22C19W28_E50C23	533963	535789	533963	+	179.025	ENSGALT00000009619
1024107	TSS	chr4	2118741	2118996	2118741	-	178.543	ENSGALT00000008128
1024108	TTS	chr4	2104399	2105646	2105646	-	178.543	ENSGALT00000008128
1002840	TSS	chr1	63250603	63250821	63250821	+	178.251	ENSGALT00000021374
1002841	TTS	chr1	63258815	63259735	63258815	+	178.251	ENSGALT00000021374
1001024	TSS	chr1	82804976	82805024	82804976	-	178.204	-
1001025	TTS	chr1	82802709	82803339	82803339	-	178.204	ENSGALT00000024503
1003541	TSS	chr1	119716909	119717030	119716909	-	177.302	ENSGALT00000026507
1003542	TTS	chr1	119705079	119705496	119705496	-	177.302	ENSGALT00000026507
1038332	TSS	AADN03020078.1	49	690	690	+	176.91	-
1038333	TTS	AADN03020078.1	742	806	742	+	176.91	-
1031598	TSS	chr8	5456933	5456964	5456964	+	176.832	ENSGALT00000005458
1023590	TSS	chr3	104712779	104712917	104712917	+	176.682	ENSGALT00000026740
1023591	TTS	chr3	104721426	104721569	104721426	+	176.682	ENSGALT00000026740
1001182	TTS	chr1	103338145	103338265	103338265	-	176.487	ENSGALT00000025507
1021514	SKIP_OFF	chr3	23247864	23247998	2324701323250860	-	176.344	ENSGALT00000044249
1025105	TSS	chr4	85059269	85059330	85059330	+	175.745	ENSGALT00000032023
1013238	TSS	chr2	26933497	26933542	26933542	+	175.602	ENSGALT00000043011
1024600	TSS	chr4	34191186	34191329	34191186	-	175.477	ENSGALT00000016744
1027545	TTS	chr5	43140593	43143958	43140593	+	175.367	ENSGALT00000045488
1034313	TSS	chrZ	32614217	32614242	32614242	+	174.946	ENSGALT00000045875
1020607	TSS	chr28	1438862	1439623	1439623	+	174.878	ENSGALT00000045049
1037843	TTS	AADN03011126.1	1398	1725	1398	+	174.399	ENSGALT00000036332
1030865	TSS	chr7	36209704	36210054	36210054	+	174.335	ENSGALT00000020554
1030866	TTS	chr7	36212888	36213218	36212888	+	174.335	ENSGALT00000020554
1000263	TSS	chr1	35461914	35462206	35462206	+	174.299	ENSGALT00000016215
1017059	TTS	chr21	506958	507363	507363	-	173.918	ENSGALT00000000891
1011098	TSS	chr17	5104162	5104404	5104404	+	173.668	ENSGALT00000007631
1011099	TTS	chr17	5108911	5110262	5108911	+	173.668	ENSGALT00000007631
1005869	TSS	chr11	716309	716396	716309	-	173.656	ENSGALT00000001798
1006981	TSS	chr12	11478123	11478154	11478154	+	173.638	ENSGALT00000043670
1006982	TTS	chr12	11478604	11478706	11478604	+	173.638	ENSGALT00000043670
1034755	TSS	chrZ	72756116	72756257	72756116	-	173.602	ENSGALT00000003691
1034756	TTS	chrZ	72727225	72728499	72728499	-	173.602	ENSGALT00000003691
1016408	TSS	chr20	9899931	9899992	9899931	-	173.343	ENSGALT00000029895
1016409	TTS	chr20	9883864	9885649	9885649	-	173.343	ENSGALT00000029895
1024676	TSS	chr4	42754695	42754912	42754912	+	172.967	ENSGALT00000017488
1032903	TSS	chr9	4659505	4659653	4659653	+	172.897	ENSGALT00000009101
1032906	AE	chr9	4662755	4662857	4662755-4662857	+	172.897	ENSGALT00000009101
1003705	TSS	chr1	132518630	132518720	132518720	+	172.666	ENSGALT00000027078
1003706	TTS	chr1	132523730	132524289	132523730	+	172.666	ENSGALT00000027078
1001887	TTS	chr1	194798757	194798879	194798757	+	172.353	ENSGALT00000027989
1018214	TSS	chr23	5540372	5540481	5540481	+	172.333	ENSGALT00000006375
1018215	TTS	chr23	5542928	5546255	5542928	+	172.333	ENSGALT00000006375
1004340	TSS	chr1	109661535	109661707	109661707	+	172.329	ENSGALT00000030337
1004341	TTS	chr1	109667381	109668400	109667381	+	172.329	ENSGALT00000030337
1025104	TSS	chr4	85059159	85059268	85059268	+	172.079	ENSGALT00000032023
1034590	TSS	chrZ	72649393	72649454	72649393	-	172.023	ENSGALT00000003628
1034591	TTS	chrZ	72555581	72556114	72556114	-	172.023	ENSGALT00000003628
1009554	TTS	chr15	4941102	4941308	4941102	+	171.873	ENSGALT00000005160
1007952	TSS	chr13	392987	393094	393094	+	171.83	ENSGALT00000001235
1007953	TTS	chr13	394201	394389	394201	+	171.83	ENSGALT00000001235
1021768	TSS	chr3	44899465	44899506	44899506	+	171.757	ENSGALT00000019061
1017979	TSS	chr23	240307	240520	240307	-	171.717	ENSGALT00000000749
1036089	TSS	JH375512.1	6024	6057	6057	+	171.707	-
1036090	TTS	JH375512.1	7407	7496	7407	+	171.707	-
1005022	TSS	chr10	3242946	3242947	3242946	-	171.409	ENSGALT00000005141
1005032	MIR_OFF	chr10	3238421	3239049	3238046-3238421,3238496-3238596,3239049-3239279	-	171.409	ENSGALT00000005141
1025481	TSS	chr4	14074591	14074722	14074722	+	171.298	ENSGALT00000013485
1025482	TTS	chr4	14077067	14077422	14077067	+	171.298	ENSGALT00000013485
1000084	TSS	chr1	22078497	22078562	22078562	+	171.268	ENSGALT00000014337
1000085	TTS	chr1	22082716	22082803	22082716	+	171.268	ENSGALT00000014337
1037347	TTS	JH375495.1	4715	4920	4715	+	171.179	-
1031930	TSS	chr8	20075585	20075722	20075722	+	171.123	ENSGALT00000016679
1031934	AE	chr8	20082140	20082216	20082140-20082216	+	171.123	ENSGALT00000016679
1037909	TSS	AADN03014988.1	1524	1585	1524	-	170.886	ENSGALT00000044582
1029433	TSS	chr6	23148406	23148496	23148406	-	170.742	ENSGALT00000045219
1010733	TSS	chr17	5642967	5643048	5643048	+	170.641	ENSGALT00000028312
1010734	TTS	chr17	5645371	5645740	5645371	+	170.641	ENSGALT00000028312
1013466	TSS	chr2	47544593	47544695	47544593	-	170.476	ENSGALT00000019828
1013467	TTS	chr2	47489349	47490229	47490229	-	170.476	ENSGALT00000019828
1000425	TSS	chr1	49729191	49729337	49729191	-	170.441	ENSGALT00000019565
1000426	TTS	chr1	49718304	49718478	49718478	-	170.441	ENSGALT00000019565
1011004	TSS	chr17	7198594	7198792	7198792	+	170.09	ENSGALT00000004189
1011005	TTS	chr17	7207825	7208667	7207825	+	170.09	ENSGALT00000004189
1029280	TSS	chr6	14420949	14421110	14420949	-	169.938	ENSGALT00000008011
1013551	TSS	chr2	52264856	52265594	52265594	+	169.831	ENSGALT00000031104
1013552	TTS	chr2	52335861	52336152	52335861	+	169.831	ENSGALT00000031104
1035898	TSS	JH376279.1	49633	49737	49633	-	169.391	ENSGALT00000044801
1035899	TTS	JH376279.1	48841	49251	49251	-	169.391	ENSGALT00000044801
1028367	TSS	chr5	37406611	37406788	37406788	+	168.977	ENSGALT00000016756
1028368	TTS	chr5	37411915	37412371	37411915	+	168.977	ENSGALT00000016756
1020157	TSS	chr27	5051149	5051283	5051149	-	168.812	ENSGALT00000004726
1020158	TTS	chr27	5050912	5051077	5051077	-	168.812	ENSGALT00000004726
1020540	TSS	chr28	534339	534572	534339	-	168.795	ENSGALT00000000510
1020541	TTS	chr28	509129	509561	509561	-	168.795	ENSGALT00000000510
1000931	TSS	chr1	77741138	77741156	77741156	+	168.63	-
1000932	TTS	chr1	77742105	77742236	77742105	+	168.63	-
1030652	TSS	chr7	21640186	21640200	21640200	+	168.608	ENSGALT00000018464
1036286	IR_ON	JH375240.1	7978	8062	7891-8189	+	168.569	ENSGALT00000000678
1015187	TSS	chr2	85665638	85665787	85665638	-	168.419	ENSGALT00000021491
1015188	TTS	chr2	85656826	85657708	85657708	-	168.419	ENSGALT00000021491
1027317	TSS	chr5	27579828	27579951	27579951	+	168.247	-
1026933	TSS	chr5	8194061	8194342	8194342	+	167.845	ENSGALT00000039859
1026934	TTS	chr5	8204079	8204390	8204079	+	167.845	ENSGALT00000039859
1024768	TSS	chr4	48581286	48581874	48581874	+	167.833	ENSGALT00000018503
1012293	TSS	chr19	5800459	5800524	5800459	-	167.601	ENSGALT00000043967
1027056	TSS	chr5	15206202	15206265	15206265	+	167.488	ENSGALT00000039023
1027060	IR_OFF	chr5	15206265	15206334	15206202-15206265,15206334-15206496	+	167.488	ENSGALT00000039023
1027062	IR_OFF	chr5	15207550	15207698	15207505-15207550,15207698-15207820	+	167.488	ENSGALT00000039023
1027064	IR_OFF	chr5	15208154	15208247	15207897-15208154,15208247-15208618	+	167.488	ENSGALT00000039023
1034474	TSS	chrZ	56748526	56748658	56748658	+	167.476	ENSGALT00000023666
1034475	TTS	chrZ	56750103	56750223	56750103	+	167.476	ENSGALT00000023666
1016333	TSS	chr20	5836660	5836736	5836660	-	167.458	-
1018238	TSS	chr23	5563752	5563943	5563943	+	167.411	ENSGALT00000006564
1032713	TSS	chr8	27592044	27592105	27592105	+	167.385	ENSGALT00000046015
1032714	TTS	chr8	27592773	27593533	27592773	+	167.385	ENSGALT00000046015
1019644	TSS	chr26	508884	509109	509109	+	167.246	ENSGALT00000000593
1019645	TTS	chr26	509196	509687	509196	+	167.246	ENSGALT00000000593
1031810	TTS	chr8	18582277	18582553	18582277	+	167.032	ENSGALT00000016208
1006897	TSS	chr12	5234367	5234534	5234367	-	166.828	ENSGALT00000008070
1007751	TSS	chr13	9728025	9728286	9728286	+	166.626	ENSGALT00000005291
1020028	TTS	chr27	2834177	2834424	2834177	+	166.625	ENSGALT00000000816
1013001	TSS	chr2	4359165	4359400	4359165	-	166.618	ENSGALT00000009135
1013002	TTS	chr2	4337075	4337397	4337397	-	166.618	ENSGALT00000009135
1007828	SKIP_OFF	chr13	12903686	12903745	1289709012904730	+	166.465	ENSGALT00000040330
1038032	TSS	AADN03020344.1	470	633	633	+	166.392	-
1038033	TTS	AADN03020344.1	988	1118	988	+	166.392	-
1027071	TTS	chr5	15487455	15488084	15487455	+	166.201	ENSGALT00000011181
1024396	TSS	chr4	16512949	16512992	16512949	-	166.176	-
1024397	TTS	chr4	16505362	16506565	16506565	-	166.176	ENSGALT00000014088
1031985	TSS	chr8	24171617	24171662	24171662	+	166.043	ENSGALT00000017563
1001052	AE	chr1	82475557	82475699	82475557-82475699	-	165.871	ENSGALT00000024412
1024917	TTS	chr4	60519150	60520652	60520652	-	165.743	ENSGALT00000020119
1037711	TSS	AADN03021994.1	793	907	907	+	165.738	-
1037712	TTS	AADN03021994.1	1345	1525	1345	+	165.738	-
1005623	TSS	chr10	17115528	17115615	17115528	-	165.733	ENSGALT00000043680
1005624	TTS	chr10	17108666	17109456	17109456	-	165.733	ENSGALT00000011601
1025059	TSS	chr4	78386774	78386970	78386774	-	165.587	-
1025060	TTS	chr4	78386480	78386535	78386535	-	165.587	-
1023554	TSS	chr3	103877248	103877409	103877248	-	165.439	ENSGALT00000026618
1023555	TTS	chr3	103873567	103874072	103874072	-	165.439	ENSGALT00000026618
1036960	TSS	AADN03026428.1	90	204	204	+	165.319	ENSGALT00000045579
1020059	TSS	chr27	3476051	3476137	3476137	+	165.316	ENSGALT00000001993
1020060	TTS	chr27	3479080	3479316	3479080	+	165.316	ENSGALT00000001993
1010564	TSS	chr17	473377	473521	473377	-	165.315	ENSGALT00000014712
1018972	TSS	chr25	121988	122173	122173	+	165.153	-
1018973	TTS	chr25	122415	122528	122415	+	165.153	-
1012698	TSS	chr19	6926520	6926770	6926520	-	165.146	ENSGALT00000007658
1012699	TTS	chr19	6924377	6925047	6925047	-	165.146	ENSGALT00000007658
1018532	TSS	chr24	27210	27442	27442	+	165.118	ENSGALT00000000374
1000293	TSS	chr1	44273621	44273899	44273621	-	164.945	ENSGALT00000018400
1000294	TTS	chr1	44271338	44272626	44272626	-	164.945	ENSGALT00000018400
1006724	TTS	chr12	81667	82014	81667	+	164.68	ENSGALT00000002170
1021175	TSS	chr3	2442526	2443043	2443043	+	164.331	ENSGALT00000040235
1002819	TSS	chr1	62003261	62003326	62003261	-	164.317	ENSGALT00000021284
1002820	TTS	chr1	61984896	61985437	61985437	-	164.317	ENSGALT00000021284
1016569	TTS	chr20	14096653	14098154	14096653	+	164.189	ENSGALT00000013007
1023363	TSS	chr3	80197965	80198040	80198040	+	164.164	ENSGALT00000031654
1023364	TTS	chr3	80200594	80201301	80200594	+	164.164	ENSGALT00000031654
1029550	TSS	chr6	31024177	31024197	31024197	+	164.051	ENSGALT00000015757
1000836	TSS	chr1	75323696	75323822	75323822	+	164.022	ENSGALT00000037225
1000837	TTS	chr1	75331595	75334193	75331595	+	164.022	ENSGALT00000037225
1024602	TTS	chr4	34188242	34189082	34189082	-	163.974	ENSGALT00000016744
1024604	XMIR_OFF	chr4	34189082	34189614	34188242-34189082,34189375-34189478,34189614-34189683	-	163.974	ENSGALT00000016744
1008711	TSS	chr14	8933624	8933794	8933794	+	163.853	ENSGALT00000011595
1008712	TTS	chr14	8935334	8936162	8935334	+	163.853	ENSGALT00000011595
1032898	TSS	chr9	4724226	4724319	4724319	+	163.676	ENSGALT00000043927
1030642	TSS	chr7	22000872	22001034	22000872	-	163.127	ENSGALT00000018598
1030643	TTS	chr7	21990862	21991000	21991000	-	163.127	ENSGALT00000018598
1011570	TSS	chr18	10233405	10233484	10233405	-	162.832	ENSGALT00000011734
1011593	TSS	chr18	10661709	10661744	10661744	+	162.66	ENSGALT00000012444
1024973	TSS	chr4	68796111	68796207	68796111	-	162.533	ENSGALT00000023108
1024975	TTS	chr4	68775944	68776168	68776168	-	162.533	ENSGALT00000023108
1010764	TSS	chr17	5964138	5964295	5964295	+	162.462	ENSGALT00000039547
1010765	TTS	chr17	5967852	5968638	5967852	+	162.462	ENSGALT00000039547
1030448	TTS	chr7	10897199	10897452	10897199	+	162.171	ENSGALT00000013407
1005473	TSS	chr10	6321068	6321500	6321068	-	161.952	ENSGALT00000006616
1005474	TTS	chr10	6313607	6314361	6314361	-	161.952	ENSGALT00000006616
1006188	TSS	chr11	18526081	18526403	18526081	-	161.522	ENSGALT00000001001
1006189	TTS	chr11	18520346	18520830	18520830	-	161.522	ENSGALT00000001001
1000471	IR_ON	chr1	50794691	50794696	50794681-50794719	+	161.472	-
1016929	TSS	chr20	14139661	14139739	14139661	-	161.414	ENSGALT00000013010
1016930	TTS	chr20	14136361	14137500	14137500	-	161.414	ENSGALT00000013010
1022344	TSS	chr3	110398595	110398622	110398622	+	161.356	ENSGALT00000026999
1022345	TTS	chr3	110403846	110404077	110403846	+	161.356	ENSGALT00000026999
1016607	TSS	chr20	1591146	1591344	1591344	+	161.24	ENSGALT00000002799
1016608	TTS	chr20	1596438	1598063	1596438	+	161.24	ENSGALT00000002799
1011161	TSS	chr17	1873829	1873939	1873829	-	161.172	ENSGALT00000013980
1011162	TTS	chr17	1871842	1873047	1873047	-	161.172	ENSGALT00000013980
1007412	TSS	chr12	13601261	13601477	13601261	-	160.926	ENSGALT00000011836
1007413	TTS	chr12	13595353	13595449	13595449	-	160.926	ENSGALT00000011836
1034398	TSS	chrZ	43774520	43774626	43774520	-	160.86	-
1034399	TTS	chrZ	43764929	43765058	43765058	-	160.86	-
1019196	TSS	chr25	458648	458766	458766	+	160.758	ENSGALT00000021620
1019197	TTS	chr25	459441	459713	459441	+	160.758	ENSGALT00000021620
1011448	TSS	chr18	6865923	6865930	6865923	-	160.658	ENSGALT00000005586
1000466	TTS	chr1	50701667	50702753	50702753	-	160.321	-
1018645	TSS	chr24	4561687	4561841	4561841	+	160.019	ENSGALT00000011363
1018646	TTS	chr24	4567195	4567545	4567195	+	160.019	ENSGALT00000011363
1024845	TTS	chr4	53412202	53412587	53412202	+	159.897	ENSGALT00000019391
1017539	TSS	chr21	6403559	6403657	6403559	-	159.614	ENSGALT00000007781
1017540	TTS	chr21	6397158	6397321	6397321	-	159.614	ENSGALT00000007781
1020036	TSS	chr27	2980453	2980587	2980587	+	159.382	ENSGALT00000040399
1029235	TSS	chr6	14941472	14941847	14941847	+	159.203	ENSGALT00000008126
1029236	TTS	chr6	14956053	14956918	14956053	+	159.203	ENSGALT00000008126
1029511	AE	chr6	29826717	29827049	29826717-29827049	+	159.2	ENSGALT00000015358
1001956	TSS	chr1	3989498	3989679	3989498	-	159.042	ENSGALT00000011249
1001957	TTS	chr1	3979387	3979491	3979491	-	159.042	ENSGALT00000011249
1001206	TSS	chr1	104632521	104632764	104632764	+	158.723	-
1001208	TTS	chr1	104642436	104642675	104642436	+	158.723	ENSGALT00000025690
1017777	TSS	chr22	2954543	2954577	2954577	+	158.625	ENSGALT00000022512
1017778	TTS	chr22	2955901	2956363	2955901	+	158.625	ENSGALT00000022512
1037383	TSS	AADN03020552.1	2231	2357	2231	-	158.529	ENSGALT00000010872
1037384	TTS	AADN03020552.1	339	430	430	-	158.529	ENSGALT00000010872
1018590	TTS	chr24	2105393	2105465	2105393	+	158.305	ENSGALT00000002187
1024271	TSS	chr4	9363063	9363332	9363332	+	158.289	ENSGALT00000011553
1018305	TSS	chr23	2217424	2217496	2217496	+	158.049	ENSGALT00000001463
1018306	TTS	chr23	2222920	2223381	2222920	+	158.049	ENSGALT00000001463
1019377	TTS	chr26	313261	314195	313261	+	157.91	ENSGALT00000000873
1022285	TTS	chr3	104736394	104736672	104736394	+	157.784	ENSGALT00000026745
1031545	TSS	chr8	3499857	3500087	3500087	+	157.677	ENSGALT00000003977
1031546	TTS	chr8	3511965	3512428	3511965	+	157.677	ENSGALT00000003977
1031547	XSKIP_ON	chr8	3509048	3509150	3507925,3509048-3509150,3509555	+	157.677	ENSGALT00000003977
1013848	TSS	chr2	98254428	98254555	98254428	-	157.667	ENSGALT00000028442
1013849	TTS	chr2	98225278	98225942	98225942	-	157.667	ENSGALT00000028442
1000405	TTS	chr1	49447525	49447538	49447525	+	157.536	ENSGALT00000019482
1018729	TSS	chr24	392592	392693	392592	-	157.148	ENSGALT00000001501
1018730	TTS	chr24	384626	385869	385869	-	157.148	ENSGALT00000001501
1024045	TSS	chr4	1654753	1654817	1654753	-	156.959	ENSGALT00000006167
1024046	TTS	chr4	1654133	1654313	1654313	-	156.959	ENSGALT00000006167
1022276	TSS	chr3	104607849	104607896	104607896	+	156.883	ENSGALT00000026714
1022277	TTS	chr3	104618826	104619357	104618826	+	156.883	ENSGALT00000026714
1013305	TSS	chr2	32327707	32327928	32327707	-	156.705	ENSGALT00000017975
1018187	TTS	chr23	5075963	5077668	5077668	-	156.655	ENSGALT00000005221
1014256	SKIP_ON	chr2	148461656	148461727	148456237,148461656-148461727,148463345	-	156.556	ENSGALT00000025984
1030696	TSS	chr7	25039352	25039414	25039414	+	156.453	ENSGALT00000018997
1005872	SKIP_OFF	chr11	715446	715750	714342716309	-	156.291	ENSGALT00000001798
1034593	SKIP_OFF	chrZ	72633041	72633157	7255682272633770	-	156.231	ENSGALT00000003628
1026732	TTS	chr5	390379	390776	390776	-	156.134	ENSGALT00000041328
1012818	TSS	chr19	5633461	5633655	5633655	+	156.12	ENSGALT00000039767
1012819	TTS	chr19	5635429	5635734	5635429	+	156.12	ENSGALT00000039767
1009516	TSS	chr15	3184076	3184081	3184076	-	156.018	ENSGALT00000004055
1016385	TSS	chr20	8286437	8286470	8286437	-	155.904	ENSGALT00000034053
1016386	TTS	chr20	8282587	8283125	8283125	-	155.904	ENSGALT00000034053
1007830	AE	chr13	12909246	12909385	12909246-12909385	+	155.664	ENSGALT00000040330
1022152	TSS	chr3	87804909	87805106	87805106	+	155.657	ENSGALT00000026339
1009667	TSS	chr15	7547023	7547055	7547023	-	155.501	ENSGALT00000009071
1009668	TTS	chr15	7530400	7531016	7531016	-	155.501	ENSGALT00000009071
1023122	TSS	chr3	37073642	37073707	37073642	-	155.36	ENSGALT00000006738
1023123	TTS	chr3	37061029	37062289	37062289	-	155.36	ENSGALT00000023217
1001865	IR_OFF	chr1	193539075	193539225	193538979-193539075,193539225-193539320	-	155.312	ENSGALT00000028017
1020222	TSS	chr27	1701364	1701457	1701457	+	155.076	ENSGALT00000000469
1020223	TTS	chr27	1704778	1704884	1704778	+	155.076	ENSGALT00000000469
1026566	TSS	chr4	50355001	50355061	50355061	+	154.772	ENSGALT00000042745
1026567	TTS	chr4	50357266	50359957	50357266	+	154.772	ENSGALT00000042745
1014020	TSS	chr2	116455165	116455289	116455165	-	154.56	ENSGALT00000025198
1014021	TTS	chr2	116441354	116442011	116442011	-	154.56	ENSGALT00000025198
1011547	TSS	chr18	10142924	10143025	10143025	+	154.529	ENSGALT00000011644
1011548	TTS	chr18	10144174	10145494	10144174	+	154.529	ENSGALT00000011644
1028730	TSS	chr5	26712577	26712650	26712650	+	154.506	ENSGALT00000022450
1028731	TTS	chr5	26720511	26721114	26720511	+	154.506	ENSGALT00000022450
1024003	TSS	chr4	1099070	1099096	1099096	+	154.361	ENSGALT00000007137
1024005	TTS	chr4	1170313	1170405	1170313	+	154.361	ENSGALT00000007137
1024007	XMSKIP_OFF	chr4	1163930	1167266	11611101170313	+	154.361	ENSGALT00000007137
1013774	TSS	chr2	86002617	86002831	86002831	+	154.033	ENSGALT00000021552
1013775	TTS	chr2	86007478	86007620	86007478	+	154.033	ENSGALT00000021552
1001710	SKIP_ON	chr1	175516609	175516682	175515368,175516609-175516682,175517276	-	153.978	ENSGALT00000027621
1019387	TTS	chr26	764630	765132	764630	+	153.964	ENSGALT00000000424
1001229	TTS	chr1	105230369	105230439	105230369	+	153.735	-
1019099	TTS	chr25	1699365	1699753	1699365	+	153.552	ENSGALT00000001109
1029364	TSS	chr6	21051932	21052827	21052827	+	153.282	ENSGALT00000042947
1029365	TTS	chr6	21053215	21053666	21053215	+	153.282	ENSGALT00000042947
1030572	TTS	chr7	16548373	16548896	16548373	+	152.903	ENSGALT00000015187
1024398	TSS	chr4	16468297	16468361	16468361	+	152.683	ENSGALT00000030227
1038109	TSS	AADN03021621.1	806	1038	1038	+	152.543	-
1038110	TTS	AADN03021621.1	1200	1238	1200	+	152.543	-
1018441	TSS	chr23	2363490	2363540	2363490	-	152.493	ENSGALT00000001893
1018442	TTS	chr23	2361272	2361437	2361437	-	152.493	ENSGALT00000001893
1002000	TSS	chr1	6559296	6559343	6559343	+	152.418	ENSGALT00000022327
1002001	TTS	chr1	6577755	6578558	6577755	+	152.418	ENSGALT00000022327
1024566	TSS	chr4	34042665	34042783	34042783	+	152.231	ENSGALT00000038423
1034314	TTS	chrZ	32909430	32909431	32909430	+	152.214	ENSGALT00000045875
1037296	TSS	JH376255.1	1593	1745	1745	+	152.07	ENSGALT00000043364
1037297	TTS	JH376255.1	4635	5193	4635	+	152.07	ENSGALT00000043364
1009586	TSS	chr15	5270091	5270199	5270091	-	152.053	ENSGALT00000034620
1009587	TTS	chr15	5264075	5264348	5264348	-	152.053	ENSGALT00000034620
1008689	TSS	chr14	8473480	8473582	8473480	-	151.793	ENSGALT00000011107
1008690	TTS	chr14	8470600	8471139	8471139	-	151.793	ENSGALT00000011107
1008692	AE	chr14	8473171	8473370	8473171-8473370	-	151.793	ENSGALT00000011107
1007600	TSS	chr13	367762	367779	367762	-	151.75	ENSGALT00000001111
1024452	TSS	chr4	21405671	21405790	21405671	-	151.475	ENSGALT00000015382
1029400	IR_OFF	chr6	21892238	21892375	21892205-21892238,21892375-21892425	+	151.329	ENSGALT00000033237
1022077	TSS	chr3	78877235	78877446	78877446	+	151.181	ENSGALT00000025596
1022078	TTS	chr3	78900922	78901144	78900922	+	151.181	ENSGALT00000025596
1030581	TSS	chr7	18082658	18082768	18082658	-	151.178	ENSGALT00000015751
1030582	TTS	chr7	18073994	18074157	18074157	-	151.178	ENSGALT00000015751
1024923	XIR_OFF	chr4	60523842	60524638	60523737-60523842,60524638-60524715	-	151.172	ENSGALT00000020119
1008656	TSS	chr14	6884685	6884853	6884853	+	151.094	ENSGALT00000009864
1008657	TTS	chr14	6888821	6889434	6888821	+	151.094	ENSGALT00000009864
1018991	TSS	chr25	158273	158428	158273	-	150.797	ENSGALT00000022714
1018992	TTS	chr25	146995	150488	150488	-	150.797	ENSGALT00000022714
1016816	TSS	chr20	10433779	10433839	10433779	-	150.776	ENSGALT00000010439
1016817	TTS	chr20	10431992	10432408	10432408	-	150.776	ENSGALT00000010439
1038390	TSS	AADN03018827.1	895	1001	895	-	150.727	-
1038391	TTS	AADN03018827.1	511	577	577	-	150.727	-
1025749	TSS	chr4	37157659	37157890	37157659	-	150.458	ENSGALT00000017138
1025750	TTS	chr4	37153759	37154403	37154403	-	150.458	ENSGALT00000017138
1006053	TTS	chr11	10903706	10904037	10904037	-	150.294	ENSGALT00000008438
1006056	XIR_OFF	chr11	10905586	10906002	10905491-10905586,10906002-10906160	-	150.294	ENSGALT00000008438
1010341	TSS	chr15	657241	657344	657241	-	150.179	ENSGALT00000039951
1010342	TTS	chr15	656749	656819	656819	-	150.179	ENSGALT00000039951
1020530	TSS	chr28	984800	984920	984800	-	150.171	ENSGALT00000045101
1020058	IR_OFF	chr27	3368978	3368980	3368892-3368978,3368980-3369009	+	150.147	-
1032799	TTS	chr9	973906	974453	974453	-	149.994	ENSGALT00000003200
1033268	TTS	chr9	18766316	18768701	18766316	+	149.84	ENSGALT00000039448
1001050	TSS	chr1	82489611	82489669	82489611	-	149.462	ENSGALT00000024412
1016419	TSS	chr20	10351641	10351963	10351963	+	149.3	ENSGALT00000010025
1010174	TSS	chr15	9007367	9007477	9007367	-	149.19	ENSGALT00000038379
1010175	TTS	chr15	9002977	9003166	9003166	-	149.19	ENSGALT00000038379
1020057	IR_ON	chr27	3368978	3368980	3368892-3369009	+	149.111	ENSGALT00000001752
1012201	TSS	chr19	4901183	4901236	4901183	-	148.627	ENSGALT00000003916
1012202	TTS	chr19	4896315	4896635	4896635	-	148.627	ENSGALT00000003916
1020316	TSS	chr27	5060694	5060814	5060814	+	148.581	ENSGALT00000039775
1020317	TTS	chr27	5065651	5067398	5065651	+	148.581	ENSGALT00000039775
1023499	TSS	chr3	98505120	98505164	98505164	+	148.474	ENSGALT00000026560
1023500	TTS	chr3	98526113	98526381	98526113	+	148.474	ENSGALT00000026560
1006051	IR_OFF	chr11	10673449	10673556	10673083-10673449,10673556-10673629	+	148.447	ENSGALT00000008251
1017112	IR_ON	chr21	1961348	1961351	1961293-1961400	+	148.445	-
1019399	TTS	chr26	1084164	1084372	1084164	+	148.444	ENSGALT00000000141
1001180	TSS	chr1	103348839	103348958	103348839	-	148.263	ENSGALT00000025507
1013547	TSS	chr2	52714199	52714339	52714339	+	148.245	ENSGALT00000021398
1010736	AE	chr17	5643632	5643705	5643632-5643705	+	148.18	ENSGALT00000028312
1017221	TSS	chr21	4672934	4673255	4672934	-	147.94	ENSGALT00000006382
1017222	TTS	chr21	4669158	4669664	4669664	-	147.94	ENSGALT00000006382
1025949	TSS	chr4	53952132	53952257	53952257	+	147.84	ENSGALT00000019519
1025950	TTS	chr4	53954742	53955591	53954742	+	147.84	ENSGALT00000019519
1017981	TTS	chr23	239321	239708	239708	-	147.598	ENSGALT00000000749
1018120	MSKIP_OFF	chr23	3712253	3712965	37094253713359	+	147.531	ENSGALT00000003134
1009807	TSS	chr15	10785298	10785470	10785470	+	147.377	ENSGALT00000012619
1003023	TSS	chr1	76247535	76247683	76247683	+	147.31	ENSGALT00000023284
1003024	TTS	chr1	76251114	76251880	76251114	+	147.31	ENSGALT00000023284
1000086	AE	chr1	22078959	22079029	22078959-22079029	+	147.26	ENSGALT00000014337
1013101	TSS	chr2	15717560	15717690	15717560	-	146.929	ENSGALT00000012033
1013102	TTS	chr2	15704517	15705856	15705856	-	146.929	ENSGALT00000012033
1034631	TTS	chrZ	72997461	72997482	72997461	+	146.812	ENSGALT00000043085
1037115	TSS	AADN03018141.1	1750	2140	2140	+	146.608	ENSGALT00000035726
1037116	TTS	AADN03018141.1	5380	5488	5380	+	146.608	ENSGALT00000035726
1030767	TSS	chr7	26326506	26326648	26326648	+	146.532	ENSGALT00000019110
1006784	MSKIP_ON	chr12	2383835	2384277	2383667,2383835-2384017,2384150-2384277,2384355	-	146.389	ENSGALT00000003943
1005710	TSS	chr10	19615752	19615955	19615752	-	146.103	ENSGALT00000022561
1005711	TTS	chr10	19614935	19615142	19615142	-	146.103	ENSGALT00000022561
1036204	TSS	JH375456.1	9382	9450	9382	-	146.097	ENSGALT00000000089
1036205	TTS	JH375456.1	1242	2073	2073	-	146.097	ENSGALT00000000089
1019458	TSS	chr26	2211168	2211224	2211168	-	146.007	-
1019459	TTS	chr26	2203360	2205555	2205555	-	146.007	ENSGALT00000001004
1024557	TSS	chr4	33613026	33613279	33613279	+	146.004	ENSGALT00000016490
1024558	TTS	chr4	33614493	33615356	33614493	+	146.004	ENSGALT00000016490
1011611	TSS	chr18	10900666	10900757	10900666	-	145.87	ENSGALT00000012869
[truncated: 36,495 more rows]
