# Supplementary material for: Characterization of Alternative Splicing (AS) Events during Chicken (Gallus gallus) Male Germ-Line Stem Cell Differentiation with Single-Cell RNA-seq
Source: Animals (Basel). 2021 May 20;11(5):1469. doi: 10.3390/ani11051469 (PMC8160964; doi:10.3390/ani11051469)
Supplement: Supplementary file 1 [file animals-11-01469-s001.zip › Supplementary Material Table S2.xlsx]

## Sheet: PGCs.fpkm
event_id	event_type	chrom	event_start	event_end	event_pattern	strand	fpkm	ref_id
1000001	TSS	chr1	62116332	62116377	62116332	-	3.23218	ENSGALT00000021288
1000002	TSS	chr1	62121284	62121315	62121284	-	5.48413	ENSGALT00000021288
1000003	TTS	chr1	62010577	62010761	62010761	-	3.23218	ENSGALT00000021288
1000004	MSKIP_ON	chr1	62044321	62047631	62039272,62044321-62044458,62047542-62047631,62048728	-	1.20097	ENSGALT00000021288
1000005	MSKIP_OFF	chr1	62044321	62047631	6203927262048720	-	2.0312	ENSGALT00000021288
1000006	MSKIP_ON	chr1	62078466	62092907	62077807,62078466-62078573,62080981-62081088,62083510-62083614,62085422-62085478,62092815-62092907,62094017	-	2.0312	ENSGALT00000021288
1000007	MSKIP_OFF	chr1	62078466	62092907	6207780762094010	-	1.20097	ENSGALT00000021288
1000008	TSS	chr1	62185380	62185764	62185764	+	10.8913	ENSGALT00000030543
1000009	TSS	chr1	62185616	62185776	62185776	+	0	ENSGALT00000030543
1000010	TTS	chr1	62196069	62196629	62196069	+	0	ENSGALT00000037483
1000011	TSS	chr1	62201006	62201261	62201261	+	0.145248	ENSGALT00000037480
1000012	TTS	chr1	62207514	62210709	62207514	+	0.145248	ENSGALT00000037480
1000013	TSS	chr1	62212510	62212688	62212688	+	8.89271	ENSGALT00000021310
1000014	TTS	chr1	62225137	62226230	62225137	+	11.4385	ENSGALT00000021310
1000015	TSS	chr1	62232787	62232852	62232852	+	0.888926	ENSGALT00000021311
1000016	TTS	chr1	62240949	62240985	62240949	+	0	ENSGALT00000021311
1000017	TSS	chr1	62278810	62278944	62278810	-	9.28332	ENSGALT00000043935
1000018	TSS	chr1	62290917	62290982	62290917	-	24.6178	ENSGALT00000021337
1000019	TTS	chr1	62285069	62285622	62285622	-	24.6178	ENSGALT00000005490
1000020	MSKIP_ON	chr1	62265534	62265705	62265448,62265534-62265563,62265673-62265705,62266629	-	0	ENSGALT00000045483
1000021	MSKIP_OFF	chr1	62265534	62265705	6226544862266620	-	49.2679	ENSGALT00000021334
1000022	TSS	chr1	61067944	61068058	61068058	+	28.2264	ENSGALT00000021230
1000023	TTS	chr1	61768286	61769772	61768286	+	10.3323	ENSGALT00000037496
1000024	TSS	chr1	61229448	61229536	61229448	-	0.106017	ENSGALT00000037501
1000025	TTS	chr1	61112567	61114019	61114019	-	0.510441	ENSGALT00000037501
1000026	TSS	chr1	61137607	61137660	61137660	+	0.258941	ENSGALT00000044744
1000027	TSS	chr1	61147306	61147437	61147437	+	0	ENSGALT00000044744
1000028	TTS	chr1	61156208	61160841	61156208	+	0.258941	ENSGALT00000044744
1000029	TSS	chr1	61287118	61287347	61287118	-	9.55935	ENSGALT00000021246
1000030	TTS	chr1	61241662	61246697	61246697	-	9.55935	ENSGALT00000021246
1000031	SKIP_ON	chr1	61265687	61265753	61263488,61265687-61265753,61283925	-	0.952835	ENSGALT00000021246
1000032	SKIP_OFF	chr1	61265687	61265753	6126348861283920	-	8.60651	ENSGALT00000021246
1000033	TSS	chr1	62717750	62719542	62719542	+	0.111996	ENSGALT00000044139
1000034	TTS	chr1	62857957	62865084	62857957	+	0.111996	ENSGALT00000044139
1000035	TSS	chr1	62887205	62887409	62887205	-	9.92944	ENSGALT00000044139
1000036	TTS	chr1	62779916	62784707	62784707	-	9.92944	ENSGALT00000044139
1000037	TSS	chr1	62933511	62934180	62934180	+	0	ENSGALT00000037455
1000038	TSS	chr1	62933956	62934121	62934121	+	8.92457	ENSGALT00000021363
1000039	TTS	chr1	63081429	63081609	63081429	+	8.92457	ENSGALT00000021363
1000040	XIR_ON	chr1	62934121	62934127	62933511-62934180	+	0	ENSGALT00000037455
1000041	XIR_OFF	chr1	62934121	62934127	62933956-62934121,62934127-62934180	+	8.92457	ENSGALT00000021363
1000042	TSS	chr1	63216570	63216999	63216570	-	6.42551	ENSGALT00000021369
1000043	TTS	chr1	63081305	63087392	63087392	-	31.3915	ENSGALT00000021369
1000044	AE	chr1	63109347	63109381	63109347-63109381	-	6.42551	ENSGALT00000021369
1000045	AE	chr1	63109248	63109381	63109248-63109381	-	24.966	ENSGALT00000021369
1000046	TSS	chr1	63261392	63261427	63261427	+	29.2565	ENSGALT00000021380
1000047	TSS	chr1	63265154	63265211	63265211	+	0	ENSGALT00000045505
1000048	TTS	chr1	63314593	63315185	63314593	+	29.2565	ENSGALT00000021380
1000049	TSS	chr1	63395056	63395422	63395056	-	0	ENSGALT00000021382
1000050	TTS	chr1	63366498	63366984	63366984	-	0	ENSGALT00000021382
1000051	TSS	chr1	63429485	63429550	63429550	+	198.216	ENSGALT00000021384
1000052	TTS	chr1	63435376	63435977	63435376	+	198.216	ENSGALT00000021384
1000053	TSS	chr1	62400570	62400875	62400875	+	124.338	ENSGALT00000021345
1000054	TSS	chr1	62491176	62491315	62491315	+	51.4239	ENSGALT00000021345
1000055	TTS	chr1	62588564	62590211	62588564	+	51.4239	ENSGALT00000021345
1000056	XSKIP_ON	chr1	62555597	62555677	62554960,62555597-62555677,62560463	+	96.8839	ENSGALT00000021345
1000057	XSKIP_OFF	chr1	62555597	62555677	6255430062560460	+	78.8778	ENSGALT00000021345
1000058	XMSKIP_ON	chr1	62570178	62585390	62560611,62570178-62570361,62572166-62572306,62580114-62580157,62580251-62580329,62581729-62581866,62582849-62582944,62584942-62585025,62585357-62585390,62587087	+	124.338	ENSGALT00000021345
1000059	XMSKIP_OFF	chr1	62570178	62585390	6256059062588560	+	51.4239	ENSGALT00000021345
1000060	TSS	chr1	62598066	62598178	62598066	-	0	ENSGALT00000021346
1000061	TTS	chr1	62590066	62590565	62590565	-	0	ENSGALT00000021346
1000062	TSS	chr1	63561026	63561066	63561026	-	1.38151	ENSGALT00000009596
1000063	TTS	chr1	63502722	63504500	63504500	-	1.93662	ENSGALT00000009596
1000064	XSKIP_ON	chr1	63559945	63560356	63553788,63559945-63560356,63560742	-	0.605134	ENSGALT00000009596
1000065	XSKIP_OFF	chr1	63559945	63560356	6355369963560740	-	0.555116	ENSGALT00000009596
1000066	SKIP_ON	chr1	63559945	63560356	63553788,63559945-63560356,63560742	-	0.605134	ENSGALT00000009596
1000067	SKIP_OFF	chr1	63559945	63560356	6355378863560740	-	0.776375	ENSGALT00000009596
1000068	AE	chr1	63553575	63553699	63553575-63553699	-	0.555116	ENSGALT00000009596
1000069	AE	chr1	63553575	63553788	63553575-63553788	-	1.38151	ENSGALT00000009596
1000070	TSS	chr1	64051253	64052106	64051253	-	3.2032	ENSGALT00000021403
1000071	TTS	chr1	64044462	64044744	64044744	-	3.2032	ENSGALT00000021403
1000072	TSS	chr1	64376464	64376477	64376464	-	0.167845	ENSGALT00000021418
1000073	TTS	chr1	64333507	64333825	64333825	-	0.167845	ENSGALT00000021418
1000074	TSS	chr1	64133608	64134264	64134264	+	0.307255	ENSGALT00000021411
1000075	TTS	chr1	64330668	64331932	64330668	+	0.307255	ENSGALT00000021411
1000076	TSS	chr1	64772856	64775914	64775914	+	0.0547741	-
1000077	TTS	chr1	64777174	64778217	64777174	+	0.0547741	-
1000078	TSS	chr1	64898606	64899096	64899096	+	0.940575	-
1000079	TTS	chr1	64908126	64908213	64908126	+	0.940575	-
1000080	TSS	chr1	54839974	54840018	54840018	+	0	ENSGALT00000020765
1000081	TTS	chr1	54852745	54855734	54852745	+	0	ENSGALT00000020765
1000082	TSS	chr1	54864147	54864283	54864283	+	0	ENSGALT00000044277
1000083	TTS	chr1	54864530	54865429	54864530	+	0	ENSGALT00000044277
1000084	TSS	chr1	54879120	54879418	54879120	-	861.055	-
1000085	TTS	chr1	54852326	54855533	54855533	-	0	ENSGALT00000020769
1000086	TSS	chr1	65289165	65289293	65289293	+	0	ENSGALT00000021476
1000087	TSS	chr1	65290121	65291972	65291972	+	0.21565	ENSGALT00000021476
1000088	TSS	chr1	65293127	65293580	65293580	+	0.140055	ENSGALT00000021476
1000089	TTS	chr1	65310178	65310400	65310178	+	0	ENSGALT00000021476
1000090	TSS	chr1	65317306	65317449	65317449	+	0	ENSGALT00000021478
1000091	TTS	chr1	65337172	65337388	65337172	+	0	ENSGALT00000021478
1000092	TSS	chr1	65368487	65370040	65368487	-	1.2756	ENSGALT00000045510
1000093	TTS	chr1	65337214	65337277	65337277	-	0	ENSGALT00000021504
1000094	TTS	chr1	65342179	65346660	65346660	-	0.563824	-
1000095	TTS	chr1	65363704	65364167	65364167	-	0.711779	ENSGALT00000045510
1000096	TSS	chr1	65399717	65399776	65399717	-	0	ENSGALT00000021499
1000097	TTS	chr1	65382381	65382438	65382438	-	0	ENSGALT00000021499
1000098	TTS	chr1	65386342	65389191	65389191	-	0.285605	ENSGALT00000021499
1000099	XMIR_ON	chr1	65386716	65389014	65386342-65389191	-	0.285605	ENSGALT00000021499
1000100	XMIR_OFF	chr1	65386716	65389014	65386551-65386716,65387402-65387597,65389014-65389191	-	0	ENSGALT00000021499
1000101	TSS	chr1	65414099	65414182	65414182	+	0.814154	ENSGALT00000021509
1000102	TSS	chr1	65417044	65417478	65417478	+	0.250313	ENSGALT00000021509
1000103	TTS	chr1	65415453	65416608	65415453	+	0.174796	-
1000104	TSS	chr1	65450056	65450576	65450576	+	2.75748	ENSGALT00000021514
1000105	TTS	chr1	65464931	65465179	65464931	+	2.75748	ENSGALT00000021514
1000106	SKIP_ON	chr1	65459080	65459153	65458024,65459080-65459153,65460144	+	2.32122	ENSGALT00000021514
1000107	SKIP_OFF	chr1	65459080	65459153	6545802465460140	+	0.436262	ENSGALT00000021514
1000108	XSKIP_ON	chr1	65462398	65462527	65461022,65462398-65462527,65463153	+	2.32122	ENSGALT00000021514
1000109	XSKIP_OFF	chr1	65462398	65462527	6546102265463130	+	0.436262	ENSGALT00000021514
1000110	TSS	chr1	64501832	64501932	64501932	+	15.3272	ENSGALT00000021439
1000111	TSS	chr1	64579551	64579744	64579744	+	4.03439	ENSGALT00000021439
1000112	TTS	chr1	64669203	64669269	64669203	+	19.3616	ENSGALT00000021439
1000113	MSKIP_ON	chr1	64634890	64651933	64632250,64634890-64635009,64647962-64648024,64649160-64649240,64649375-64649524,64651832-64651933,64653052	+	9.80456	ENSGALT00000021439
1000114	MSKIP_OFF	chr1	64634890	64651933	6463225064653050	+	5.5226	ENSGALT00000021439
1000115	SKIP_ON	chr1	64655057	64655174	64653431,64655057-64655174,64658991	+	13.839	ENSGALT00000021439
1000116	SKIP_OFF	chr1	64655057	64655174	6465343164658990	+	5.5226	ENSGALT00000021439
1000117	SKIP_ON	chr1	64634890	64635009	64632250,64634890-64635009,64647962	+	9.80456	ENSGALT00000021439
1000118	SKIP_OFF	chr1	64634890	64635009	6463225064647960	+	4.03439	ENSGALT00000021439
1000119	MSKIP_ON	chr1	64647962	64651933	64632250,64647962-64648024,64649160-64649240,64649375-64649524,64651832-64651933,64653052	+	4.03439	ENSGALT00000021439
1000114	MSKIP_OFF	chr1	64647962	64651933	6463225064653050	+	5.5226	ENSGALT00000021439
1000120	TSS	chr1	64687656	64687670	64687670	+	30.0279	ENSGALT00000021444
1000121	TTS	chr1	64736620	64736649	64736620	+	30.0279	ENSGALT00000021444
1000122	TSS	chr1	65489056	65489085	65489056	-	6.43195	ENSGALT00000021517
1000123	TTS	chr1	65469870	65470303	65470303	-	6.43195	ENSGALT00000021517
1000124	TSS	chr1	65489044	65489644	65489644	+	47.1549	ENSGALT00000021517
1000125	TTS	chr1	65499543	65500018	65499543	+	47.1549	ENSGALT00000021517
1000126	TSS	chr1	65036282	65036299	65036299	+	12.5645	-
1000127	TSS	chr1	65092145	65092208	65092208	+	1.85858	ENSGALT00000037438
1000128	TTS	chr1	65270628	65280046	65270628	+	14.4231	ENSGALT00000037438
1000129	MSKIP_ON	chr1	65258090	65260205	65254791,65258090-65258203,65260006-65260205,65262313	+	10.5484	ENSGALT00000037438
1000130	MSKIP_OFF	chr1	65258090	65260205	6525479165262310	+	3.87473	ENSGALT00000037438
1000131	XAE	chr1	65248167	65248336	65248167-65248336	+	3.87473	ENSGALT00000037438
1000132	XAE	chr1	65248167	65248316	65248167-65248316	+	10.5484	ENSGALT00000037438
1000133	TSS	chr1	66506782	66506796	66506796	+	0	ENSGALT00000044991
1000134	TTS	chr1	66511400	66511480	66511400	+	0	ENSGALT00000044991
1000135	TSS	chr1	66735234	66735436	66735436	+	6.76312	ENSGALT00000021583
1000136	TTS	chr1	66850457	66851127	66850457	+	6.76312	ENSGALT00000021583
1000137	MSKIP_ON	chr1	66797419	66803057	66764381,66797419-66797528,66802965-66803057,66850457	+	4.69419	ENSGALT00000021583
1000138	MSKIP_OFF	chr1	66797419	66803057	6676438166850450	+	0.878836	ENSGALT00000021583
1000139	SKIP_ON	chr1	66797419	66797528	66764381,66797419-66797528,66802965	+	4.69419	ENSGALT00000021583
1000140	SKIP_OFF	chr1	66797419	66797528	6676438166802960	+	1.1901	ENSGALT00000021583
1000141	SKIP_ON	chr1	66802965	66803057	66764381,66802965-66803057,66850457	+	1.1901	ENSGALT00000021583
1000142	SKIP_OFF	chr1	66802965	66803057	6676438166850450	+	0.878836	ENSGALT00000021583
1000143	TSS	chr1	66940437	66940497	66940497	+	0.362611	ENSGALT00000021594
1000144	TTS	chr1	66941964	66943731	66941964	+	0.362611	ENSGALT00000021594
1000145	TSS	chr1	66974735	66975228	66975228	+	0.250941	ENSGALT00000021604
1000146	TTS	chr1	66980905	66980938	66980905	+	0	ENSGALT00000021604
1000147	TSS	chr1	52867138	52867336	52867336	+	0.26445	ENSGALT00000020520
1000148	TSS	chr1	53028847	53029841	53029841	+	0.487772	ENSGALT00000020520
1000149	TTS	chr1	53186694	53186826	53186694	+	0.752222	ENSGALT00000020520
1000150	IR_ON	chr1	53183147	53183869	53183063-53184166	+	0.487772	ENSGALT00000020520
1000151	IR_OFF	chr1	53183147	53183869	53183063-53183147,53183869-53184166	+	0.26445	ENSGALT00000020520
1000152	TSS	chr1	67000524	67001063	67000524	-	4.70928	ENSGALT00000021607
1000153	TSS	chr1	67000283	67000385	67000283	-	1.5801	ENSGALT00000021607
1000154	TTS	chr1	66989114	66991963	66991963	-	6.28939	ENSGALT00000021607
1000155	MSKIP_ON	chr1	66994631	66996036	66992767,66994631-66994802,66995942-66996036,66996843	-	2.46658	ENSGALT00000021607
1000156	MSKIP_OFF	chr1	66994631	66996036	6699276766996840	-	2.24271	ENSGALT00000021607
1000157	SKIP_ON	chr1	66994631	66994802	66992767,66994631-66994802,66995942	-	2.46658	ENSGALT00000021607
1000158	SKIP_OFF	chr1	66994631	66994802	6699276766995940	-	1.5801	ENSGALT00000021607
1000159	SKIP_ON	chr1	66995942	66996036	66992767,66995942-66996036,66996843	-	1.5801	ENSGALT00000021607
1000160	SKIP_OFF	chr1	66995942	66996036	6699276766996840	-	2.24271	ENSGALT00000021607
1000161	TSS	chr1	67019442	67019643	67019643	+	0.58719	ENSGALT00000021626
1000162	TSS	chr1	67040085	67040810	67040810	+	0.435511	ENSGALT00000021626
1000163	TSS	chr1	67026684	67026828	67026828	+	0.502444	ENSGALT00000021626
1000164	TTS	chr1	67093230	67095828	67093230	+	0.502444	ENSGALT00000021626
1000165	TSS	chr1	67102380	67102662	67102662	+	2.71341	ENSGALT00000044443
1000166	TSS	chr1	67102759	67103215	67103215	+	2.33706	ENSGALT00000044443
1000167	TTS	chr1	67107567	67108403	67107567	+	5.05047	ENSGALT00000044443
1000168	TSS	chr1	66650257	66650257	66650257	-	9.62745	ENSGALT00000021571
1000169	TTS	chr1	66594421	66601278	66601278	-	27.792	ENSGALT00000021571
1000170	TSS	chr1	66627105	66627137	66627137	+	4.18837	ENSGALT00000021580
1000171	TTS	chr1	66716379	66718963	66716379	+	4.18837	ENSGALT00000021580
1000172	TSS	chr1	67195294	67195401	67195401	+	0.340423	ENSGALT00000021664
1000173	TSS	chr1	67231632	67232658	67232658	+	0.284623	ENSGALT00000021664
1000174	TTS	chr1	67234900	67235846	67234900	+	0.491858	ENSGALT00000021664
1000175	TSS	chr1	67266768	67266854	67266768	-	0	ENSGALT00000021682
1000176	TTS	chr1	67263650	67263708	67263708	-	0	ENSGALT00000021682
1000177	TSS	chr1	67293005	67293307	67293307	+	0	ENSGALT00000022697
1000178	TTS	chr1	67311830	67312499	67311830	+	0	ENSGALT00000022697
1000179	TSS	chr1	67331584	67332134	67332134	+	0	ENSGALT00000022724
1000180	TTS	chr1	67338185	67338763	67338185	+	0	ENSGALT00000022724
1000181	TSS	chr1	67331460	67331462	67331460	-	0	ENSGALT00000022723
1000182	TTS	chr1	67311818	67312806	67312806	-	0	ENSGALT00000022723
1000183	TSS	chr1	67359565	67359692	67359565	-	186.426	-
1000184	TTS	chr1	67334903	67338507	67338507	-	186.426	ENSGALT00000022726
1000185	TSS	chr1	67375111	67376390	67375111	-	0.209864	-
1000186	TTS	chr1	67364014	67364038	67364038	-	0.209864	-
1000187	TSS	chr1	67451192	67452352	67452352	+	0.274102	-
1000188	TTS	chr1	67453128	67453266	67453128	+	0.274102	-
1000189	TSS	chr1	67645226	67645248	67645248	+	43.6242	ENSGALT00000022736
1000190	TSS	chr1	67684516	67684614	67684614	+	42.1188	ENSGALT00000022736
1000191	TTS	chr1	67719808	67721103	67719808	+	85.7429	ENSGALT00000022736
1000192	TSS	chr1	67740159	67740835	67740159	-	3.61472	-
1000193	TTS	chr1	67738101	67738758	67738758	-	15.2271	-
1000194	TSS	chr1	67762991	67763395	67763395	+	8.69083	-
1000195	TTS	chr1	67780464	67782140	67780464	+	8.69083	-
1000196	TSS	chr1	65511549	65511657	65511657	+	51.7327	ENSGALT00000021521
1000197	TTS	chr1	66319957	66322847	66319957	+	4.35115	ENSGALT00000021569
1000198	TSS	chr1	67177978	67178154	67178154	+	583.035	ENSGALT00000021652
1000199	TTS	chr1	67187320	67187671	67187320	+	583.035	ENSGALT00000021652
1000200	TSS	chr1	53204827	53205019	53205019	+	0	ENSGALT00000020578
1000201	TTS	chr1	53229714	53229791	53229714	+	0	ENSGALT00000020578
1000202	TSS	chr1	53204637	53204934	53204637	-	0	ENSGALT00000020524
1000203	TTS	chr1	52940575	52940908	52940908	-	690.187	ENSGALT00000046125
1000204	TSS	chr1	53190065	53190093	53190065	-	0.259463	-
1000205	TTS	chr1	53187693	53189941	53189941	-	0.259463	-
1000206	TSS	chr1	68649411	68649456	68649411	-	11.6777	ENSGALT00000022906
1000207	TTS	chr1	68621634	68621811	68621811	-	5.33181	ENSGALT00000022906
1000208	TTS	chr1	68626823	68629140	68629140	-	0.849561	ENSGALT00000022906
1000209	TTS	chr1	68637854	68638151	68638151	-	6.34585	ENSGALT00000022906
1000210	SKIP_ON	chr1	68630592	68630755	68621811,68630592-68630755,68631791	-	3.02686	ENSGALT00000022906
1000211	SKIP_OFF	chr1	68630592	68630755	6862181168631790	-	2.30495	ENSGALT00000022906
1000212	SKIP_ON	chr1	68640746	68640805	68640277,68640746-68640805,68645134	-	3.87643	ENSGALT00000022906
1000213	SKIP_OFF	chr1	68640746	68640805	6864027768645130	-	8.65079	ENSGALT00000022906
1000214	AE	chr1	68633631	68633774	68633631-68633774	-	3.87643	ENSGALT00000022906
1000215	AE	chr1	68633564	68633774	68633564-68633774	-	2.30495	ENSGALT00000022906
1000216	TSS	chr1	68652276	68652410	68652410	+	10.0695	ENSGALT00000022909
1000217	TTS	chr1	68663747	68664289	68663747	+	10.0695	ENSGALT00000022909
1000218	TSS	chr1	68672894	68672968	68672894	-	22.1802	-
1000219	TTS	chr1	68667862	68668965	68668965	-	22.1802	ENSGALT00000043773
1000220	SKIP_ON	chr1	68669971	68669978	68669923,68669971-68669978,68670585	-	0	ENSGALT00000043773
1000221	SKIP_OFF	chr1	68669971	68669978	6866992368670580	-	22.1802	-
1000222	TSS	chr1	68677126	68677324	68677324	+	48.3454	ENSGALT00000022911
1000223	TTS	chr1	68680650	68680823	68680650	+	48.3454	ENSGALT00000022911
1000224	TSS	chr1	68703437	68704548	68703437	-	14.0661	-
1000225	TTS	chr1	68683692	68683933	68683933	-	14.0661	ENSGALT00000022912
1000226	TSS	chr1	68166831	68167635	68166831	-	0	ENSGALT00000022808
1000227	TTS	chr1	67808169	67810305	67810305	-	0	ENSGALT00000022784
1000228	TSS	chr1	68134381	68134443	68134443	+	20.4041	ENSGALT00000022805
1000229	TTS	chr1	68173881	68176574	68173881	+	27.4508	ENSGALT00000044701
1000230	TSS	chr1	68928348	68928375	68928348	-	5.48659	ENSGALT00000022933
1000231	TTS	chr1	68715574	68715726	68715726	-	1.40805	ENSGALT00000022933
1000232	TTS	chr1	68808057	68808799	68808799	-	4.07855	ENSGALT00000022933
1000233	TSS	chr1	68098570	68100285	68100285	+	0.207633	ENSGALT00000030524
1000234	TSS	chr1	68099081	68099170	68099170	+	0	ENSGALT00000030524
1000235	TSS	chr1	68100622	68101487	68101487	+	0.13466	ENSGALT00000030524
1000236	TTS	chr1	68105899	68106564	68105899	+	0.13466	ENSGALT00000030524
1000237	XIR_ON	chr1	68099170	68100163	68098570-68100285	+	0.207633	ENSGALT00000030524
1000238	XIR_OFF	chr1	68099170	68100163	68099081-68099170,68100163-68100285	+	0	ENSGALT00000030524
1000239	XIR_ON	chr1	68100777	68100983	68100622-68101487	+	0.13466	ENSGALT00000030524
1000240	XIR_OFF	chr1	68100777	68100983	68100766-68100777,68100983-68101969	+	0.207633	ENSGALT00000030524
1000239	XIR_ON	chr1	68100777	68100983	68100622-68101487	+	0.13466	ENSGALT00000030524
1000241	XIR_OFF	chr1	68100777	68100983	68100766-68100777,68100983-68101487	+	0	ENSGALT00000030524
1000242	MIR_ON	chr1	68102544	68104157	68102396-68104299	+	0.13466	ENSGALT00000030524
1000243	MIR_OFF	chr1	68102544	68104157	68102396-68102544,68103521-68103563,68103739-68103769,68103919-68103929,68104157-68104299	+	0	ENSGALT00000030524
1000244	TSS	chr1	69057103	69057389	69057103	-	1.0496	ENSGALT00000022944
1000245	TTS	chr1	69042786	69045158	69045158	-	0.361508	-
1000246	TTS	chr1	69050959	69051079	69051079	-	0.688097	ENSGALT00000022944
1000247	SKIP_ON	chr1	69047747	69047896	69045158,69047747-69047896,69050273	-	0.135154	-
1000248	SKIP_OFF	chr1	69047747	69047896	6904515869050270	-	0.226354	ENSGALT00000022944
1000249	TSS	chr1	68969364	68969540	68969540	+	2.89643	ENSGALT00000022942
1000250	TSS	chr1	68969912	68970580	68970580	+	0.381091	ENSGALT00000022942
1000251	TSS	chr1	68983038	68983160	68983160	+	0	-
1000252	TTS	chr1	69029439	69033807	69029439	+	3.27752	ENSGALT00000022942
1000253	SKIP_ON	chr1	68983038	68983160	68969540,68983038-68983160,68983297	+	0.81058	ENSGALT00000022942
1000254	SKIP_OFF	chr1	68983038	68983160	6896954068983290	+	2.08585	ENSGALT00000022942
1000255	MSKIP_ON	chr1	69002483	69025307	68988948,69002483-69002708,69020940-69021055,69025194-69025307,69029439	+	2.89643	-
1000256	MSKIP_OFF	chr1	69002483	69025307	6898894869029430	+	0.381091	ENSGALT00000022942
1000257	TSS	chr1	69195738	69195940	69195738	-	20.8426	ENSGALT00000022945
1000258	TTS	chr1	69162384	69164034	69164034	-	20.8426	ENSGALT00000022945
1000259	SKIP_ON	chr1	69165579	69165708	69164034,69165579-69165708,69169361	-	14.7972	ENSGALT00000022945
1000260	SKIP_OFF	chr1	69165579	69165708	6916403469169360	-	6.04538	ENSGALT00000022945
1000261	TSS	chr1	69195836	69196037	69196037	+	11.5893	ENSGALT00000022946
1000262	TTS	chr1	69240108	69242099	69240108	+	11.5893	ENSGALT00000022946
1000263	TSS	chr1	69242238	69242367	69242367	+	77.1309	ENSGALT00000022959
1000264	TTS	chr1	69259898	69259932	69259898	+	77.1309	ENSGALT00000022959
1000265	SKIP_ON	chr1	69245315	69245416	69244315,69245315-69245416,69246380	+	37.3199	ENSGALT00000022959
1000266	SKIP_OFF	chr1	69245315	69245416	6924431569246380	+	39.811	ENSGALT00000022959
1000267	SKIP_ON	chr1	69250366	69250453	69250152,69250366-69250453,69250997	+	60.627	ENSGALT00000022959
1000268	SKIP_OFF	chr1	69250366	69250453	6925015269250990	+	16.5039	ENSGALT00000022959
1000269	SKIP_ON	chr1	69253782	69253868	69252789,69253782-69253868,69255801	+	60.627	ENSGALT00000022959
1000270	SKIP_OFF	chr1	69253782	69253868	6925278969255800	+	16.5039	ENSGALT00000022959
1000271	AE	chr1	69246380	69246439	69246380-69246439	+	17.7054	ENSGALT00000022959
1000272	AE	chr1	69246380	69246467	69246380-69246467	+	59.4254	ENSGALT00000022959
1000273	TSS	chr1	69502105	69502176	69502105	-	0	ENSGALT00000045204
1000274	TSS	chr1	69505364	69505569	69505364	-	2.87182	ENSGALT00000045204
1000275	TTS	chr1	69422920	69427875	69427875	-	2.87182	ENSGALT00000045204
1000276	TSS	chr1	69852304	69852367	69852367	+	10.6645	ENSGALT00000022984
1000277	TTS	chr1	69936517	69937627	69936517	+	14.0031	ENSGALT00000022984
1000278	TSS	chr1	69266773	69267518	69267518	+	28.424	ENSGALT00000022966
1000279	TTS	chr1	69323079	69326100	69323079	+	28.424	ENSGALT00000022966
1000280	SKIP_ON	chr1	69318615	69318687	69315083,69318615-69318687,69323079	+	13.7083	ENSGALT00000022966
1000281	SKIP_OFF	chr1	69318615	69318687	6931508369323070	+	10.5485	ENSGALT00000022966
1000282	MSKIP_ON	chr1	69307923	69315083	69302977,69307923-69307981,69309619-69309638,69311402-69311463,69312669-69312737,69314982-69315083,69318615	+	13.7083	ENSGALT00000022966
1000283	MSKIP_OFF	chr1	69307923	69315083	6930297769318610	+	4.16723	ENSGALT00000022966
1000284	MSKIP_ON	chr1	69307923	69315083	69302977,69307923-69307981,69309619-69309638,69311393-69311463,69312669-69312737,69314982-69315083,69318615	+	0	ENSGALT00000022966
1000283	MSKIP_OFF	chr1	69307923	69315083	6930297769318610	+	4.16723	ENSGALT00000022966
1000285	AE	chr1	69288005	69288094	69288005-69288094	+	14.7157	ENSGALT00000022966
1000286	AE	chr1	69287979	69288094	69287979-69288094	+	13.7083	ENSGALT00000022966
1000287	TSS	chr1	69326873	69328168	69328168	+	0.500433	ENSGALT00000022970
1000288	TTS	chr1	69347980	69350968	69347980	+	0.500433	ENSGALT00000022970
1000289	TSS	chr1	70002186	70002515	70002515	+	4.43213	ENSGALT00000022983
1000290	TTS	chr1	70078790	70079250	70078790	+	4.43213	ENSGALT00000022983
1000291	SKIP_ON	chr1	70023906	70024017	70002515,70023906-70024017,70027095	+	2.83525	ENSGALT00000022983
1000292	SKIP_OFF	chr1	70023906	70024017	7000251570027090	+	1.59689	ENSGALT00000022983
1000293	TSS	chr1	70154400	70154426	70154400	-	2.30861	ENSGALT00000022994
1000294	TTS	chr1	70090046	70092672	70092672	-	0.671629	-
1000295	TSS	chr1	70484163	70484199	70484199	+	0.945565	-
1000296	TTS	chr1	70508199	70509749	70508199	+	0	ENSGALT00000023004
1000297	TSS	chr1	70569853	70570148	70569853	-	0	ENSGALT00000023006
1000298	TTS	chr1	70529054	70534065	70534065	-	0.232796	ENSGALT00000023006
1000299	XSKIP_ON	chr1	70541437	70541448	70541251,70541437-70541448,70542193	-	0.232796	ENSGALT00000023006
1000300	XSKIP_OFF	chr1	70541437	70541448	7054126070542190	-	0	ENSGALT00000023005
1000301	XSKIP_ON	chr1	70543332	70543347	70542284,70543332-70543347,70543639	-	0.232796	ENSGALT00000023006
1000302	XSKIP_OFF	chr1	70543332	70543347	7054228870543630	-	0	ENSGALT00000023005
1000303	XSKIP_ON	chr1	70552110	70552111	70551995,70552110-70552111,70554674	-	0	ENSGALT00000023006
1000304	XSKIP_OFF	chr1	70552110	70552111	7055200170554670	-	0	ENSGALT00000023005
1000305	TSS	chr1	70569531	70570443	70570443	+	0.286129	ENSGALT00000023012
1000306	TTS	chr1	70583793	70584392	70583793	+	0.286129	ENSGALT00000023012
1000307	TSS	chr1	70623970	70624258	70624258	+	14.7716	ENSGALT00000023014
1000308	TSS	chr1	70624827	70625095	70625095	+	4.41273	ENSGALT00000023014
1000309	TTS	chr1	70704831	70705990	70704831	+	14.7716	ENSGALT00000023014
1000310	SKIP_ON	chr1	70654537	70654596	70652339,70654537-70654596,70659998	+	14.7716	ENSGALT00000023014
1000311	SKIP_OFF	chr1	70654537	70654596	7065233970659990	+	4.41273	ENSGALT00000023014
1000312	TSS	chr1	70738015	70738964	70738964	+	7.94609	ENSGALT00000023016
1000313	TTS	chr1	70834018	70834729	70834018	+	7.94609	ENSGALT00000023016
1000314	TTS	chr1	70854809	70855055	70854809	+	0	ENSGALT00000023016
1000315	TSS	chr1	71014007	71014077	71014007	-	0	ENSGALT00000023017
1000316	TSS	chr1	71008303	71008711	71008303	-	0	ENSGALT00000033899
1000317	TTS	chr1	70917810	70923140	70923140	-	0	-
1000318	TSS	chr1	71273035	71273143	71273143	+	0.785396	-
1000319	TTS	chr1	71353582	71354136	71353582	+	0.785396	-
1000320	TSS	chr1	70461584	70462643	70461584	-	15.4066	ENSGALT00000023003
1000321	TTS	chr1	70394229	70398837	70398837	-	15.4066	ENSGALT00000023003
1000322	TSS	chr1	70374265	70374508	70374508	+	38.2004	ENSGALT00000022998
1000323	TTS	chr1	70386346	70390307	70386346	+	38.2004	ENSGALT00000022998
1000324	TSS	chr1	71571256	71571597	71571256	-	4.90069	ENSGALT00000022552
1000325	TTS	chr1	71546272	71548268	71548268	-	2.23639	ENSGALT00000022552
1000326	TTS	chr1	71553072	71553456	71553456	-	1.72663	ENSGALT00000022552
1000327	TTS	chr1	71553072	71554959	71554959	-	0.937665	ENSGALT00000022552
1000328	AE	chr1	71563481	71563549	71563481-71563549	-	2.23639	ENSGALT00000022552
1000329	AE	chr1	71563481	71563576	71563481-71563576	-	2.6643	ENSGALT00000022552
1000330	TSS	chr1	68549741	68549970	68549741	-	26.8283	ENSGALT00000022879
1000331	TSS	chr1	68548856	68548858	68548856	-	20.8428	ENSGALT00000022879
1000332	TSS	chr1	68549567	68549653	68549567	-	33.0542	ENSGALT00000022879
1000333	TSS	chr1	68597672	68597802	68597672	-	17.308	ENSGALT00000022902
1000334	TSS	chr1	68619223	68619317	68619223	-	54.6087	ENSGALT00000022902
1000335	TTS	chr1	68516162	68517235	68517235	-	80.7253	ENSGALT00000022879
1000336	SKIP_ON	chr1	68529150	68529275	68523740,68529150-68529275,68529882	-	53.897	ENSGALT00000022879
1000337	SKIP_OFF	chr1	68529150	68529275	6852374068529880	-	26.8283	ENSGALT00000022879
1000338	SKIP_ON	chr1	68533059	68533204	68530007,68533059-68533204,68535229	-	53.897	ENSGALT00000022879
1000339	SKIP_OFF	chr1	68533059	68533204	6853000768535220	-	26.8283	ENSGALT00000022879
1000340	SKIP_ON	chr1	68564134	68564250	68563220,68564134-68564250,68564848	-	24.673	ENSGALT00000022902
1000341	SKIP_OFF	chr1	68564134	68564250	6856322068564840	-	47.2436	ENSGALT00000030521
1000342	TSS	chr1	71460806	71460925	71460806	-	0	ENSGALT00000044529
1000343	TTS	chr1	71452247	71452480	71452480	-	0	ENSGALT00000044529
1000344	TSS	chr1	71408060	71408709	71408709	+	3.59981	ENSGALT00000037308
1000345	TSS	chr1	71411620	71411925	71411925	+	12.363	ENSGALT00000037308
1000346	TTS	chr1	71442391	71452738	71442391	+	15.9628	ENSGALT00000037308
1000347	AE	chr1	71413553	71413619	71413553-71413619	+	3.59981	ENSGALT00000037308
1000348	AE	chr1	71413553	71413604	71413553-71413604	+	12.363	ENSGALT00000037308
1000349	TSS	chr1	71471923	71472029	71472029	+	0.105339	ENSGALT00000015796
1000350	TTS	chr1	71502595	71504489	71502595	+	0.105339	ENSGALT00000015796
1000351	TSS	chr1	71480365	71480497	71480497	+	4.97983	ENSGALT00000015796
1000352	TTS	chr1	71526479	71526642	71526479	+	7.31094	ENSGALT00000023473
1000353	SKIP_ON	chr1	71484222	71484393	71482462,71484222-71484393,71485965	+	2.70469	ENSGALT00000015796
1000354	SKIP_OFF	chr1	71484222	71484393	7148246271485960	+	2.27514	ENSGALT00000015796
1000355	TSS	chr1	71529483	71531315	71529483	-	5.65331	ENSGALT00000023031
1000356	TTS	chr1	71498140	71498151	71498151	-	5.65331	ENSGALT00000023031
1000357	TSS	chr1	71808627	71808687	71808687	+	0.123632	ENSGALT00000018829
1000358	TTS	chr1	71815801	71817151	71815801	+	0.123632	ENSGALT00000018829
1000359	TSS	chr1	71980199	71980601	71980199	-	1.31847	ENSGALT00000022888
1000360	TTS	chr1	71974273	71975484	71975484	-	0.824903	ENSGALT00000022888
1000361	TTS	chr1	71978428	71978758	71978758	-	0.493567	ENSGALT00000022888
1000362	TSS	chr1	71943945	71943987	71943945	-	6.11584	ENSGALT00000018841
1000363	TTS	chr1	71832911	71834642	71834642	-	1.80332	ENSGALT00000018841
1000364	TTS	chr1	71885407	71887163	71887163	-	4.31252	ENSGALT00000018841
1000365	TSS	chr1	72193253	72193616	72193616	+	0.191177	ENSGALT00000043173
1000366	TTS	chr1	72198943	72202396	72198943	+	0.191177	ENSGALT00000043173
1000367	TSS	chr1	72208712	72209034	72208712	-	0.414496	-
1000368	TSS	chr1	72209799	72210031	72209799	-	0.450879	ENSGALT00000043173
1000369	TTS	chr1	72195134	72197354	72197354	-	0.414496	ENSGALT00000043173
1000370	XIR_ON	chr1	72198456	72198950	72197654-72202285	-	0.450879	ENSGALT00000043173
1000371	XIR_OFF	chr1	72198456	72198950	72198059-72198456,72198950-72202285	-	0.414496	ENSGALT00000043173
1000372	TSS	chr1	72273762	72274765	72274765	+	149.057	ENSGALT00000037288
1000373	TTS	chr1	72276227	72277034	72276227	+	149.057	ENSGALT00000037288
1000374	TSS	chr1	72362016	72362074	72362074	+	0.698305	-
1000375	TTS	chr1	72362143	72364753	72362143	+	0.293482	-
1000376	TTS	chr1	72363092	72364753	72363092	+	0.404823	-
1000377	TSS	chr1	71620106	71620418	71620418	+	105.333	ENSGALT00000037297
1000378	TTS	chr1	71749001	71749948	71749001	+	105.333	ENSGALT00000037297
1000379	XSKIP_ON	chr1	71742691	71742833	71725387,71742691-71742833,71745553	+	77.5415	ENSGALT00000037297
1000380	XSKIP_OFF	chr1	71742691	71742833	7172487271745550	+	27.7912	ENSGALT00000037297
1000381	TSS	chr1	68188539	68189040	68189040	+	0.0735676	-
1000382	TTS	chr1	68189556	68191781	68189556	+	0.0735676	-
1000383	TSS	chr1	68225555	68225641	68225555	-	0.371961	-
1000384	TTS	chr1	68223215	68223822	68223822	-	0.371961	-
1000385	TSS	chr1	72499751	72500680	72500680	+	4.21026	ENSGALT00000027951
1000386	TTS	chr1	72510473	72510484	72510473	+	4.21026	ENSGALT00000027951
1000387	TSS	chr1	72590374	72590453	72590374	-	0.0862506	ENSGALT00000030034
1000388	TSS	chr1	72590960	72591892	72590960	-	0.653177	-
1000389	TTS	chr1	72578750	72580400	72580400	-	0.891291	ENSGALT00000030034
1000390	TSS	chr1	72450429	72450860	72450860	+	48.5002	ENSGALT00000045644
1000391	TSS	chr1	72450875	72450937	72450937	+	1.53997	ENSGALT00000045644
1000392	TTS	chr1	72472287	72472554	72472287	+	50.0401	ENSGALT00000045644
1000393	TSS	chr1	72491634	72491801	72491634	-	0.120604	ENSGALT00000044656
1000394	TTS	chr1	72476599	72479103	72479103	-	0.120604	ENSGALT00000044656
1000395	TSS	chr1	71983303	71983360	71983360	+	6.03901	ENSGALT00000021942
1000396	TSS	chr1	71983590	71983614	71983614	+	0	ENSGALT00000037296
1000397	TTS	chr1	72150716	72150720	72150716	+	5.58879	ENSGALT00000043784
1000398	TSS	chr1	72117508	72117639	72117508	-	13.5168	ENSGALT00000045814
1000399	TSS	chr1	72113597	72113670	72113597	-	2.68479	ENSGALT00000045814
1000400	TTS	chr1	72046585	72050791	72050791	-	16.2016	ENSGALT00000045814
1000401	TSS	chr1	72118596	72118943	72118943	+	0	ENSGALT00000022881
1000402	TTS	chr1	72119217	72119823	72119217	+	0	ENSGALT00000022881
1000403	TSS	chr1	72902806	72902837	72902837	+	10.9584	ENSGALT00000027946
1000404	TSS	chr1	73020235	73020600	73020600	+	4.9407	ENSGALT00000027946
1000405	TTS	chr1	73148043	73148067	73148043	+	10.9584	ENSGALT00000027946
1000406	MSKIP_ON	chr1	73121561	73126367	73120371,73121561-73121605,73126249-73126367,73128347	+	10.9584	ENSGALT00000027946
1000407	MSKIP_OFF	chr1	73121561	73126367	7312037173128340	+	4.9407	ENSGALT00000027946
1000408	TSS	chr1	73761432	73761511	73761511	+	0.577661	ENSGALT00000027933
1000409	TTS	chr1	73761581	73763327	73761581	+	0.577661	ENSGALT00000027933
1000410	TSS	chr1	68357089	68357640	68357640	+	29.5231	ENSGALT00000022836
1000411	TSS	chr1	68401204	68401714	68401714	+	24.1159	ENSGALT00000022837
1000412	TTS	chr1	68439369	68439455	68439369	+	53.639	ENSGALT00000022836
1000413	SKIP_ON	chr1	68413312	68413404	68412792,68413312-68413404,68415062	+	29.5231	ENSGALT00000022836
1000414	SKIP_OFF	chr1	68413312	68413404	6841279268415060	+	24.1159	ENSGALT00000022837
1000415	SKIP_ON	chr1	68427788	68427820	68426321,68427788-68427820,68430025	+	29.5231	ENSGALT00000022836
1000416	SKIP_OFF	chr1	68427788	68427820	6842632168430020	+	24.1159	ENSGALT00000022837
1000417	TSS	chr1	68462583	68462610	68462583	-	58.5888	ENSGALT00000022856
1000418	TTS	chr1	68448251	68450740	68450740	-	58.5888	ENSGALT00000022856
1000419	TSS	chr1	73518014	73518079	73518079	+	151.727	ENSGALT00000027937
1000420	TTS	chr1	73537389	73537657	73537389	+	151.727	ENSGALT00000027937
1000421	TSS	chr1	73186219	73186285	73186219	-	0	ENSGALT00000027945
1000422	TTS	chr1	73177477	73178313	73178313	-	0	ENSGALT00000027945
1000423	TSS	chr1	73343556	73343924	73343556	-	18.8104	ENSGALT00000027938
1000424	TTS	chr1	73271526	73272974	73272974	-	25.4233	ENSGALT00000043040
1000425	TSS	chr1	73186389	73186468	73186468	+	17.8233	ENSGALT00000027944
1000426	TTS	chr1	73230261	73230437	73230261	+	0	ENSGALT00000027942
1000427	TSS	chr1	68465289	68465994	68465994	+	0.7417	-
1000428	TTS	chr1	68475121	68475180	68475121	+	0.534982	ENSGALT00000022860
1000429	TSS	chr1	74557689	74557734	74557689	-	0.112829	ENSGALT00000030041
1000430	TTS	chr1	74550217	74550258	74550258	-	0.112829	ENSGALT00000030041
1000431	TSS	chr1	74007474	74007705	74007705	+	7.53148	ENSGALT00000044680
1000432	TTS	chr1	74076808	74080555	74076808	+	7.53148	ENSGALT00000044680
1000433	TSS	chr1	74316081	74316155	74316081	-	0	ENSGALT00000037265
1000434	TTS	chr1	74131986	74135868	74135868	-	0	ENSGALT00000037265
1000435	TSS	chr1	74596420	74596557	74596420	-	0.770116	-
1000436	TSS	chr1	74596133	74596403	74596133	-	0.22241	-
1000437	TTS	chr1	74579031	74580579	74580579	-	0.992526	-
1000438	TSS	chr1	74577310	74578859	74577310	-	0.177512	ENSGALT00000027929
1000439	TTS	chr1	74561744	74563419	74563419	-	0.41354	ENSGALT00000027929
1000440	TTS	chr1	74571503	74572868	74572868	-	0.177512	ENSGALT00000027929
1000441	TSS	chr1	74817775	74818341	74817775	-	3.2602	-
1000442	TTS	chr1	74804970	74805893	74805893	-	3.2602	ENSGALT00000023176
1000443	SKIP_ON	chr1	74814182	74814302	74813873,74814182-74814302,74814398	-	2.31757	-
1000444	SKIP_OFF	chr1	74814182	74814302	7481387374814390	-	0.942635	ENSGALT00000023176
1000445	TSS	chr1	75140332	75142412	75140332	-	0.717753	-
1000446	TTS	chr1	75121319	75123082	75123082	-	0.562694	-
1000447	TSS	chr1	74651168	74651875	74651875	+	10.5284	ENSGALT00000021680
1000448	TTS	chr1	74704108	74705631	74704108	+	4.70767	ENSGALT00000021680
1000449	AE	chr1	74691871	74691993	74691871-74691993	+	5.82069	ENSGALT00000021680
1000450	AE	chr1	74691906	74691993	74691906-74691993	+	4.70767	ENSGALT00000021680
1000451	TSS	chr1	75124592	75125499	75125499	+	1.78922	-
1000452	TSS	chr1	75124592	75125088	75125088	+	10.5842	-
1000453	TTS	chr1	75140780	75140826	75140780	+	12.3735	-
1000454	TSS	chr1	75230244	75230396	75230244	-	36.3037	ENSGALT00000023157
1000455	TSS	chr1	75229994	75230188	75229994	-	21.7423	ENSGALT00000023157
1000456	TTS	chr1	75222848	75224974	75224974	-	58.046	ENSGALT00000023157
1000457	TSS	chr1	75287485	75287526	75287485	-	0	ENSGALT00000023154
1000458	TSS	chr1	75279814	75281223	75279814	-	4.17828	ENSGALT00000023154
1000459	TSS	chr1	75256440	75256474	75256440	-	2.11243	ENSGALT00000023154
1000460	TTS	chr1	75249235	75252445	75252445	-	6.29072	ENSGALT00000023154
1000461	TSS	chr1	74509653	74509723	74509723	+	32.227	ENSGALT00000030043
1000462	TTS	chr1	74533051	74533385	74533051	+	32.227	ENSGALT00000030043
1000463	TSS	chr1	74476513	74476640	74476513	-	1.27103	ENSGALT00000027924
1000464	TTS	chr1	74338879	74339278	74339278	-	1.27103	ENSGALT00000037259
1000465	IR_ON	chr1	74375417	74375493	74375258-74375599	-	1.27103	ENSGALT00000037259
1000466	IR_OFF	chr1	74375417	74375493	74375258-74375417,74375493-74375599	-	0	ENSGALT00000027924
1000467	TSS	chr1	75359386	75359537	75359537	+	0.371036	-
1000468	TTS	chr1	75361255	75361551	75361255	+	0.371036	-
1000469	TSS	chr1	75413051	75413213	75413051	-	0.263017	ENSGALT00000023094
1000470	TTS	chr1	75408247	75409349	75409349	-	0.614164	ENSGALT00000023094
1000471	TSS	chr1	75191929	75192167	75191929	-	89.7509	ENSGALT00000023158
1000472	TTS	chr1	75157700	75159686	75159686	-	17.7935	ENSGALT00000023162
1000473	TSS	chr1	75569495	75569605	75569605	+	0.302088	ENSGALT00000023051
1000474	TTS	chr1	75629974	75630018	75629974	+	0	ENSGALT00000023051
1000475	TTS	chr1	75628950	75629182	75628950	+	0.0973867	ENSGALT00000023051
1000476	XSKIP_ON	chr1	75624446	75624511	75624121,75624446-75624511,75624602	+	0	ENSGALT00000023051
1000477	XSKIP_OFF	chr1	75624446	75624511	7562412175624540	+	0.0973867	ENSGALT00000023051
1000478	IR_ON	chr1	75617500	75618088	75617417-75618264	+	0.0973867	ENSGALT00000023051
1000479	IR_OFF	chr1	75617500	75618088	75617417-75617500,75618088-75618264	+	0	ENSGALT00000023051
1000480	TSS	chr1	75435969	75436042	75435969	-	2.52594	ENSGALT00000044632
1000481	TTS	chr1	75420699	75425501	75425501	-	2.52594	ENSGALT00000044632
1000482	TSS	chr1	75449221	75450533	75450533	+	8.30869	ENSGALT00000023088
1000483	TTS	chr1	75551344	75551354	75551344	+	0	ENSGALT00000037222
1000484	TSS	chr1	75682813	75682955	75682955	+	3.8008	ENSGALT00000037199
1000485	TTS	chr1	75711414	75711590	75711414	+	3.8008	ENSGALT00000037199
1000486	XAE	chr1	75691546	75691704	75691546-75691704	+	3.8008	ENSGALT00000037199
1000487	XAE	chr1	75691546	75691726	75691546-75691726	+	0	ENSGALT00000037199
1000488	TSS	chr1	75750808	75751176	75750808	-	1.33528	ENSGALT00000019456
1000489	TTS	chr1	75713572	75713775	75713775	-	0.599538	ENSGALT00000019456
1000490	TTS	chr1	75714263	75714819	75714819	-	0.729822	ENSGALT00000019456
1000491	TTS	chr1	75728845	75729496	75729496	-	0.735739	ENSGALT00000019456
1000492	XMSKIP_ON	chr1	75727870	75728138	75726957,75727870-75727894,75728100-75728138,75728540	-	0.599538	ENSGALT00000019456
1000493	XMSKIP_OFF	chr1	75727870	75728138	7572702175728540	-	0.729822	ENSGALT00000019456
1000494	TSS	chr1	75804386	75804565	75804386	-	0	ENSGALT00000037194
1000495	TTS	chr1	75769353	75769559	75769559	-	0	ENSGALT00000037194
1000496	TTS	chr1	75788745	75789845	75789845	-	0.195225	ENSGALT00000037194
1000497	TSS	chr1	75853953	75854119	75853953	-	0	ENSGALT00000019460
1000498	TSS	chr1	75830254	75830452	75830254	-	0.381454	ENSGALT00000019460
1000499	TTS	chr1	75836943	75838728	75838728	-	0.140601	ENSGALT00000019460
1000500	XIR_ON	chr1	75822806	75822939	75822608-75823154	-	0.381454	ENSGALT00000019460
1000501	XIR_OFF	chr1	75822806	75822939	75822682-75822806,75822939-75823154	-	0	ENSGALT00000019460
1000502	TSS	chr1	75666704	75666888	75666704	-	25.5959	ENSGALT00000023056
1000503	TTS	chr1	75660141	75663121	75663121	-	48.7791	ENSGALT00000023056
1000504	TSS	chr1	75640948	75641141	75641141	+	0	ENSGALT00000023070
1000505	TTS	chr1	75659073	75660086	75659073	+	0	ENSGALT00000023070
1000506	TSS	chr1	75323755	75327193	75323755	-	9.02759	ENSGALT00000037225
1000507	TTS	chr1	75322467	75322557	75322557	-	9.02759	ENSGALT00000037225
1000508	TSS	chr1	75322946	75323822	75323822	+	64.2265	ENSGALT00000037225
1000509	TTS	chr1	75331595	75334701	75331595	+	64.2265	ENSGALT00000037225
1000510	TSS	chr1	76121660	76121696	76121696	+	0.666516	ENSGALT00000037176
1000511	TTS	chr1	76143599	76143611	76143599	+	0	ENSGALT00000037176
1000512	TSS	chr1	76360031	76360222	76360222	+	0.586904	ENSGALT00000023307
1000513	TTS	chr1	76366327	76369077	76366327	+	0.586904	ENSGALT00000023307
1000514	SKIP_ON	chr1	76365910	76366002	76365260,76365910-76366002,76366327	+	0.488948	ENSGALT00000023307
1000515	SKIP_OFF	chr1	76365910	76366002	7636526076366320	+	0.097956	ENSGALT00000023307
1000516	TSS	chr1	76382783	76382888	76382888	+	0.848008	ENSGALT00000023036
1000517	TTS	chr1	76389259	76390957	76389259	+	0.848008	ENSGALT00000023036
1000518	TSS	chr1	76398650	76398676	76398650	-	0.733138	ENSGALT00000023310
1000519	TTS	chr1	76395238	76396780	76396780	-	1.11855	ENSGALT00000023310
1000520	TTS	chr1	76396666	76396679	76396679	-	0	ENSGALT00000023310
1000521	XIR_ON	chr1	76396679	76396729	76395238-76396780	-	1.11855	ENSGALT00000023310
1000522	XIR_OFF	chr1	76396679	76396729	76396666-76396679,76396729-76396780	-	0	ENSGALT00000023310
1000523	TSS	chr1	76094560	76094867	76094560	-	6.89477	-
1000524	TTS	chr1	75956686	75961352	75961352	-	6.89477	ENSGALT00000023197
1000525	TSS	chr1	76430011	76430125	76430125	+	0	ENSGALT00000044064
1000526	TSS	chr1	76430477	76431185	76431185	+	0.199903	ENSGALT00000044064
1000527	TSS	chr1	76431308	76431742	76431742	+	1.24564	ENSGALT00000044064
1000528	TTS	chr1	76431885	76432024	76431885	+	1.44555	ENSGALT00000044064
1000529	TSS	chr1	76401278	76401537	76401278	-	38.9162	ENSGALT00000023314
1000530	TTS	chr1	76399984	76401137	76401137	-	38.9162	ENSGALT00000023314
1000531	TSS	chr1	76401647	76401843	76401843	+	10.3639	ENSGALT00000023319
1000532	TTS	chr1	76425254	76425350	76425254	+	10.3639	ENSGALT00000023319
1000533	SKIP_ON	chr1	76403801	76403928	76403466,76403801-76403928,76404012	+	5.51853	ENSGALT00000023319
1000534	SKIP_OFF	chr1	76403801	76403928	7640346676404010	+	4.84539	ENSGALT00000023319
1000535	XMSKIP_ON	chr1	76411793	76412165	76410405,76411793-76411877,76412032-76412165,76413560	+	7.01023	ENSGALT00000023319
1000536	XMSKIP_OFF	chr1	76411793	76412165	7641040576413610	+	3.35369	ENSGALT00000023319
1000537	AE	chr1	76415071	76415155	76415071-76415155	+	7.01023	ENSGALT00000023319
1000538	AE	chr1	76414939	76415145	76414939-76415145	+	3.35369	ENSGALT00000023319
1000539	TSS	chr1	75109106	75109223	75109106	-	0	ENSGALT00000021891
1000540	TTS	chr1	74983936	74986042	74986042	-	0	ENSGALT00000030504
1000541	TTS	chr1	74996782	74997020	74997020	-	34.4904	ENSGALT00000023170
1000542	SKIP_ON	chr1	75018176	75018214	75016816,75018176-75018214,75020457	-	34.4904	ENSGALT00000023169
1000543	SKIP_OFF	chr1	75018176	75018214	7501681675020450	-	0	ENSGALT00000030504
1000544	SKIP_ON	chr1	75016682	75016816	75015921,75016682-75016816,75020457	-	0	ENSGALT00000030504
1000545	SKIP_OFF	chr1	75016682	75016816	7501592175020450	-	0	ENSGALT00000023170
1000546	MSKIP_ON	chr1	75016682	75018214	75015921,75016682-75016816,75018176-75018214,75020457	-	34.4904	ENSGALT00000023169
1000547	MSKIP_OFF	chr1	75016682	75018214	7501592175020450	-	0	ENSGALT00000023170
1000548	XMSKIP_ON	chr1	75084952	75085339	75084791,75084952-75085044,75085294-75085339,75087390	-	16.4409	ENSGALT00000021894
1000549	XMSKIP_OFF	chr1	75084952	75085339	7508478375087390	-	30.2245	ENSGALT00000021894
1000550	TSS	chr1	75109371	75109465	75109465	+	1.40715	ENSGALT00000021889
1000551	TSS	chr1	75109437	75109560	75109560	+	3.90471	ENSGALT00000021889
1000552	TTS	chr1	75117383	75120976	75117383	+	5.31186	ENSGALT00000021889
1000553	IR_ON	chr1	75114631	75115541	75114590-75115619	+	1.40715	ENSGALT00000021889
1000554	IR_OFF	chr1	75114631	75115541	75114590-75114631,75115541-75115619	+	3.90471	ENSGALT00000021889
1000555	TSS	chr1	76166361	76166989	76166989	+	0.263505	ENSGALT00000023275
1000556	TTS	chr1	76241796	76245007	76241796	+	0.100164	ENSGALT00000023275
1000557	TSS	chr1	76515133	76515304	76515133	-	0.228366	ENSGALT00000023341
1000558	TTS	chr1	76507821	76509231	76509231	-	0.228366	ENSGALT00000023341
1000559	TSS	chr1	76539103	76539139	76539103	-	0	ENSGALT00000023342
1000560	TTS	chr1	76519914	76520877	76520877	-	0.212658	ENSGALT00000023342
1000561	SKIP_ON	chr1	76521464	76521550	76520877,76521464-76521550,76521622	-	0	ENSGALT00000023342
1000562	SKIP_OFF	chr1	76521464	76521550	7652087776521620	-	0.212658	ENSGALT00000023342
1000563	TSS	chr1	76339887	76339983	76339887	-	20.2663	ENSGALT00000035021
1000564	TTS	chr1	76253583	76253777	76253777	-	187.247	ENSGALT00000023286
1000565	TSS	chr1	76247535	76247683	76247683	+	105.994	ENSGALT00000023284
1000566	TTS	chr1	76251114	76251880	76251114	+	105.994	ENSGALT00000023284
1000567	TSS	chr1	76278352	76278511	76278511	+	161.984	ENSGALT00000023289
1000568	TTS	chr1	76284796	76285046	76284796	+	161.984	ENSGALT00000023289
1000569	TSS	chr1	76624823	76624873	76624823	-	0.454581	ENSGALT00000023359
1000570	TSS	chr1	76619683	76619748	76619683	-	0.0513204	ENSGALT00000023359
1000571	TSS	chr1	76618271	76618529	76618271	-	0	ENSGALT00000023359
1000572	TTS	chr1	76614007	76616917	76616917	-	0.505901	ENSGALT00000023359
1000573	IR_ON	chr1	76618225	76618271	76617950-76618515	-	0.454581	ENSGALT00000023359
1000574	IR_OFF	chr1	76618225	76618271	76617950-76618225,76618271-76618515	-	0.0513204	ENSGALT00000023359
1000575	XIR_ON	chr1	76618225	76618271	76617950-76618515	-	0.454581	ENSGALT00000023359
1000576	XIR_OFF	chr1	76618225	76618271	76617950-76618225,76618271-76618529	-	0	ENSGALT00000023359
1000577	TSS	chr1	76630125	76630499	76630125	-	0.442995	-
1000578	TTS	chr1	76626999	76627266	76627266	-	0.442995	-
1000579	TSS	chr1	76594525	76594731	76594525	-	2.32579	ENSGALT00000023348
1000580	TTS	chr1	76548297	76549153	76549153	-	43.5663	ENSGALT00000023343
1000581	TSS	chr1	76630627	76630893	76630893	+	136.344	ENSGALT00000023360
1000582	TTS	chr1	76633154	76633759	76633154	+	136.344	ENSGALT00000023360
1000583	TSS	chr1	76658501	76658646	76658646	+	140.512	-
1000584	TSS	chr1	76658501	76659038	76659038	+	40.1209	-
1000585	TTS	chr1	76660608	76661545	76660608	+	180.633	-
1000586	IR_ON	chr1	76658646	76658967	76658501-76659038	+	40.1209	-
1000587	IR_OFF	chr1	76658646	76658967	76658501-76658646,76658967-76659038	+	140.512	-
1000588	TSS	chr1	76675757	76676252	76676252	+	0.152676	ENSGALT00000023369
1000589	TTS	chr1	76678081	76678087	76678081	+	0.152676	ENSGALT00000023369
1000590	IR_ON	chr1	76676945	76677187	76676719-76677450	+	0.152676	ENSGALT00000023369
1000591	IR_OFF	chr1	76676945	76677187	76676719-76676945,76677187-76677450	+	0	ENSGALT00000023369
1000592	TSS	chr1	76687604	76687667	76687667	+	0.148941	ENSGALT00000037104
1000593	TTS	chr1	76698686	76699067	76698686	+	0.148941	ENSGALT00000037104
1000594	TSS	chr1	76707766	76709738	76709738	+	5.0932	ENSGALT00000023392
1000595	TTS	chr1	76723424	76723947	76723424	+	2.39188	ENSGALT00000023392
1000596	TSS	chr1	76731237	76731541	76731541	+	0.41416	-
1000597	TTS	chr1	76734623	76735398	76734623	+	0.41416	-
1000598	TSS	chr1	76738108	76738313	76738108	-	67.0867	ENSGALT00000023425
1000599	TTS	chr1	76736134	76736614	76736614	-	67.0867	ENSGALT00000023425
1000600	XMSKIP_ON	chr1	76737450	76737530	76737126,76737450-76737460,76737496-76737530,76737640	-	14.1619	ENSGALT00000023425
1000601	XMSKIP_OFF	chr1	76737450	76737530	7673711876737640	-	52.9248	ENSGALT00000023425
1000602	TSS	chr1	76491832	76491867	76491832	-	3.0874	ENSGALT00000023339
1000603	TTS	chr1	76463343	76463725	76463725	-	18.3318	ENSGALT00000023339
1000604	TTS	chr1	76463548	76463705	76463705	-	13.1796	ENSGALT00000023326
1000605	XSKIP_ON	chr1	76480077	76480214	76477529,76480077-76480214,76481052	-	15.2444	ENSGALT00000023339
1000606	XSKIP_OFF	chr1	76480077	76480214	7647749676481220	-	3.0874	ENSGALT00000023339
1000607	SKIP_ON	chr1	76485044	76485179	76484627,76485044-76485179,76485299	-	15.2444	ENSGALT00000023339
1000608	SKIP_OFF	chr1	76485044	76485179	7648462776485290	-	3.0874	ENSGALT00000023339
1000609	SKIP_ON	chr1	76464921	76464937	76464751,76464921-76464937,76465024	-	13.1796	ENSGALT00000023326
1000610	SKIP_OFF	chr1	76464921	76464937	7646475176465020	-	18.3318	ENSGALT00000023339
1000611	XSKIP_ON	chr1	76467916	76467978	76467720,76467916-76467978,76468018	-	13.1796	ENSGALT00000023326
1000612	XSKIP_OFF	chr1	76467916	76467978	7646783176468010	-	18.3318	ENSGALT00000023339
1000613	XIR_ON	chr1	76486802	76486805	76486716-76486927	-	0	ENSGALT00000023339
1000614	XIR_OFF	chr1	76486802	76486805	76486716-76486802,76486805-76486906	-	18.3318	ENSGALT00000023339
1000615	AE	chr1	76474145	76474231	76474145-76474231	-	15.2444	ENSGALT00000023339
1000616	AE	chr1	76474145	76474255	76474145-76474255	-	3.0874	ENSGALT00000023339
1000617	TSS	chr1	76651856	76651986	76651856	-	374.854	ENSGALT00000023361
1000618	TTS	chr1	76644865	76645455	76645455	-	374.854	ENSGALT00000023361
1000619	TSS	chr1	76782353	76782643	76782643	+	3.35916	ENSGALT00000023476
1000620	TTS	chr1	76804006	76805098	76804006	+	4.93971	ENSGALT00000023476
1000621	MIR_ON	chr1	76799203	76801171	76798818-76801888	+	3.35916	ENSGALT00000023476
1000622	MIR_OFF	chr1	76799203	76801171	76798818-76799203,76799270-76800793,76800869-76801091,76801171-76801888	+	1.58055	ENSGALT00000023476
1000623	TSS	chr1	76766400	76767038	76767038	+	65.7055	ENSGALT00000023444
1000624	TSS	chr1	76772076	76772427	76772427	+	16.3917	ENSGALT00000023444
1000625	TTS	chr1	76775245	76775748	76775245	+	65.7055	ENSGALT00000023444
1000626	SKIP_ON	chr1	76771269	76771327	76771000,76771269-76771327,76772358	+	47.3167	ENSGALT00000023444
1000627	SKIP_OFF	chr1	76771269	76771327	7677100076772350	+	18.3888	ENSGALT00000023444
1000628	SKIP_ON	chr1	76773519	76773741	76772701,76773519-76773741,76774000	+	65.7055	ENSGALT00000023444
1000629	SKIP_OFF	chr1	76773519	76773741	7677270176774000	+	16.3917	ENSGALT00000023444
1000630	TSS	chr1	76852331	76852468	76852331	-	38.4582	ENSGALT00000023496
1000631	TTS	chr1	76836840	76837188	76837188	-	38.4582	ENSGALT00000023496
1000632	TSS	chr1	76834379	76834578	76834578	+	103.613	ENSGALT00000023493
1000633	TTS	chr1	76836341	76836667	76836341	+	103.613	ENSGALT00000023493
1000634	TSS	chr1	76859359	76859409	76859409	+	3.87912	ENSGALT00000023545
1000635	TTS	chr1	76867193	76868459	76867193	+	3.87912	ENSGALT00000023545
1000636	TSS	chr1	76879164	76879402	76879164	-	5.9484	ENSGALT00000023629
1000637	TTS	chr1	76872313	76872862	76872862	-	1.72371	ENSGALT00000023629
1000638	TTS	chr1	76872463	76873085	76873085	-	4.22468	ENSGALT00000023629
1000639	XIR_ON	chr1	76872862	76872911	76872463-76873085	-	4.22468	ENSGALT00000023629
1000640	XIR_OFF	chr1	76872862	76872911	76872313-76872862,76872911-76873085	-	1.72371	ENSGALT00000023629
1000641	TSS	chr1	76885199	76885500	76885199	-	81.6189	ENSGALT00000023632
1000642	TTS	chr1	76883869	76884027	76884027	-	81.6189	ENSGALT00000023632
1000643	TSS	chr1	76904623	76904840	76904623	-	0	ENSGALT00000023656
1000644	TTS	chr1	76902135	76902487	76902487	-	0	ENSGALT00000023656
1000645	TSS	chr1	76885360	76885752	76885752	+	8.21758	ENSGALT00000023646
1000646	TTS	chr1	76900255	76902278	76900255	+	8.21758	ENSGALT00000023646
1000647	TSS	chr1	76914599	76914635	76914635	+	12.5254	-
1000648	TSS	chr1	76919384	76919445	76919445	+	3.61225	ENSGALT00000023661
1000649	TTS	chr1	76923511	76923879	76923511	+	16.1376	ENSGALT00000023661
1000650	MSKIP_ON	chr1	76918469	76919072	76918127,76918469-76918585,76918980-76919072,76919253	+	6.43389	-
1000651	MSKIP_OFF	chr1	76918469	76919072	7691812776919250	+	2.36161	ENSGALT00000023661
1000652	SKIP_ON	chr1	76922632	76922797	76922490,76922632-76922797,76922982	+	13.776	ENSGALT00000023661
1000653	SKIP_OFF	chr1	76922632	76922797	7692249076922980	+	2.36161	ENSGALT00000023661
1000654	SKIP_ON	chr1	76918469	76918585	76918127,76918469-76918585,76918980	+	6.43389	-
1000655	SKIP_OFF	chr1	76918469	76918585	7691812776918980	+	3.72988	ENSGALT00000023661
1000656	SKIP_ON	chr1	76918980	76919072	76918127,76918980-76919072,76919253	+	3.72988	ENSGALT00000023661
1000657	SKIP_OFF	chr1	76918980	76919072	7691812776919250	+	2.36161	ENSGALT00000023661
1000658	TSS	chr1	76976250	76976383	76976383	+	0.626074	ENSGALT00000023671
1000659	TSS	chr1	77005425	77005855	77005855	+	0.215589	ENSGALT00000023671
1000660	TTS	chr1	77008675	77009699	77008675	+	0.491979	ENSGALT00000023671
1000661	TSS	chr1	76805345	76805730	76805730	+	229.393	ENSGALT00000023478
1000662	TTS	chr1	76827431	76828141	76827431	+	0	ENSGALT00000023485
1000663	TSS	chr1	77026164	77026185	77026164	-	104.343	ENSGALT00000023672
1000664	TTS	chr1	77014769	77015924	77015924	-	104.343	ENSGALT00000023672
1000665	TSS	chr1	77125705	77125849	77125705	-	0	ENSGALT00000023686
1000666	TTS	chr1	77089395	77090178	77090178	-	0	ENSGALT00000023686
1000667	TSS	chr1	77049028	77049136	77049136	+	0	ENSGALT00000023673
1000668	TTS	chr1	77072139	77072432	77072139	+	0	ENSGALT00000023673
1000669	TSS	chr1	77044634	77044692	77044634	-	0.296005	-
1000670	TTS	chr1	77039879	77042719	77042719	-	0.296005	-
1000671	TSS	chr1	76833784	76833820	76833784	-	377.777	ENSGALT00000023492
1000672	TTS	chr1	76828290	76828817	76828817	-	377.777	ENSGALT00000023492
1000673	XAE	chr1	76830477	76830554	76830477-76830554	-	377.777	ENSGALT00000023492
1000674	XAE	chr1	76830477	76830544	76830477-76830544	-	0	ENSGALT00000023492
1000675	XAE	chr1	76831007	76831110	76831007-76831110	-	377.777	ENSGALT00000023492
1000676	XAE	chr1	76830991	76831110	76830991-76831110	-	0	ENSGALT00000023492
1000677	TSS	chr1	77334316	77334469	77334469	+	1.23588	ENSGALT00000023764
1000678	TTS	chr1	77357604	77359530	77357604	+	0.34043	ENSGALT00000023764
1000679	TTS	chr1	77340891	77341903	77340891	+	0.895447	ENSGALT00000023764
1000680	TSS	chr1	77176612	77176640	77176612	-	6.74387	ENSGALT00000030490
1000681	TTS	chr1	77150674	77152636	77152636	-	6.74387	ENSGALT00000030490
1000682	TSS	chr1	77193967	77193988	77193988	+	3.17757	ENSGALT00000037058
1000683	TSS	chr1	77199329	77199422	77199422	+	0	ENSGALT00000037058
1000684	TTS	chr1	77231937	77232657	77231937	+	3.17757	ENSGALT00000037058
1000685	SKIP_ON	chr1	77227216	77227319	77224304,77227216-77227319,77229398	+	0	ENSGALT00000037058
1000686	SKIP_OFF	chr1	77227216	77227319	7722430477229390	+	3.17757	ENSGALT00000037058
1000687	TSS	chr1	77183080	77183175	77183080	-	0.330501	-
1000688	TSS	chr1	77182987	77183016	77182987	-	0.483069	-
1000689	TTS	chr1	77178578	77180142	77180142	-	0.81357	-
1000690	TSS	chr1	77385714	77385837	77385837	+	1.96611	ENSGALT00000023779
1000691	TTS	chr1	77415097	77419311	77415097	+	1.96611	ENSGALT00000023779
1000692	SKIP_ON	chr1	77398772	77398870	77398330,77398772-77398870,77399994	+	0.766799	ENSGALT00000023779
1000693	SKIP_OFF	chr1	77398772	77398870	7739833077399990	+	1.19931	ENSGALT00000023779
1000694	TSS	chr1	77250129	77250194	77250129	-	85.7658	ENSGALT00000043687
1000695	TTS	chr1	77239496	77240963	77240963	-	85.7658	ENSGALT00000023710
1000696	SKIP_ON	chr1	77244368	77244403	77242895,77244368-77244403,77245425	-	85.7658	-
1000697	SKIP_OFF	chr1	77244368	77244403	7724289577245420	-	0	ENSGALT00000043687
1000698	TSS	chr1	77275918	77276224	77275918	-	0	ENSGALT00000023738
1000699	TTS	chr1	77254718	77254894	77254894	-	0	ENSGALT00000023738
1000700	TSS	chr1	77550124	77550261	77550261	+	0.218698	ENSGALT00000023784
1000701	TSS	chr1	77553298	77553361	77553361	+	0	ENSGALT00000023784
1000702	TTS	chr1	77553452	77554954	77553452	+	0.218698	ENSGALT00000023784
1000703	TSS	chr1	77573803	77574200	77573803	-	0	ENSGALT00000037054
1000704	TTS	chr1	77558924	77558935	77558935	-	0	ENSGALT00000037054
1000705	TSS	chr1	77619865	77619907	77619865	-	0	ENSGALT00000037045
1000706	TTS	chr1	77619362	77619774	77619774	-	0	ENSGALT00000037045
1000707	TSS	chr1	77626337	77626379	77626379	+	0	ENSGALT00000016631
1000708	TTS	chr1	77715654	77716364	77715654	+	0.296507	ENSGALT00000016632
1000709	IR_ON	chr1	77647515	77648276	77647262-77648412	+	0.296507	ENSGALT00000016632
1000710	IR_OFF	chr1	77647515	77648276	77647262-77647515,77648276-77648412	+	0	ENSGALT00000016632
1000711	TSS	chr1	77532572	77533109	77532572	-	7.03239	ENSGALT00000023783
1000712	TTS	chr1	77454970	77460306	77460306	-	3.51681	ENSGALT00000023783
1000713	TTS	chr1	77470445	77471504	77471504	-	3.51558	ENSGALT00000023783
1000714	XIR_ON	chr1	77471042	77471385	77470445-77471504	-	3.51558	ENSGALT00000023783
1000715	XIR_OFF	chr1	77471042	77471385	77470795-77471042,77471385-77471504	-	3.51681	ENSGALT00000023783
1000716	AE	chr1	77480927	77481062	77480927-77481062	-	0.942715	ENSGALT00000023783
1000717	AE	chr1	77480724	77481062	77480724-77481062	-	6.08968	ENSGALT00000023783
1000718	TSS	chr1	77813466	77813870	77813466	-	0.848322	-
1000719	TTS	chr1	77812073	77812446	77812446	-	0.848322	-
1000720	TSS	chr1	77907717	77908187	77907717	-	14.2102	ENSGALT00000045030
1000721	TTS	chr1	77900956	77904350	77904350	-	14.2102	ENSGALT00000045030
1000722	SKIP_ON	chr1	77905930	77905968	77904963,77905930-77905968,77907118	-	3.35122	ENSGALT00000045030
1000723	SKIP_OFF	chr1	77905930	77905968	7790496377907110	-	10.859	ENSGALT00000045030
1000724	TSS	chr1	77925897	77926023	77925897	-	0.155538	ENSGALT00000023744
1000725	TTS	chr1	77917404	77919506	77919506	-	0.155538	ENSGALT00000043829
1000726	SKIP_ON	chr1	77919680	77919732	77919506,77919680-77919732,77919827	-	0.0666399	ENSGALT00000023744
1000727	SKIP_OFF	chr1	77919680	77919732	7791950677919820	-	0.0888984	ENSGALT00000043829
1000728	TSS	chr1	77944303	77944422	77944303	-	2.84985	-
1000729	TTS	chr1	77940778	77940926	77940926	-	3.57852	-
1000730	TSS	chr1	77969581	77969647	77969581	-	0	ENSGALT00000030483
1000731	TSS	chr1	77964476	77964509	77964476	-	0.372801	ENSGALT00000030483
1000732	TTS	chr1	77953862	77956363	77956363	-	0.136959	ENSGALT00000030483
1000733	TSS	chr1	77985912	77985956	77985912	-	0.186613	ENSGALT00000023816
1000734	TSS	chr1	77983570	77983641	77983570	-	1.32105	ENSGALT00000023816
1000735	TTS	chr1	77970578	77970619	77970619	-	0	ENSGALT00000023816
1000736	XIR_ON	chr1	77970619	77971652	77969999-77971686	-	1.50766	ENSGALT00000023816
1000737	XIR_OFF	chr1	77970619	77971652	77970578-77970619,77971652-77971686	-	0	ENSGALT00000023816
1000738	AE	chr1	77978631	77978914	77978631-77978914	-	1.50766	ENSGALT00000023816
1000739	AE	chr1	77978631	77978926	77978631-77978926	-	0	ENSGALT00000023816
1000740	TSS	chr1	78072516	78074157	78074157	+	2.91723	ENSGALT00000023834
1000741	TSS	chr1	78118111	78118174	78118174	+	0.391457	ENSGALT00000023834
1000742	TTS	chr1	78119882	78122094	78119882	+	3.30869	ENSGALT00000023834
1000743	AE	chr1	78115316	78115415	78115316-78115415	+	0.549759	ENSGALT00000023834
1000744	AE	chr1	78115316	78115401	78115316-78115401	+	2.36747	ENSGALT00000023834
1000745	TSS	chr1	78144137	78144482	78144482	+	0.448075	-
1000746	TSS	chr1	78217877	78218098	78218098	+	0.151758	ENSGALT00000023844
1000747	TTS	chr1	78231629	78233938	78231629	+	0.351203	ENSGALT00000023844
1000748	TSS	chr1	76738644	76738751	76738751	+	14.017	ENSGALT00000023441
1000749	TTS	chr1	76753254	76753824	76753254	+	14.017	ENSGALT00000023441
1000750	TSS	chr1	76754054	76754282	76754282	+	1054.6	ENSGALT00000023442
1000751	TTS	chr1	76756497	76757054	76756497	+	1054.6	ENSGALT00000023442
1000752	TSS	chr1	78807626	78807657	78807657	+	0	ENSGALT00000023927
1000753	TTS	chr1	78815010	78815160	78815010	+	0	ENSGALT00000023927
1000754	TSS	chr1	78833474	78833506	78833474	-	5.9961	ENSGALT00000023929
1000755	TSS	chr1	78833311	78833421	78833311	-	1.86822	ENSGALT00000023929
1000756	TTS	chr1	78816050	78817498	78817498	-	1.58144	ENSGALT00000023929
1000757	SKIP_ON	chr1	78819280	78819344	78819023,78819280-78819344,78819799	-	0.829164	ENSGALT00000023929
1000758	SKIP_OFF	chr1	78819280	78819344	7881902378819790	-	0.752271	ENSGALT00000023929
1000759	SKIP_ON	chr1	78820671	78820780	78820528,78820671-78820780,78821598	-	0.829164	ENSGALT00000023929
1000760	SKIP_OFF	chr1	78820671	78820780	7882052878821590	-	0.752271	ENSGALT00000023929
1000761	MIR_ON	chr1	78823005	78823204	78822790-78823257	-	0.829164	ENSGALT00000023929
1000762	MIR_OFF	chr1	78823005	78823204	78822790-78823005,78823030-78823119,78823204-78823257	-	0.752271	ENSGALT00000023929
1000763	XIR_ON	chr1	78825741	78825969	78825483-78826185	-	1.86822	ENSGALT00000023929
1000764	XIR_OFF	chr1	78825741	78825969	78825731-78825741,78825969-78826185	-	1.58144	ENSGALT00000023929
1000765	AE	chr1	78821980	78822090	78821980-78822090	-	0.829164	ENSGALT00000023929
1000766	AE	chr1	78821947	78822090	78821947-78822090	-	0.752271	ENSGALT00000023929
1000767	AE	chr1	78828874	78829006	78828874-78829006	-	1.58144	ENSGALT00000023929
1000768	AE	chr1	78828874	78829018	78828874-78829018	-	1.86822	ENSGALT00000023929
1000769	TSS	chr1	78835923	78835961	78835961	+	19.7622	ENSGALT00000024021
1000770	TTS	chr1	78847128	78848886	78847128	+	19.7622	ENSGALT00000024021
1000771	TSS	chr1	78850416	78850566	78850566	+	25.4708	ENSGALT00000024035
1000772	TTS	chr1	78860192	78861364	78860192	+	25.4708	ENSGALT00000024035
1000773	TSS	chr1	78861453	78861652	78861652	+	2.25882	ENSGALT00000024072
1000774	TTS	chr1	78917777	78918451	78917777	+	0.388022	ENSGALT00000024072
1000775	TSS	chr1	78919523	78921060	78919523	-	0.242072	ENSGALT00000024072
1000776	TTS	chr1	78911455	78911555	78911555	-	0.242072	ENSGALT00000024072
1000777	TSS	chr1	79112721	79113531	79112721	-	4.50569	ENSGALT00000024101
1000778	TTS	chr1	78926030	78926436	78926436	-	2.21415	ENSGALT00000024101
1000779	TTS	chr1	79096693	79097013	79097013	-	2.29153	ENSGALT00000024101
1000780	SKIP_ON	chr1	78946267	78946435	78933513,78946267-78946435,78966592	-	0.788822	ENSGALT00000024101
1000781	SKIP_OFF	chr1	78946267	78946435	7893351378966590	-	1.42533	ENSGALT00000024101
1000782	SKIP_ON	chr1	78958567	78958617	78933513,78958567-78958617,78966592	-	0	ENSGALT00000024101
1000781	SKIP_OFF	chr1	78958567	78958617	7893351378966590	-	1.42533	ENSGALT00000024101
1000783	SKIP_ON	chr1	78973230	78973301	78966657,78973230-78973301,78974965	-	0	ENSGALT00000024101
1000784	SKIP_OFF	chr1	78973230	78973301	7896665778974960	-	2.21415	ENSGALT00000024101
1000785	TSS	chr1	77813986	77814353	77814353	+	333.676	ENSGALT00000029277
1000786	TSS	chr1	77816543	77816564	77816564	+	104.224	ENSGALT00000029277
1000787	TTS	chr1	77868359	77868563	77868359	+	0	ENSGALT00000023808
1000788	MSKIP_ON	chr1	77826256	77830809	77825319,77826256-77826280,77826604-77826678,77830018-77830123,77830530-77830553,77830806-77830809,77830955	+	0	ENSGALT00000029277
1000789	MSKIP_OFF	chr1	77826256	77830809	7782531977830950	+	437.9	ENSGALT00000029277
1000790	SKIP_ON	chr1	77837312	77837413	77836756,77837312-77837413,77838090	+	333.676	ENSGALT00000029277
1000791	SKIP_OFF	chr1	77837312	77837413	7783675677838090	+	104.224	ENSGALT00000029277
1000792	IR_ON	chr1	77825290	77825293	77825198-77825319	+	0	ENSGALT00000029277
1000793	IR_OFF	chr1	77825290	77825293	77825198-77825290,77825293-77825319	+	220.204	ENSGALT00000029277
1000794	XIR_ON	chr1	77825290	77825293	77825198-77825319	+	0	ENSGALT00000029277
1000795	XIR_OFF	chr1	77825290	77825293	77825247-77825290,77825293-77825319	+	217.696	ENSGALT00000029277
1000796	XAE	chr1	77824800	77824889	77824800-77824889	+	220.204	ENSGALT00000029277
1000797	XAE	chr1	77824800	77824845	77824800-77824845	+	217.696	ENSGALT00000029277
1000798	XAE	chr1	77825198	77825290	77825198-77825290	+	220.204	ENSGALT00000029277
1000799	XAE	chr1	77825247	77825290	77825247-77825290	+	217.696	ENSGALT00000029277
1000800	TSS	chr1	77896299	77896485	77896299	-	0	ENSGALT00000023745
1000801	TTS	chr1	77889106	77889160	77889160	-	0	ENSGALT00000023745
1000802	TSS	chr1	79208919	79208991	79208919	-	16.6807	ENSGALT00000024112
1000803	TTS	chr1	79154872	79157679	79157679	-	16.6807	-
1000804	TSS	chr1	79258633	79258833	79258633	-	324.08	ENSGALT00000043614
1000805	TTS	chr1	79256117	79256161	79256161	-	324.08	ENSGALT00000043614
1000806	TTS	chr1	79257200	79258380	79258380	-	0	ENSGALT00000043614
1000807	TSS	chr1	79208692	79209236	79209236	+	0	ENSGALT00000024115
1000808	TTS	chr1	79252327	79252458	79252327	+	22.9434	ENSGALT00000024139
1000809	TSS	chr1	79591467	79591692	79591692	+	149.368	ENSGALT00000030474
1000810	TTS	chr1	79602811	79602834	79602811	+	0	ENSGALT00000036962
1000811	TTS	chr1	79606506	79606955	79606506	+	0	ENSGALT00000030473
1000812	XIR_ON	chr1	79602622	79602811	79602416-79602932	+	0	ENSGALT00000030473
1000813	XIR_OFF	chr1	79602622	79602811	79602416-79602622,79602811-79602834	+	0	ENSGALT00000036962
1000814	TSS	chr1	79625540	79625612	79625540	-	7.37919	ENSGALT00000024185
1000815	TTS	chr1	79608386	79608878	79608878	-	7.37919	ENSGALT00000024185
1000816	TSS	chr1	79638534	79638971	79638971	+	0.732925	-
1000817	TTS	chr1	79674430	79674530	79674430	+	0.456099	-
1000818	SKIP_ON	chr1	79650479	79650541	79649723,79650479-79650541,79651302	+	0.456099	-
1000819	SKIP_OFF	chr1	79650479	79650541	7964972379651300	+	0.276826	-
1000820	TSS	chr1	79303743	79303810	79303810	+	45.7755	ENSGALT00000024146
1000821	TTS	chr1	79539151	79539605	79539151	+	67.4002	ENSGALT00000030475
1000822	XSKIP_ON	chr1	79339121	79339122	79336542,79339121-79339122,79339177	+	0	ENSGALT00000024146
1000823	XSKIP_OFF	chr1	79339121	79339122	7933653879339170	+	45.7755	ENSGALT00000024146
1000824	TSS	chr1	79348107	79348139	79348139	+	0	ENSGALT00000024149
1000825	TTS	chr1	79383375	79384556	79383375	+	0	ENSGALT00000024150
1000826	TSS	chr1	79402861	79403091	79402861	-	0	ENSGALT00000036965
1000827	TTS	chr1	79402638	79402768	79402768	-	0	ENSGALT00000036965
1000828	TSS	chr1	79579647	79579733	79579647	-	0	ENSGALT00000024167
1000829	TTS	chr1	79549648	79549677	79549677	-	0	ENSGALT00000024167
1000830	TSS	chr1	79392204	79392288	79392288	+	0.507337	-
1000831	TTS	chr1	79394644	79395459	79394644	+	0.507337	-
1000832	TSS	chr1	79397220	79397743	79397743	+	0.178511	-
1000833	TTS	chr1	79397846	79398505	79397846	+	0.178511	-
1000834	TSS	chr1	79733770	79735542	79733770	-	0.0747027	-
1000835	TTS	chr1	79732331	79733376	79733376	-	0.0747027	-
1000836	TSS	chr1	79769874	79770380	79769874	-	0.201088	ENSGALT00000024199
1000837	TTS	chr1	79738380	79738693	79738693	-	0	ENSGALT00000024199
1000838	TTS	chr1	79751100	79752349	79752349	-	0.201088	ENSGALT00000024199
1000839	TSS	chr1	79814328	79814577	79814328	-	2.38981	ENSGALT00000024217
1000840	TTS	chr1	79783427	79783692	79783692	-	0.993174	ENSGALT00000024217
1000841	TTS	chr1	79785075	79785904	79785904	-	0.729859	ENSGALT00000024217
1000842	TTS	chr1	79796543	79797059	79797059	-	0.666773	ENSGALT00000024217
1000843	TSS	chr1	79875483	79875759	79875483	-	0.235028	-
1000844	TTS	chr1	79869445	79871585	79871585	-	0.235028	-
1000845	TSS	chr1	79878490	79878600	79878490	-	0.326518	-
1000846	TTS	chr1	79877561	79878203	79878203	-	0.326518	-
1000847	TSS	chr1	79886017	79886393	79886393	+	0.144127	ENSGALT00000036952
1000848	TSS	chr1	79898670	79899082	79899082	+	0.129674	ENSGALT00000036952
1000849	TTS	chr1	79915853	79916785	79915853	+	0.144127	ENSGALT00000036952
1000850	TSS	chr1	79962881	79962907	79962881	-	4.67654	ENSGALT00000024232
1000851	TSS	chr1	79960071	79960263	79960071	-	0	-
1000852	TTS	chr1	79924184	79930135	79930135	-	2.04862	ENSGALT00000024232
1000853	TTS	chr1	79948041	79948217	79948217	-	2.62793	ENSGALT00000024232
1000854	TSS	chr1	79992827	79992959	79992827	-	0	ENSGALT00000024254
1000855	TTS	chr1	79971022	79971368	79971368	-	0	ENSGALT00000024254
1000856	TSS	chr1	80031651	80031989	80031651	-	19.6597	ENSGALT00000024306
1000857	TTS	chr1	80011766	80012124	80012124	-	63.6541	ENSGALT00000024306
1000858	IR_ON	chr1	80012758	80013283	80012638-80013470	-	19.6597	ENSGALT00000024306
1000859	IR_OFF	chr1	80012758	80013283	80012638-80012758,80013283-80013470	-	43.9944	ENSGALT00000024306
1000860	TSS	chr1	79998743	79998828	79998828	+	0	ENSGALT00000024296
1000861	TTS	chr1	80009157	80011792	80009157	+	0	ENSGALT00000024296
1000862	TSS	chr1	80036447	80036476	80036476	+	37.6541	ENSGALT00000024311
1000863	TTS	chr1	80060348	80061032	80060348	+	37.6541	ENSGALT00000024311
1000864	TSS	chr1	80075721	80076387	80075721	-	9.36888	-
1000865	TTS	chr1	80061831	80062768	80062768	-	15.4717	ENSGALT00000024316
1000866	TSS	chr1	80105726	80105787	80105726	-	0.335064	ENSGALT00000024318
1000867	TTS	chr1	80078330	80081726	80081726	-	0.335064	ENSGALT00000024318
1000868	TSS	chr1	80150945	80151595	80151595	+	1.20805	ENSGALT00000024321
1000869	TTS	chr1	80201615	80209204	80201615	+	1.20805	ENSGALT00000024321
1000870	TSS	chr1	80227346	80227731	80227346	-	1.75198	ENSGALT00000024326
1000871	TSS	chr1	80227312	80227731	80227312	-	4.22535	-
1000872	TTS	chr1	80215499	80216700	80216700	-	5.97733	ENSGALT00000024326
1000873	TSS	chr1	80243035	80243385	80243035	-	0	ENSGALT00000030462
1000874	TTS	chr1	80241733	80241943	80241943	-	0	ENSGALT00000030462
1000875	TSS	chr1	80278967	80279045	80279045	+	0.345937	ENSGALT00000024333
1000876	TSS	chr1	80327841	80327998	80327998	+	0.535025	ENSGALT00000024333
1000877	TSS	chr1	80362390	80362438	80362438	+	0.211724	ENSGALT00000024333
1000878	TTS	chr1	80364416	80367961	80364416	+	0.557661	ENSGALT00000024333
1000879	TSS	chr1	80539883	80539940	80539940	+	0.12733	-
1000880	TTS	chr1	80556110	80557925	80556110	+	0.12733	-
1000881	TSS	chr1	80621465	80621940	80621465	-	1.03868	-
1000882	TTS	chr1	80618314	80619007	80619007	-	1.03868	-
1000883	TSS	chr1	80694353	80694786	80694786	+	0.461281	-
1000884	TTS	chr1	80824021	80825368	80824021	+	0.461281	-
1000885	TSS	chr1	81372928	81373630	81373630	+	20.3682	ENSGALT00000030459
1000886	TTS	chr1	81655313	81661415	81655313	+	20.3682	ENSGALT00000030459
1000887	SKIP_ON	chr1	81642704	81642739	81636498,81642704-81642739,81655313	+	0	ENSGALT00000024338
1000888	SKIP_OFF	chr1	81642704	81642739	8163649881655310	+	20.3682	-
1000889	TSS	chr1	79701393	79701497	79701393	-	194.483	ENSGALT00000024196
1000890	TTS	chr1	79683348	79683645	79683645	-	194.483	ENSGALT00000024196
1000891	TSS	chr1	81733429	81734254	81733429	-	4.67361	-
1000892	TTS	chr1	81679767	81680573	81680573	-	4.67361	ENSGALT00000030455
1000893	TSS	chr1	82396975	82397028	82397028	+	0.119932	ENSGALT00000043428
1000894	TSS	chr1	82397130	82397747	82397747	+	0.151527	ENSGALT00000043428
1000895	TSS	chr1	82399457	82399520	82399520	+	0.304197	ENSGALT00000045199
1000896	TSS	chr1	82399455	82399738	82399738	+	0	ENSGALT00000024389
1000897	TTS	chr1	82409122	82412949	82409122	+	0.575656	ENSGALT00000043428
1000898	MSKIP_ON	chr1	82405488	82406912	82399738,82405488-82405600,82406770-82406912,82408417	+	0.151527	ENSGALT00000043428
1000899	MSKIP_OFF	chr1	82405488	82406912	8239973882408410	+	0.119932	ENSGALT00000043428
1000900	MSKIP_ON	chr1	82405488	82407589	82399738,82405488-82405600,82406770-82406912,82407393-82407589,82408417	+	0.084024	ENSGALT00000043428
1000899	MSKIP_OFF	chr1	82405488	82407589	8239973882408410	+	0.119932	ENSGALT00000043428
1000901	MSKIP_ON	chr1	82403993	82407589	82399738,82403993-82404094,82405488-82405600,82406770-82406912,82407393-82407589,82408417	+	0	ENSGALT00000024389
1000899	MSKIP_OFF	chr1	82403993	82407589	8239973882408410	+	0.119932	ENSGALT00000043428
1000902	XMSKIP_ON	chr1	82406754	82407589	82399520,82406754-82406912,82407393-82407589,82408417	+	0.304197	ENSGALT00000045199
1000903	XMSKIP_OFF	chr1	82406754	82407589	8239973882408410	+	0.119932	ENSGALT00000043428
1000904	SKIP_ON	chr1	82407393	82407589	82406912,82407393-82407589,82408417	+	0.388221	ENSGALT00000045199
1000905	SKIP_OFF	chr1	82407393	82407589	8240691282408410	+	0.0675032	ENSGALT00000043428
1000906	SKIP_ON	chr1	82403993	82404094	82399738,82403993-82404094,82405488	+	0	ENSGALT00000024389
1000907	SKIP_OFF	chr1	82403993	82404094	8239973882405480	+	0.151527	ENSGALT00000043428
1000908	XSKIP_ON	chr1	82405488	82405600	82399738,82405488-82405600,82406770	+	0.151527	ENSGALT00000043428
1000909	XSKIP_OFF	chr1	82405488	82405600	8239952082406750	+	0.304197	ENSGALT00000045199
1000910	XMSKIP_ON	chr1	82403993	82405600	82399738,82403993-82404094,82405488-82405600,82406770	+	0	ENSGALT00000024389
1000911	XMSKIP_OFF	chr1	82403993	82405600	8239952082406750	+	0.304197	ENSGALT00000045199
1000912	TSS	chr1	78440966	78441079	78441079	+	0	ENSGALT00000023847
1000913	TTS	chr1	78801464	78801782	78801464	+	10.786	ENSGALT00000023925
1000914	TSS	chr1	78555829	78556047	78556047	+	17.5586	ENSGALT00000023883
1000915	TTS	chr1	78577084	78577667	78577084	+	17.5586	ENSGALT00000023883
1000916	TSS	chr1	78555668	78555922	78555668	-	33.1934	ENSGALT00000023879
1000917	TTS	chr1	78534417	78535139	78535139	-	33.1934	ENSGALT00000023879
1000918	TSS	chr1	78606624	78606692	78606624	-	0.398789	ENSGALT00000023336
1000919	TTS	chr1	78602134	78604096	78604096	-	0.398789	ENSGALT00000023336
1000920	TSS	chr1	78613835	78613872	78613872	+	13.9697	ENSGALT00000011476
1000921	TTS	chr1	78617507	78618004	78617507	+	13.9697	ENSGALT00000011476
1000922	TSS	chr1	82436492	82436617	82436492	-	19.7116	ENSGALT00000024400
1000923	TTS	chr1	82424531	82425656	82425656	-	19.7116	ENSGALT00000024400
1000924	TSS	chr1	82518900	82519234	82518900	-	3.95403	ENSGALT00000024412
1000925	TSS	chr1	82489507	82489566	82489507	-	12.7415	ENSGALT00000024412
1000926	TTS	chr1	82459933	82464468	82464468	-	1.73917	ENSGALT00000024406
1000927	TSS	chr1	82436525	82436614	82436614	+	0	ENSGALT00000036945
1000928	TTS	chr1	82455547	82455764	82455547	+	0	ENSGALT00000036945
1000929	TSS	chr1	82548091	82548223	82548091	-	0.364845	ENSGALT00000030452
1000930	TTS	chr1	82533440	82533671	82533671	-	1.11793	ENSGALT00000030452
1000931	TSS	chr1	78646686	78646810	78646686	-	32.9464	ENSGALT00000023896
1000932	TTS	chr1	78618584	78620721	78620721	-	32.9464	ENSGALT00000023896
1000933	XSKIP_ON	chr1	78629192	78629263	78629101,78629192-78629263,78630030	-	0	ENSGALT00000023896
1000934	XSKIP_OFF	chr1	78629192	78629263	7862919178630030	-	32.9464	-
1000935	TSS	chr1	82587914	82588250	82587914	-	3.76631	ENSGALT00000045625
1000936	TSS	chr1	82588136	82588250	82588136	-	31.5867	ENSGALT00000045625
1000937	TTS	chr1	82578976	82579696	82579696	-	30.9211	ENSGALT00000045625
1000938	MSKIP_ON	chr1	82580606	82581681	82580240,82580606-82580713,82581388-82581681,82587392	-	30.9211	ENSGALT00000045625
1000939	MSKIP_OFF	chr1	82580606	82581681	8258024082587390	-	31.5867	ENSGALT00000045625
1000940	XIR_ON	chr1	82579696	82579775	82578976-82579994	-	31.5867	ENSGALT00000045625
1000941	XIR_OFF	chr1	82579696	82579775	82576247-82579696,82579775-82579994	-	3.76631	ENSGALT00000045625
1000942	IR_ON	chr1	82579696	82579775	82578976-82579994	-	31.5867	ENSGALT00000045625
1000943	IR_OFF	chr1	82579696	82579775	82578976-82579696,82579775-82579994	-	27.1548	ENSGALT00000045625
1000944	TSS	chr1	78646902	78647161	78647161	+	40.5714	-
1000945	TTS	chr1	78688760	78695839	78688760	+	0	ENSGALT00000023908
1000946	TSS	chr1	82611855	82612236	82611855	-	0.249256	ENSGALT00000024419
1000947	TTS	chr1	82609206	82609332	82609332	-	0	ENSGALT00000024419
1000948	TTS	chr1	82609641	82610478	82610478	-	0.249256	ENSGALT00000024419
1000949	XIR_ON	chr1	82610032	82610376	82609641-82610478	-	0.249256	ENSGALT00000024419
1000950	XIR_OFF	chr1	82610032	82610376	82609873-82610032,82610376-82610478	-	0	ENSGALT00000024419
1000951	TSS	chr1	82630880	82630981	82630880	-	3.12198	ENSGALT00000024423
1000952	TTS	chr1	82612954	82617227	82617227	-	3.12198	ENSGALT00000024423
1000953	SKIP_ON	chr1	82626674	82626823	82625159,82626674-82626823,82628308	-	2.16327	ENSGALT00000024423
1000954	SKIP_OFF	chr1	82626674	82626823	8262515982628300	-	0.958715	ENSGALT00000024423
1000955	TSS	chr1	78744689	78744868	78744689	-	0.84325	ENSGALT00000023915
1000956	TTS	chr1	78705213	78705725	78705725	-	0.84325	ENSGALT00000023915
1000957	SKIP_ON	chr1	78711069	78711083	78710315,78711069-78711083,78711429	-	0	ENSGALT00000023915
1000958	SKIP_OFF	chr1	78711069	78711083	7871031578711420	-	0.84325	ENSGALT00000023915
1000959	TSS	chr1	78749836	78750458	78750458	+	13.0546	ENSGALT00000023923
1000960	TTS	chr1	78781091	78782008	78781091	+	13.0546	ENSGALT00000023923
1000961	MSKIP_ON	chr1	78760494	78762498	78756528,78760494-78760594,78760919-78761055,78761303-78761443,78762233-78762498,78772449	+	9.69201	ENSGALT00000023923
1000962	MSKIP_OFF	chr1	78760494	78762498	7875652878772440	+	3.36261	ENSGALT00000023923
1000963	IR_ON	chr1	78776081	78776801	78775857-78777195	+	3.36261	ENSGALT00000023923
1000964	IR_OFF	chr1	78776081	78776801	78775857-78776081,78776801-78777195	+	9.69201	ENSGALT00000023923
1000965	TSS	chr1	82324877	82325067	82325067	+	16.6285	ENSGALT00000024346
1000966	TTS	chr1	82351693	82353182	82351693	+	16.6285	ENSGALT00000024346
1000967	TSS	chr1	82786263	82786443	82786263	-	0.130343	ENSGALT00000046097
1000968	TTS	chr1	82781113	82781140	82781140	-	0.130343	ENSGALT00000046097
1000969	TSS	chr1	82632011	82632119	82632119	+	0	ENSGALT00000024426
1000970	TTS	chr1	82676093	82677284	82676093	+	0	ENSGALT00000024426
1000971	TSS	chr1	82721379	82721848	82721379	-	4.60652	ENSGALT00000024449
1000972	TTS	chr1	82675889	82678362	82678362	-	10.6064	ENSGALT00000024449
1000973	TSS	chr1	82804976	82805017	82804976	-	93.3695	ENSGALT00000024503
1000974	TTS	chr1	82786802	82786948	82786948	-	0	ENSGALT00000036935
1000975	XSKIP_ON	chr1	82793333	82793346	82792820,82793333-82793346,82793535	-	0	ENSGALT00000036935
1000976	XSKIP_OFF	chr1	82793333	82793346	8279278982793530	-	0	ENSGALT00000024486
1000977	XAE	chr1	82793535	82793699	82793535-82793699	-	0	ENSGALT00000036935
1000978	XAE	chr1	82793535	82793713	82793535-82793713	-	0	ENSGALT00000024486
1000979	TSS	chr1	82796538	82796786	82796786	+	0	ENSGALT00000024500
1000980	TTS	chr1	82799276	82799642	82799276	+	0	ENSGALT00000024500
1000981	TSS	chr1	82814196	82814331	82814331	+	0	ENSGALT00000030450
1000982	TTS	chr1	82818765	82818802	82818765	+	0	ENSGALT00000030450
1000983	TSS	chr1	82810266	82811533	82810266	-	1.72748	ENSGALT00000024508
1000984	TTS	chr1	82805707	82807491	82807491	-	5.39247	ENSGALT00000024508
1000985	TSS	chr1	83056657	83057041	83057041	+	0.663221	ENSGALT00000024560
1000986	TTS	chr1	83066956	83070746	83066956	+	0.663221	ENSGALT00000024560
1000987	TSS	chr1	83395478	83396271	83396271	+	0.319788	ENSGALT00000024585
1000988	TTS	chr1	83402929	83403291	83402929	+	0.319788	ENSGALT00000024585
1000989	TSS	chr1	83400070	83400161	83400161	+	0	ENSGALT00000024585
1000990	TTS	chr1	83403395	83404445	83403395	+	0	ENSGALT00000024585
1000991	TSS	chr1	83503233	83503351	83503233	-	0.0896866	ENSGALT00000024597
1000992	TTS	chr1	83486815	83487976	83487976	-	0.259163	ENSGALT00000024597
1000993	TTS	chr1	83489699	83490215	83490215	-	0.268244	ENSGALT00000024597
1000994	TTS	chr1	83494979	83495875	83495875	-	0.204092	ENSGALT00000024597
1000995	TSS	chr1	83526876	83527114	83526876	-	48.3432	ENSGALT00000024599
1000996	TTS	chr1	83510260	83511435	83511435	-	0	ENSGALT00000030445
1000997	TSS	chr1	83529035	83529124	83529124	+	6.88621	ENSGALT00000024600
1000998	TTS	chr1	83559272	83559456	83559272	+	0	ENSGALT00000036922
1000999	TSS	chr1	83573443	83574249	83573443	-	36.7767	ENSGALT00000024592
1001000	TTS	chr1	83561890	83565846	83565846	-	36.7767	ENSGALT00000024592
1001001	SKIP_ON	chr1	83566779	83566883	83565846,83566779-83566883,83569111	-	23.4225	ENSGALT00000024592
1001002	SKIP_OFF	chr1	83566779	83566883	8356584683569110	-	13.3541	ENSGALT00000024592
1001003	TSS	chr1	83574414	83575463	83575463	+	0.327306	-
1001004	TTS	chr1	83578620	83579536	83578620	+	0.260947	-
1001005	TSS	chr1	82841597	82841684	82841684	+	0	ENSGALT00000030449
1001006	TTS	chr1	82862015	82864019	82862015	+	0	ENSGALT00000030449
1001007	TSS	chr1	82975532	82979721	82979721	+	19.582	ENSGALT00000024530
1001008	TTS	chr1	83044852	83046065	83044852	+	3.32157	ENSGALT00000024538
1001009	TSS	chr1	82978052	82978204	82978052	-	0	ENSGALT00000024518
1001010	TTS	chr1	82966469	82966580	82966580	-	0	ENSGALT00000024518
1001011	TSS	chr1	82939763	82940463	82940463	+	15.7415	ENSGALT00000024512
1001012	TTS	chr1	82962401	82962509	82962401	+	15.7415	ENSGALT00000024512
1001013	SKIP_ON	chr1	82947543	82947699	82942746,82947543-82947699,82952818	+	10.0774	ENSGALT00000024512
1001014	SKIP_OFF	chr1	82947543	82947699	8294274682952810	+	5.66407	ENSGALT00000024512
1001015	SKIP_ON	chr1	82957422	82957525	82953689,82957422-82957525,82958662	+	10.0774	ENSGALT00000024512
1001016	SKIP_OFF	chr1	82957422	82957525	8295368982958660	+	5.66407	ENSGALT00000024512
1001017	TSS	chr1	84323584	84324603	84323584	-	0.15282	-
1001018	TTS	chr1	84320754	84321655	84321655	-	0.15282	-
1001019	TSS	chr1	84325172	84325699	84325699	+	1.80844	ENSGALT00000024682
1001020	TTS	chr1	84332007	84335774	84332007	+	1.80844	ENSGALT00000024682
1001021	TSS	chr1	84339732	84339840	84339840	+	0.263766	ENSGALT00000036910
1001022	TTS	chr1	84363898	84364122	84363898	+	0	ENSGALT00000036910
1001023	TSS	chr1	84366849	84367037	84367037	+	99.8872	ENSGALT00000024692
1001024	TTS	chr1	84384691	84385453	84384691	+	99.8872	ENSGALT00000024692
1001025	TSS	chr1	84521383	84521596	84521383	-	1.66756	ENSGALT00000024704
1001026	TTS	chr1	84387899	84389819	84389819	-	0.727232	ENSGALT00000024704
1001027	TTS	chr1	84415183	84415479	84415479	-	0.940327	ENSGALT00000024704
1001028	SKIP_ON	chr1	84434752	84434799	84434121,84434752-84434799,84435363	-	0	ENSGALT00000024704
1001029	SKIP_OFF	chr1	84434752	84434799	8443412184435360	-	0.727232	ENSGALT00000024704
1001030	MSKIP_ON	chr1	84439829	84463066	84438598,84439829-84439894,84441101-84441175,84441718-84441792,84442657-84442731,84444644-84444709,84445780-84445842,84446274-84446339,84448557-84448631,84454100-84454165,84454573-84454638,84455226-84455288,84457242-84457316,84458557-84458625,84459863-84459937,84460409-84460474,84462992-84463066,84464333	-	0	ENSGALT00000024704
1001031	MSKIP_OFF	chr1	84439829	84463066	8443859884464330	-	0.727232	ENSGALT00000024704
1001032	SKIP_ON	chr1	84429402	84429476	84428747,84429402-84429476,84430731	-	0.727232	ENSGALT00000024704
1001033	SKIP_OFF	chr1	84429402	84429476	8442874784430730	-	0.940327	ENSGALT00000024704
1001034	MSKIP_ON	chr1	84435363	84464410	84434121,84435363-84435437,84438518-84438598,84464333-84464410,84469690	-	0.727232	ENSGALT00000024704
1001035	MSKIP_OFF	chr1	84435363	84464410	8443412184469690	-	0.940327	ENSGALT00000024704
1001036	MSKIP_ON	chr1	84434752	84464410	84434121,84434752-84434799,84435363-84435437,84438518-84438598,84439829-84439894,84441101-84441175,84441718-84441792,84442657-84442731,84444644-84444709,84445780-84445842,84446274-84446339,84448557-84448631,84454100-84454165,84454573-84454638,84455226-84455288,84457242-84457316,84458557-84458625,84459863-84459937,84460409-84460474,84462992-84463066,84464333-84464410,84469690	-	0	ENSGALT00000024704
1001035	MSKIP_OFF	chr1	84434752	84464410	8443412184469690	-	0.940327	ENSGALT00000024704
1001037	TSS	chr1	84613223	84613430	84613223	-	0.318317	ENSGALT00000036908
1001038	TSS	chr1	84660506	84661839	84660506	-	0.405286	ENSGALT00000036908
1001039	TTS	chr1	84610234	84611013	84611013	-	0.24319	ENSGALT00000036908
1001040	TTS	chr1	84657861	84659200	84659200	-	0.28198	ENSGALT00000036908
1001041	IR_ON	chr1	84611013	84611919	84610234-84611998	-	0.318317	ENSGALT00000036908
1001042	IR_OFF	chr1	84611013	84611919	84610234-84611013,84611919-84611998	-	0.24319	ENSGALT00000036908
1001043	XIR_ON	chr1	84611013	84611919	84610234-84611998	-	0.318317	ENSGALT00000036908
1001044	XIR_OFF	chr1	84611013	84611919	84610640-84611013,84611919-84611998	-	0	ENSGALT00000036908
1001045	XIR_ON	chr1	84613031	84613223	84612837-84613411	-	0.123306	ENSGALT00000036908
1001046	XIR_OFF	chr1	84613031	84613223	84612837-84613031,84613223-84613430	-	0.318317	ENSGALT00000036908
1001047	IR_ON	chr1	84613035	84613223	84612837-84613411	-	0.123306	ENSGALT00000036908
1001048	IR_OFF	chr1	84613035	84613223	84612837-84613035,84613223-84613411	-	0.24319	ENSGALT00000036908
1001049	IR_ON	chr1	84619502	84620062	84617719-84620386	-	0.123306	ENSGALT00000036908
1001050	IR_OFF	chr1	84619502	84620062	84617719-84619502,84620062-84620386	-	0.24319	ENSGALT00000036908
1001051	TSS	chr1	84710245	84710604	84710245	-	13.2775	ENSGALT00000024741
1001052	TTS	chr1	84665305	84665442	84665442	-	2.17255	ENSGALT00000036905
1001053	TSS	chr1	84706473	84707472	84707472	+	0	ENSGALT00000024734
1001054	TTS	chr1	84708996	84709015	84708996	+	0	ENSGALT00000024734
1001055	TSS	chr1	84710456	84710774	84710774	+	21.6659	ENSGALT00000024742
1001056	TTS	chr1	84712235	84713462	84712235	+	21.6659	ENSGALT00000024742
1001057	TSS	chr1	84714742	84714888	84714888	+	90.6304	ENSGALT00000024744
1001058	TTS	chr1	84722688	84724218	84722688	+	90.6304	ENSGALT00000024744
1001059	AE	chr1	84718860	84719028	84718860-84719028	+	19.0468	ENSGALT00000024744
1001060	AE	chr1	84718808	84719028	84718808-84719028	+	71.5836	ENSGALT00000024744
1001061	TSS	chr1	84743751	84744008	84743751	-	2.48876	ENSGALT00000024748
1001062	TTS	chr1	84726082	84730357	84730357	-	2.48876	ENSGALT00000024748
1001063	TSS	chr1	84752049	84752118	84752118	+	0	ENSGALT00000024760
1001064	TTS	chr1	84764242	84768960	84764242	+	0	ENSGALT00000024760
1001065	TSS	chr1	84751524	84751604	84751524	-	1069.52	ENSGALT00000024756
1001066	TTS	chr1	84747544	84747734	84747734	-	1069.52	ENSGALT00000024756
1001067	TSS	chr1	84773640	84773747	84773747	+	0.6155	ENSGALT00000024762
1001068	TSS	chr1	84773988	84774046	84774046	+	0.984561	ENSGALT00000024762
1001069	TTS	chr1	84789671	84794501	84789671	+	1.60006	ENSGALT00000024762
1001070	SKIP_ON	chr1	84775199	84775341	84773747,84775199-84775341,84777173	+	0.31718	ENSGALT00000024762
1001071	SKIP_OFF	chr1	84775199	84775341	8477374784777170	+	0.29832	ENSGALT00000024762
1001072	TSS	chr1	84799655	84799758	84799758	+	21.3809	ENSGALT00000024766
1001073	TSS	chr1	84807931	84808209	84808209	+	23.7135	ENSGALT00000024766
1001074	TTS	chr1	84814543	84816004	84814543	+	45.0944	ENSGALT00000024766
1001075	TSS	chr1	84836376	84839490	84839490	+	0.176934	-
1001076	TTS	chr1	84839580	84843422	84839580	+	0.176934	-
1001077	TSS	chr1	84869900	84869967	84869967	+	1.00484	ENSGALT00000024768
1001078	TTS	chr1	84990672	84992511	84990672	+	0.661905	ENSGALT00000024768
1001079	TSS	chr1	83070840	83071691	83071691	+	0	ENSGALT00000024565
1001080	TTS	chr1	83080692	83080854	83080692	+	0	ENSGALT00000024565
1001081	TSS	chr1	83104918	83104923	83104923	+	0	ENSGALT00000024577
1001082	TSS	chr1	83167212	83167250	83167250	+	198.751	ENSGALT00000024577
1001083	TTS	chr1	83177690	83177722	83177690	+	198.751	ENSGALT00000024577
1001084	TSS	chr1	83088308	83088369	83088308	-	0	ENSGALT00000024570
1001085	TTS	chr1	83081650	83083061	83083061	-	0	ENSGALT00000024570
1001086	TSS	chr1	83189335	83189463	83189335	-	934.301	ENSGALT00000024583
1001087	TTS	chr1	83178850	83179153	83179153	-	934.301	ENSGALT00000036926
1001088	XSKIP_ON	chr1	83180076	83180077	83179896,83180076-83180077,83181663	-	0	ENSGALT00000036926
1001089	XSKIP_OFF	chr1	83180076	83180077	8317989683181660	-	934.301	ENSGALT00000024583
1001090	TSS	chr1	83303423	83303447	83303447	+	0.373986	ENSGALT00000030447
1001091	TSS	chr1	83312663	83312985	83312985	+	0.49005	ENSGALT00000030447
1001092	TTS	chr1	83338490	83339889	83338490	+	0.864036	ENSGALT00000030447
1001093	TSS	chr1	85731679	85731882	85731882	+	0.525309	-
1001094	TTS	chr1	85736278	85737412	85736278	+	0.525309	-
1001095	TSS	chr1	86317122	86317205	86317205	+	0.343257	-
1001096	TSS	chr1	86439044	86439157	86439157	+	0.593872	-
1001097	TSS	chr1	86513960	86514050	86514050	+	0.235298	-
1001098	TTS	chr1	86528559	86530115	86528559	+	0.578555	-
1001099	SKIP_ON	chr1	86501914	86501982	86484853,86501914-86501982,86527742	+	0.0960064	-
1001100	SKIP_OFF	chr1	86501914	86501982	8648485386527740	+	0.24725	-
1001101	TSS	chr1	86326837	86326867	86326867	+	0.458803	-
1001102	TTS	chr1	86328935	86329704	86328935	+	0.458803	-
1001103	TSS	chr1	85893282	85893549	85893549	+	75.9555	ENSGALT00000024769
1001104	TTS	chr1	86007913	86008469	86007913	+	37.7554	ENSGALT00000024769
1001105	TTS	chr1	86005060	86005096	86005060	+	38.2001	ENSGALT00000024769
1001106	SKIP_ON	chr1	85981906	85982019	85978196,85981906-85982019,85982607	+	25.4106	ENSGALT00000024769
1001107	SKIP_OFF	chr1	85981906	85982019	8597819685982600	+	50.5449	ENSGALT00000024769
1001108	MSKIP_ON	chr1	85988750	85990680	85984181,85988750-85988877,85990551-85990680,85994881	+	37.7554	ENSGALT00000024769
1001109	MSKIP_OFF	chr1	85988750	85990680	8598418185994880	+	38.2001	ENSGALT00000024769
1001110	TSS	chr1	86159001	86159219	86159001	-	18.0537	ENSGALT00000024772
1001111	TTS	chr1	86037078	86037340	86037340	-	18.0537	ENSGALT00000024772
1001112	TSS	chr1	85893808	85893887	85893887	+	33.5284	ENSGALT00000024769
1001113	TTS	chr1	85894019	85894234	85894019	+	33.5284	ENSGALT00000024769
1001114	TSS	chr1	86603002	86603135	86603135	+	17.1924	ENSGALT00000024777
1001115	TSS	chr1	86603265	86603346	86603346	+	7.17131	ENSGALT00000024777
1001116	TTS	chr1	86740912	86741119	86740912	+	7.89246	ENSGALT00000024777
1001117	SKIP_ON	chr1	86661100	86661231	86605261,86661100-86661231,86674823	+	7.89246	ENSGALT00000024777
1001118	SKIP_OFF	chr1	86661100	86661231	8660526186674820	+	24.4315	ENSGALT00000024777
1001119	MSKIP_ON	chr1	86694602	86699799	86692358,86694602-86694682,86699719-86699799,86702649	+	10.7347	ENSGALT00000024777
1001120	MSKIP_OFF	chr1	86694602	86699799	8669235886702640	+	7.89246	ENSGALT00000024777
1001121	XMSKIP_ON	chr1	86715972	86722032	86709702,86715972-86716083,86721994-86722032,86722459	+	15.8528	ENSGALT00000024777
1001122	XMSKIP_OFF	chr1	86715972	86722032	8670970286722470	+	16.4712	ENSGALT00000024777
1001123	SKIP_ON	chr1	86699719	86699799	86692358,86699719-86699799,86702649	+	5.73654	ENSGALT00000024777
1001124	SKIP_OFF	chr1	86699719	86699799	8669235886702640	+	7.89246	ENSGALT00000024777
1001125	SKIP_ON	chr1	86694602	86694682	86692358,86694602-86694682,86699719	+	18.695	ENSGALT00000024777
1001126	SKIP_OFF	chr1	86694602	86694682	8669235886699710	+	5.73654	ENSGALT00000024777
1001127	SKIP_ON	chr1	86702649	86702726	86699799,86702649-86702726,86704904	+	9.29989	ENSGALT00000024777
1001128	SKIP_OFF	chr1	86702649	86702726	8669979986704900	+	7.96031	ENSGALT00000024777
1001129	XSKIP_ON	chr1	86702649	86702726	86699799,86702649-86702726,86704920	+	7.17131	ENSGALT00000024777
1001130	XSKIP_OFF	chr1	86702649	86702726	8669979986704900	+	7.96031	ENSGALT00000024777
1001131	AE	chr1	86704904	86705816	86704904-86705816	+	25.1527	ENSGALT00000024777
1001132	AE	chr1	86704920	86705816	86704920-86705816	+	7.17131	ENSGALT00000024777
1001133	AE	chr1	86709554	86709702	86709554-86709702	+	25.1527	ENSGALT00000024777
1001134	AE	chr1	86709629	86709702	86709629-86709702	+	7.17131	ENSGALT00000024777
1001135	TSS	chr1	86162499	86162807	86162499	-	0.201827	-
1001136	TTS	chr1	86160653	86161786	86161786	-	0.201827	-
1001137	TSS	chr1	86923639	86923778	86923639	-	0	ENSGALT00000036887
1001138	TTS	chr1	86848940	86851381	86851381	-	13.6705	ENSGALT00000024781
1001139	TTS	chr1	86854147	86854401	86854401	-	51.3434	ENSGALT00000024781
1001140	TSS	chr1	86867701	86868043	86868043	+	19.0838	ENSGALT00000036897
1001141	TTS	chr1	86874417	86874706	86874417	+	19.0838	ENSGALT00000036897
1001142	TSS	chr1	86979964	86980110	86979964	-	3.44629	ENSGALT00000024790
1001143	TSS	chr1	86979904	86979950	86979904	-	1.33163	ENSGALT00000024790
1001144	TTS	chr1	86946003	86948390	86948390	-	4.77792	ENSGALT00000024790
1001145	MSKIP_ON	chr1	86965474	86966246	86964530,86965474-86965570,86966152-86966246,86967731	-	3.44629	ENSGALT00000024790
1001146	MSKIP_OFF	chr1	86965474	86966246	8696453086967730	-	1.33163	ENSGALT00000024790
1001147	AE	chr1	86962353	86962580	86962353-86962580	-	2.19986	ENSGALT00000024790
1001148	AE	chr1	86962353	86962543	86962353-86962543	-	2.57806	ENSGALT00000024790
1001149	TSS	chr1	86991395	86991570	86991395	-	0	ENSGALT00000042656
1001150	TTS	chr1	86980700	86981529	86981529	-	0.334151	ENSGALT00000042656
1001151	TSS	chr1	87036992	87037866	87037866	+	0.29542	ENSGALT00000036882
1001152	TTS	chr1	87049110	87049373	87049110	+	0	ENSGALT00000036882
1001153	TSS	chr1	87067414	87068130	87067414	-	4.5298	-
1001154	TTS	chr1	87053284	87053865	87053865	-	4.5298	ENSGALT00000024793
1001155	TTS	chr1	87062335	87063737	87063737	-	2.37223	ENSGALT00000024793
1001156	TTS	chr1	87057512	87058810	87058810	-	0	-
1001157	SKIP_ON	chr1	87056671	87056734	87055454,87056671-87056734,87057219	-	3.56226	ENSGALT00000024793
1001158	SKIP_OFF	chr1	87056671	87056734	8705545487057210	-	0.96754	ENSGALT00000024793
1001159	TSS	chr1	86833901	86834044	86833901	-	83.1537	ENSGALT00000030435
1001160	TSS	chr1	86827410	86827426	86827410	-	15.167	ENSGALT00000030435
1001161	TTS	chr1	86813303	86815682	86815682	-	98.3207	ENSGALT00000030436
1001162	MSKIP_ON	chr1	86817494	86818167	86815682,86817494-86817521,86818143-86818167,86820398	-	23.6572	ENSGALT00000030435
1001163	MSKIP_OFF	chr1	86817494	86818167	8681568286820390	-	74.6636	-
1001164	SKIP_ON	chr1	86830029	86830076	86826936,86830029-86830076,86831332	-	24.1459	ENSGALT00000030435
1001165	SKIP_OFF	chr1	86830029	86830076	8682693686831330	-	59.0078	ENSGALT00000024780
1001166	TSS	chr1	87189284	87189364	87189364	+	18.1994	-
1001167	TTS	chr1	87230576	87230631	87230576	+	15.8012	-
1001168	AE	chr1	87195872	87196020	87195872-87196020	+	15.8012	-
1001169	AE	chr1	87195884	87196020	87195884-87196020	+	2.39819	-
1001170	TSS	chr1	87762296	87762894	87762894	+	0.22701	ENSGALT00000030426
1001171	TTS	chr1	87774201	87774452	87774201	+	0	ENSGALT00000030426
1001172	TSS	chr1	87611977	87612422	87612422	+	25.9235	ENSGALT00000024797
1001173	TTS	chr1	87654807	87655399	87654807	+	12.9088	ENSGALT00000024797
1001174	TTS	chr1	87671024	87671097	87671024	+	13.0147	ENSGALT00000024797
1001175	TSS	chr1	87790099	87790683	87790683	+	0.372845	ENSGALT00000024806
1001176	TTS	chr1	87808331	87810593	87808331	+	0.543723	ENSGALT00000024806
1001177	TSS	chr1	87942447	87942449	87942449	+	28.439	ENSGALT00000024814
1001178	TSS	chr1	87951527	87951869	87951869	+	36.1195	ENSGALT00000024814
1001179	TTS	chr1	87962124	87962253	87962124	+	54.3736	ENSGALT00000024814
1001180	TSS	chr1	87984701	87984751	87984751	+	0	ENSGALT00000024825
1001181	TSS	chr1	87990989	87991303	87991303	+	0.328267	ENSGALT00000024825
1001182	TSS	chr1	88002746	88004029	88004029	+	0.25537	ENSGALT00000024825
1001183	TSS	chr1	88007485	88007738	88007738	+	1.31431	ENSGALT00000024825
1001184	TTS	chr1	88010128	88010363	88010128	+	1.89794	ENSGALT00000024825
1001185	SKIP_ON	chr1	88007561	88007738	88006013,88007561-88007738,88007921	+	0	ENSGALT00000024825
1001186	SKIP_OFF	chr1	88007561	88007738	8800601388007920	+	0.328267	ENSGALT00000024825
1001187	SKIP_ON	chr1	88008902	88009038	88008189,88008902-88009038,88010128	+	1.64258	ENSGALT00000024825
1001188	SKIP_OFF	chr1	88008902	88009038	8800818988010120	+	0.25537	ENSGALT00000024825
1001189	SKIP_ON	chr1	88007561	88007643	88006013,88007561-88007643,88007921	+	0.25537	ENSGALT00000024825
1001186	SKIP_OFF	chr1	88007561	88007643	8800601388007920	+	0.328267	ENSGALT00000024825
1001190	XIR_ON	chr1	88003304	88003922	88002746-88004029	+	0.25537	ENSGALT00000024825
1001191	XIR_OFF	chr1	88003304	88003922	88003168-88003304,88003922-88004029	+	0.328267	ENSGALT00000024825
1001192	AE	chr1	88007561	88007738	88007561-88007738	+	0	ENSGALT00000024825
1001193	AE	chr1	88007561	88007643	88007561-88007643	+	0.25537	ENSGALT00000024825
1001194	TSS	chr1	88016675	88016898	88016898	+	7.44848	ENSGALT00000024826
1001195	TTS	chr1	88077508	88077594	88077508	+	0	ENSGALT00000046220
1001196	TSS	chr1	88082109	88084295	88084295	+	0.309728	ENSGALT00000024836
1001197	TSS	chr1	88084551	88084919	88084919	+	2.20405	ENSGALT00000024836
1001198	TTS	chr1	88091719	88091801	88091719	+	0	ENSGALT00000024836
1001199	SKIP_ON	chr1	88087503	88087720	88086715,88087503-88087720,88087939	+	0.309728	ENSGALT00000024836
1001200	SKIP_OFF	chr1	88087503	88087720	8808671588087930	+	2.20405	ENSGALT00000024836
1001201	TSS	chr1	88098133	88098233	88098233	+	1.44149	ENSGALT00000024837
1001202	TTS	chr1	88108625	88111054	88108625	+	1.44149	ENSGALT00000024837
1001203	SKIP_ON	chr1	88100507	88100588	88098233,88100507-88100588,88101367	+	1.04263	ENSGALT00000024837
1001204	SKIP_OFF	chr1	88100507	88100588	8809823388101360	+	0.398865	ENSGALT00000024837
1001205	TSS	chr1	88159945	88160052	88159945	-	6.14318	-
1001206	TTS	chr1	88156846	88157694	88157694	-	6.14318	-
1001207	TSS	chr1	88145909	88146089	88145909	-	0.890821	ENSGALT00000030419
1001208	TTS	chr1	88134548	88134897	88134897	-	0.890821	ENSGALT00000030419
1001209	TSS	chr1	88160528	88160715	88160715	+	5.06092	ENSGALT00000036874
1001210	TSS	chr1	88198668	88198951	88198951	+	16.8595	ENSGALT00000024843
1001211	TTS	chr1	88192717	88194012	88192717	+	0	ENSGALT00000036874
1001212	MSKIP_ON	chr1	88180151	88185524	88177582,88180151-88180286,88184417-88184619,88185385-88185524,88190230	+	2.99619	ENSGALT00000036874
1001213	MSKIP_OFF	chr1	88180151	88185524	8817758288190230	+	2.06473	ENSGALT00000036874
1001214	SKIP_ON	chr1	88203019	88203045	88200703,88203019-88203045,88204494	+	9.46531	ENSGALT00000024843
1001215	SKIP_OFF	chr1	88203019	88203045	8820070388204490	+	9.45887	ENSGALT00000024843
1001216	MIR_ON	chr1	88192132	88192717	88191703-88194004	+	2.06473	ENSGALT00000036874
1001217	MIR_OFF	chr1	88192132	88192717	88191703-88192132,88192175-88192680,88192717-88194004	+	2.99619	ENSGALT00000036874
1001218	XMIR_ON	chr1	88192132	88192717	88191703-88194004	+	2.06473	ENSGALT00000036874
1001219	XMIR_OFF	chr1	88192132	88192717	88191703-88192132,88192175-88192680,88192717-88194012	+	0	ENSGALT00000036874
1001220	TSS	chr1	87819490	87820106	87820106	+	0.223372	-
1001221	TTS	chr1	87859813	87860172	87859813	+	0.223372	-
1001222	TSS	chr1	87866769	87867182	87867182	+	13.5244	ENSGALT00000024811
1001223	TTS	chr1	87931026	87931652	87931026	+	25.9031	ENSGALT00000024811
1001224	SKIP_ON	chr1	87874840	87874930	87867182,87874840-87874930,87878151	+	7.88498	ENSGALT00000024811
1001225	SKIP_OFF	chr1	87874840	87874930	8786718287878150	+	5.63943	ENSGALT00000024811
1001226	SKIP_ON	chr1	87911432	87911575	87908053,87911432-87911575,87913208	+	7.88498	ENSGALT00000024811
1001227	SKIP_OFF	chr1	87911432	87911575	8790805387913200	+	5.63943	ENSGALT00000024811
1001228	SKIP_ON	chr1	87920952	87921159	87914016,87920952-87921159,87923858	+	7.88498	ENSGALT00000024811
1001229	SKIP_OFF	chr1	87920952	87921159	8791401687923850	+	5.63943	ENSGALT00000024811
1001230	SKIP_ON	chr1	87901738	87901866	87891816,87901738-87901866,87906189	+	12.3787	ENSGALT00000024811
1001231	SKIP_OFF	chr1	87901738	87901866	8789181687906180	+	13.5244	ENSGALT00000024811
1001232	SKIP_ON	chr1	87912367	87912540	87911575,87912367-87912540,87913208	+	12.3787	ENSGALT00000024811
1001233	SKIP_OFF	chr1	87912367	87912540	8791157587913200	+	7.88498	ENSGALT00000024811
1001234	SKIP_ON	chr1	87919204	87919239	87914016,87919204-87919239,87920952	+	12.3787	ENSGALT00000024811
1001235	SKIP_OFF	chr1	87919204	87919239	8791401687920950	+	7.88498	ENSGALT00000024811
1001236	MSKIP_ON	chr1	87911432	87912540	87908053,87911432-87911575,87912367-87912540,87913208	+	12.3787	ENSGALT00000024811
1001237	MSKIP_OFF	chr1	87911432	87912540	8790805387913200	+	5.63943	ENSGALT00000024811
1001238	MSKIP_ON	chr1	87919204	87921159	87914016,87919204-87919239,87920952-87921159,87923858	+	12.3787	ENSGALT00000024811
1001239	MSKIP_OFF	chr1	87919204	87921159	8791401687923850	+	5.63943	ENSGALT00000024811
1001240	TSS	chr1	88543353	88543484	88543484	+	9.63578	ENSGALT00000024844
1001241	TTS	chr1	88760461	88760502	88760461	+	9.63578	ENSGALT00000024844
1001242	SKIP_ON	chr1	88657921	88657960	88614901,88657921-88657960,88688730	+	5.13071	ENSGALT00000024844
1001243	SKIP_OFF	chr1	88657921	88657960	8861490188688730	+	4.50507	ENSGALT00000024844
1001244	TSS	chr1	89128983	89129849	89129849	+	3.18556	ENSGALT00000024864
1001245	TTS	chr1	89147512	89150210	89147512	+	1.02332	ENSGALT00000024864
1001246	TTS	chr1	89139504	89139567	89139504	+	2.16224	ENSGALT00000024864
1001247	TSS	chr1	89040236	89040332	89040332	+	3.34291	ENSGALT00000024861
1001248	TSS	chr1	89078064	89078558	89078558	+	4.82302	ENSGALT00000024861
1001249	TSS	chr1	89078926	89079071	89079071	+	0	ENSGALT00000024861
1001250	TTS	chr1	89125599	89127502	89125599	+	8.16592	ENSGALT00000024861
1001251	SKIP_ON	chr1	89084660	89084730	89083074,89084660-89084730,89088669	+	5.84359	ENSGALT00000024861
1001252	SKIP_OFF	chr1	89084660	89084730	8908307489088660	+	2.32233	ENSGALT00000024861
1001253	TSS	chr1	89077700	89077838	89077700	-	6.99891	ENSGALT00000024855
1001254	TTS	chr1	89043281	89047532	89047532	-	6.99891	ENSGALT00000024855
1001255	XSKIP_ON	chr1	89052254	89052422	89050697,89052254-89052422,89053470	-	2.46188	ENSGALT00000024855
1001256	XSKIP_OFF	chr1	89052254	89052422	8905059589053470	-	4.53703	ENSGALT00000024855
1001257	TSS	chr1	89438129	89438140	89438140	+	0.263884	-
1001258	TTS	chr1	89467311	89469035	89467311	+	0.263884	-
1001259	TSS	chr1	89924696	89924780	89924696	-	6.43147	-
1001260	TTS	chr1	89921631	89921876	89921876	-	6.43147	-
1001261	TSS	chr1	89971142	89975739	89971142	-	0.284834	-
1001262	TTS	chr1	89966579	89968198	89968198	-	0.284834	-
1001263	TSS	chr1	90088445	90088673	90088673	+	1.02802	ENSGALT00000024870
1001264	TTS	chr1	90572094	90572208	90572094	+	0.221543	ENSGALT00000024870
1001265	TSS	chr1	90746557	90746660	90746557	-	0	ENSGALT00000023288
1001266	TTS	chr1	90723135	90723437	90723437	-	0	ENSGALT00000023288
1001267	TSS	chr1	90861155	90861554	90861155	-	19.3532	ENSGALT00000024895
1001268	TTS	chr1	90781478	90781919	90781919	-	19.3532	ENSGALT00000024895
1001269	MSKIP_ON	chr1	90808141	90811894	90807373,90808141-90808164,90811835-90811894,90822088	-	10.7223	ENSGALT00000024895
1001270	MSKIP_OFF	chr1	90808141	90811894	9080737390822080	-	8.63089	ENSGALT00000024895
1001271	TSS	chr1	90584359	90584459	90584459	+	34.4031	ENSGALT00000030410
1001272	TTS	chr1	90602375	90602702	90602375	+	34.4031	ENSGALT00000030410
1001273	TTS	chr1	90602372	90602400	90602372	+	0	ENSGALT00000030410
1001274	SKIP_ON	chr1	90585873	90585906	90584459,90585873-90585906,90586345	+	0	ENSGALT00000030410
1001275	SKIP_OFF	chr1	90585873	90585906	9058445990586340	+	34.4031	ENSGALT00000030410
1001276	TSS	chr1	90718912	90718944	90718912	-	15.9016	ENSGALT00000006155
1001277	TTS	chr1	90704601	90706616	90706616	-	15.9016	ENSGALT00000006155
1001278	TSS	chr1	90946585	90946738	90946585	-	2.0874	ENSGALT00000024904
1001279	TTS	chr1	90911599	90913678	90913678	-	2.0874	ENSGALT00000024904
1001280	SKIP_ON	chr1	90918826	90918915	90917519,90918826-90918915,90921078	-	1.43647	ENSGALT00000024904
1001281	SKIP_OFF	chr1	90918826	90918915	9091751990921070	-	0.650938	ENSGALT00000024904
1001282	TSS	chr1	90955206	90955538	90955538	+	61.1853	ENSGALT00000044030
1001283	TTS	chr1	91014151	91015270	91014151	+	0	ENSGALT00000024905
1001284	TSS	chr1	90862523	90862803	90862803	+	347.254	ENSGALT00000024900
1001285	TTS	chr1	90869451	90869697	90869451	+	347.254	ENSGALT00000024900
1001286	TSS	chr1	90908379	90908570	90908379	-	8.33995	ENSGALT00000024901
1001287	TTS	chr1	90871092	90875662	90875662	-	17.5095	ENSGALT00000024901
1001288	MSKIP_ON	chr1	90880271	90884384	90875662,90880271-90880376,90884252-90884384,90890928	-	9.16952	-
1001289	MSKIP_OFF	chr1	90880271	90884384	9087566290890920	-	8.33995	ENSGALT00000024901
1001290	TSS	chr1	91087952	91088674	91087952	-	9.60267	ENSGALT00000030405
1001291	TSS	chr1	91067214	91067310	91067214	-	16.4268	ENSGALT00000030405
1001292	TTS	chr1	91027333	91028061	91028061	-	26.0294	ENSGALT00000030405
1001293	MSKIP_ON	chr1	91053927	91061399	91045003,91053927-91054053,91061220-91061399,91063057	-	9.60267	ENSGALT00000030405
1001294	MSKIP_OFF	chr1	91053927	91061399	9104500391063050	-	16.4268	ENSGALT00000030405
1001295	TSS	chr1	91129787	91130223	91130223	+	0.454652	-
1001296	TTS	chr1	91134911	91135651	91134911	+	0.307071	-
1001297	TSS	chr1	91171467	91171588	91171467	-	0.218965	ENSGALT00000024917
1001298	TSS	chr1	91170412	91170757	91170412	-	0	ENSGALT00000024917
1001299	TTS	chr1	91160758	91163804	91163804	-	0.218965	ENSGALT00000024917
1001300	TSS	chr1	91164391	91164448	91164448	+	0.319479	ENSGALT00000024920
1001301	TTS	chr1	91184202	91184283	91184202	+	0	ENSGALT00000024920
1001302	TSS	chr1	91287002	91287062	91287062	+	0.056128	ENSGALT00000036845
1001303	TTS	chr1	91296544	91298320	91296544	+	0.056128	ENSGALT00000036845
1001304	TSS	chr1	91321053	91322367	91322367	+	0.303796	ENSGALT00000035439
1001305	TTS	chr1	91349152	91349310	91349152	+	0	ENSGALT00000035439
1001306	TSS	chr1	91358735	91358795	91358795	+	3.80709	ENSGALT00000024931
1001307	TTS	chr1	91420499	91424437	91420499	+	3.80709	ENSGALT00000024931
1001308	TSS	chr1	91431223	91431685	91431685	+	0	ENSGALT00000024940
1001309	TTS	chr1	91440656	91441019	91440656	+	0	ENSGALT00000024940
1001310	TSS	chr1	91547414	91547846	91547846	+	3.63733	ENSGALT00000024944
1001311	TSS	chr1	91565358	91565440	91565440	+	1.26281	ENSGALT00000024944
1001312	TTS	chr1	91602334	91602871	91602334	+	1.26281	ENSGALT00000024944
1001313	SKIP_ON	chr1	91575528	91575929	91573840,91575528-91575929,91578478	+	3.63733	ENSGALT00000024944
1001314	SKIP_OFF	chr1	91575528	91575929	9157384091578470	+	1.26281	ENSGALT00000024944
1001315	TSS	chr1	91612449	91612926	91612449	-	4.70953	ENSGALT00000030399
1001316	TSS	chr1	91610978	91611180	91610978	-	1.72005	ENSGALT00000030399
1001317	TTS	chr1	91610621	91611182	91611182	-	0	ENSGALT00000030399
1001318	SKIP_ON	chr1	91610836	91611182	91604624,91610836-91611182,91612449	-	2.57714	ENSGALT00000030399
1001319	SKIP_OFF	chr1	91610836	91611182	9160462491612440	-	2.13239	ENSGALT00000030399
1001320	XIR_ON	chr1	91610880	91610978	91610836-91611182	-	2.57714	ENSGALT00000030399
1001321	XIR_OFF	chr1	91610880	91610978	91610836-91610880,91610978-91611180	-	1.72005	ENSGALT00000030399
1001322	XIR_ON	chr1	91610880	91610978	91610621-91611182	-	0	ENSGALT00000030399
1001321	XIR_OFF	chr1	91610880	91610978	91610836-91610880,91610978-91611180	-	1.72005	ENSGALT00000030399
1001323	TSS	chr1	91523391	91524474	91523391	-	0.294658	-
1001324	TTS	chr1	91521118	91522092	91522092	-	0.294658	-
1001325	TSS	chr1	91197908	91198039	91197908	-	0	ENSGALT00000024921
1001326	TTS	chr1	91188528	91188643	91188643	-	0	ENSGALT00000024921
1001327	TSS	chr1	91252980	91253003	91252980	-	8.84852	ENSGALT00000024926
1001328	TTS	chr1	91248215	91250008	91250008	-	8.84852	ENSGALT00000024926
1001329	TSS	chr1	91207184	91207558	91207558	+	14.5454	ENSGALT00000024924
1001330	TTS	chr1	91239044	91248183	91239044	+	14.5454	ENSGALT00000024924
1001331	SKIP_ON	chr1	91224483	91224539	91215227,91224483-91224539,91228917	+	11.4455	ENSGALT00000024924
1001332	SKIP_OFF	chr1	91224483	91224539	9121522791228910	+	3.09986	ENSGALT00000024924
1001333	TSS	chr1	91671731	91671840	91671731	-	17.7617	ENSGALT00000024967
1001334	TTS	chr1	91648952	91649944	91649944	-	29.3147	ENSGALT00000041393
1001335	TSS	chr1	91635295	91635735	91635735	+	0.703152	ENSGALT00000024957
1001336	TTS	chr1	91645231	91647792	91645231	+	0.703152	ENSGALT00000024957
1001337	TSS	chr1	91850576	91850872	91850872	+	7.46203	-
1001338	TTS	chr1	91870241	91873190	91870241	+	7.46203	-
1001339	TSS	chr1	91880559	91880648	91880559	-	16.4755	ENSGALT00000024985
1001340	TTS	chr1	91872101	91872246	91872246	-	16.4755	ENSGALT00000024985
1001341	TSS	chr1	91958608	91960204	91960204	+	0.216956	-
1001342	TTS	chr1	91964995	91965049	91964995	+	0.216956	-
1001343	TSS	chr1	92208592	92208733	92208733	+	0.191884	ENSGALT00000036836
1001344	TTS	chr1	92221763	92224203	92221763	+	0	ENSGALT00000036836
1001345	TSS	chr1	92237996	92238085	92237996	-	64.2205	ENSGALT00000024990
1001346	TTS	chr1	92209653	92209888	92209888	-	8.66398	ENSGALT00000024990
1001347	TTS	chr1	92226553	92228366	92228366	-	55.5565	ENSGALT00000024990
1001348	TSS	chr1	91698488	91698755	91698755	+	0.311364	-
1001349	TTS	chr1	91699157	91700070	91699157	+	0.311364	-
1001350	TSS	chr1	91700412	91700520	91700520	+	3.64186	ENSGALT00000024971
1001351	TSS	chr1	91725242	91725520	91725520	+	2.79257	ENSGALT00000024971
1001352	TSS	chr1	91746841	91749182	91749182	+	1.62489	ENSGALT00000024971
1001353	TTS	chr1	91752192	91753325	91752192	+	1.62489	ENSGALT00000024971
1001354	TSS	chr1	92307005	92307177	92307177	+	1.71889	ENSGALT00000024991
1001355	TSS	chr1	92308880	92308924	92308924	+	12.1749	ENSGALT00000024991
1001356	TTS	chr1	92348215	92348245	92348215	+	12.1749	ENSGALT00000024991
1001357	IR_ON	chr1	92320960	92321044	92320725-92321225	+	12.1749	ENSGALT00000024991
1001358	IR_OFF	chr1	92320960	92321044	92320725-92320960,92321044-92321225	+	1.71889	ENSGALT00000024991
1001359	TSS	chr1	92354914	92356677	92354914	-	0.206608	-
1001360	TTS	chr1	92349881	92354773	92354773	-	0.206608	-
1001361	TSS	chr1	91767584	91767822	91767584	-	17.5358	ENSGALT00000024972
1001362	TTS	chr1	91759587	91760755	91760755	-	17.5358	ENSGALT00000024972
1001363	TSS	chr1	91763070	91767107	91767107	+	1.02274	ENSGALT00000024972
1001364	TTS	chr1	91767662	91767793	91767662	+	1.02274	ENSGALT00000024972
1001365	TSS	chr1	91800552	91800664	91800552	-	0.790156	-
1001366	TTS	chr1	91780794	91784407	91784407	-	0.790156	ENSGALT00000024975
1001367	TSS	chr1	91792369	91792422	91792422	+	0.514938	ENSGALT00000024975
1001368	TTS	chr1	91798993	91799863	91798993	+	0.514938	ENSGALT00000024975
1001369	TSS	chr1	92926203	92926227	92926203	-	7.06463	ENSGALT00000024993
1001370	TTS	chr1	92682845	92684273	92684273	-	7.06463	ENSGALT00000024993
1001371	TSS	chr1	92994492	92994580	92994492	-	0.578518	-
1001372	TTS	chr1	92993551	92994404	92994404	-	0.578518	-
1001373	TSS	chr1	94357796	94357846	94357796	-	0.432487	-
1001374	TTS	chr1	94347449	94350818	94350818	-	0.432487	-
1001375	TSS	chr1	94763605	94763725	94763605	-	0.331294	-
1001376	TTS	chr1	94758185	94759286	94759286	-	0.331294	-
1001377	TSS	chr1	94912377	94912978	94912377	-	0.326872	-
1001378	TTS	chr1	94878499	94879936	94879936	-	0.112004	-
1001379	TSS	chr1	95161745	95162334	95162334	+	3.99253	-
1001380	TSS	chr1	95174601	95174662	95174662	+	1.47298	-
1001381	TTS	chr1	95186083	95186289	95186083	+	5.46551	-
1001382	SKIP_ON	chr1	95162797	95162842	95162334,95162797-95162842,95165129	+	1.57902	-
1001383	SKIP_OFF	chr1	95162797	95162842	9516233495165120	+	1.11613	-
1001384	SKIP_ON	chr1	95165129	95165217	95162334,95165129-95165217,95181824	+	1.11613	-
1001385	SKIP_OFF	chr1	95165129	95165217	9516233495181820	+	1.29738	-
1001386	MSKIP_ON	chr1	95162797	95165217	95162334,95162797-95162842,95165129-95165217,95181824	+	1.57902	-
1001387	MSKIP_OFF	chr1	95162797	95165217	9516233495181820	+	1.29738	-
1001388	AE	chr1	95183774	95184066	95183774-95184066	+	1.11613	-
1001389	AE	chr1	95183531	95184066	95183531-95184066	+	4.34938	-
1001390	TSS	chr1	94474405	94474498	94474498	+	14.9095	-
1001391	TTS	chr1	94633484	94633659	94633484	+	14.9095	-
1001392	TSS	chr1	94637475	94637738	94637738	+	0.291027	-
1001393	TTS	chr1	94671333	94671664	94671333	+	0.291027	-
1001394	TSS	chr1	96008987	96009479	96009479	+	0.254878	-
1001395	TTS	chr1	96012548	96013136	96012548	+	0.254878	-
1001396	TSS	chr1	96188593	96188824	96188824	+	0.151006	-
1001397	TTS	chr1	96193661	96195679	96193661	+	0.151006	-
1001398	TSS	chr1	96694842	96695807	96694842	-	4.22271	ENSGALT00000025020
1001399	TSS	chr1	96650308	96650360	96650308	-	0	ENSGALT00000036826
1001400	TTS	chr1	96234670	96240671	96240671	-	12.5776	ENSGALT00000025020
1001401	SKIP_ON	chr1	96259581	96259763	96254985,96259581-96259763,96268230	-	8.35492	ENSGALT00000025020
1001402	SKIP_OFF	chr1	96259581	96259763	9625498596268230	-	4.22271	ENSGALT00000025020
1001403	SKIP_ON	chr1	96282610	96282735	96278215,96282610-96282735,96283097	-	8.35492	ENSGALT00000025020
1001404	SKIP_OFF	chr1	96282610	96282735	9627821596283090	-	4.22271	ENSGALT00000025020
1001405	SKIP_ON	chr1	96297482	96297508	96290916,96297482-96297508,96300720	-	8.35492	ENSGALT00000025020
1001406	SKIP_OFF	chr1	96297482	96297508	9629091696300720	-	4.22271	ENSGALT00000025020
1001407	TSS	chr1	97111194	97111484	97111194	-	0.318824	-
1001408	TTS	chr1	96953984	96954553	96954553	-	0.318824	-
1001409	TSS	chr1	83748426	83748442	83748426	-	0	ENSGALT00000024611
1001410	TTS	chr1	83661753	83665313	83665313	-	0	ENSGALT00000024611
1001411	TSS	chr1	84011950	84011973	84011950	-	0	ENSGALT00000024644
1001412	TTS	chr1	83989237	83989472	83989472	-	0	ENSGALT00000024632
1001413	TSS	chr1	84288165	84289372	84288165	-	80.548	ENSGALT00000024670
1001414	TTS	chr1	84265459	84267843	84267843	-	80.548	ENSGALT00000024670
1001415	TSS	chr1	84070385	84070528	84070528	+	0	ENSGALT00000024648
1001416	TSS	chr1	84188531	84188772	84188772	+	97.6797	ENSGALT00000024648
1001417	TTS	chr1	84262923	84262957	84262923	+	0	ENSGALT00000024657
1001418	SKIP_ON	chr1	83633731	83633799	83632908,83633731-83633799,83635183	+	0	ENSGALT00000024610
1001419	SKIP_OFF	chr1	83633731	83633799	8363290883635180	+	0	ENSGALT00000036915
1001420	TSS	chr1	84288844	84288911	84288911	+	0	ENSGALT00000024674
1001421	TTS	chr1	84300216	84301834	84300216	+	0	ENSGALT00000024674
1001422	TSS	chr1	97295973	97296021	97295973	-	0.190265	ENSGALT00000025240
1001423	TTS	chr1	97271946	97272315	97272315	-	0	ENSGALT00000025240
1001424	TTS	chr1	97290897	97292429	97292429	-	0.190265	ENSGALT00000025240
1001425	TSS	chr1	97364193	97364220	97364193	-	0.102738	-
1001426	TSS	chr1	97359884	97360073	97359884	-	0.29286	ENSGALT00000025250
1001427	TTS	chr1	97340472	97344071	97344071	-	0.395598	ENSGALT00000025250
1001428	TSS	chr1	97364416	97364517	97364517	+	0	ENSGALT00000030391
1001429	TSS	chr1	97366100	97366598	97366598	+	0.402493	ENSGALT00000030391
1001430	TTS	chr1	97371199	97371528	97371199	+	0.402493	ENSGALT00000030391
1001431	TSS	chr1	97418624	97418694	97418624	-	5.39826	ENSGALT00000025252
1001432	TTS	chr1	97411085	97414484	97414484	-	5.39826	ENSGALT00000025252
1001433	TSS	chr1	97373273	97373354	97373354	+	1.83044	ENSGALT00000025277
1001434	TTS	chr1	97406821	97407167	97406821	+	1.83044	ENSGALT00000025277
1001435	SKIP_ON	chr1	97379298	97379455	97377886,97379298-97379455,97380441	+	1.83044	ENSGALT00000025277
1001436	SKIP_OFF	chr1	97379298	97379455	9737788697380440	+	0	ENSGALT00000025277
1001437	IR_ON	chr1	97380453	97380521	97380441-97380618	+	1.83044	ENSGALT00000025277
1001438	IR_OFF	chr1	97380453	97380521	97380441-97380453,97380521-97380618	+	0	ENSGALT00000025277
1001439	TSS	chr1	97750416	97752507	97750416	-	0.109217	-
1001440	TTS	chr1	97721263	97722008	97722008	-	0.109217	-
1001441	TSS	chr1	97814642	97815396	97814642	-	0.111194	-
1001442	TTS	chr1	97809949	97811294	97811294	-	0.111194	-
1001443	TSS	chr1	97839308	97839402	97839308	-	0.414993	-
1001444	TTS	chr1	97823212	97824261	97824261	-	0.414993	-
1001445	TSS	chr1	97909370	97910485	97910485	+	0.337809	-
1001446	TTS	chr1	97910626	97910807	97910626	+	0.337809	-
1001447	TSS	chr1	97934221	97935516	97935516	+	3.38546	ENSGALT00000025309
1001448	TSS	chr1	97936304	97936982	97936982	+	8.46196	ENSGALT00000025309
1001449	TTS	chr1	98025032	98030131	98025032	+	5.58202	ENSGALT00000025309
1001450	SKIP_ON	chr1	97965585	97965708	97956884,97965585-97965708,97971967	+	8.46196	ENSGALT00000025309
1001451	SKIP_OFF	chr1	97965585	97965708	9795688497971960	+	3.38546	ENSGALT00000025309
1001452	MSKIP_ON	chr1	98010471	98012509	98007602,98010471-98010584,98012414-98012509,98015887	+	0	ENSGALT00000025309
1001453	MSKIP_OFF	chr1	98010471	98012509	9800760298015880	+	5.58202	ENSGALT00000025309
1001454	TSS	chr1	98149457	98149838	98149838	+	18.5291	ENSGALT00000030387
1001455	TTS	chr1	98319325	98319373	98319325	+	18.5291	ENSGALT00000030387
1001456	TSS	chr1	98637639	98638241	98638241	+	163.218	ENSGALT00000030382
1001457	TTS	chr1	98668851	98668892	98668851	+	134.99	ENSGALT00000030382
1001458	SKIP_ON	chr1	98653767	98653925	98653426,98653767-98653925,98656049	+	134.99	ENSGALT00000030382
1001459	SKIP_OFF	chr1	98653767	98653925	9865342698656040	+	28.228	ENSGALT00000030382
1001460	TSS	chr1	98655595	98662317	98655595	-	10.6596	ENSGALT00000030382
1001461	TTS	chr1	98652369	98653175	98653175	-	10.6596	ENSGALT00000030382
1001462	TSS	chr1	98673356	98673536	98673536	+	0.579365	-
1001463	TTS	chr1	98674383	98674811	98674383	+	0.579365	-
1001464	TSS	chr1	98719631	98720026	98719631	-	5.40371	ENSGALT00000043255
1001465	TSS	chr1	98719648	98720053	98719648	-	17.4631	ENSGALT00000043255
1001466	TSS	chr1	98719660	98720053	98719660	-	20.5702	ENSGALT00000043255
1001467	TTS	chr1	98700854	98704005	98704005	-	43.437	ENSGALT00000043255
1001468	TSS	chr1	98764700	98764991	98764991	+	0.135719	-
1001469	TTS	chr1	98843024	98846340	98843024	+	0.135719	-
1001470	TSS	chr1	98864912	98865213	98865213	+	13.5086	-
1001471	TTS	chr1	98893665	98893667	98893665	+	13.5086	-
1001472	SKIP_ON	chr1	98889323	98889425	98887774,98889323-98889425,98891917	+	4.74616	ENSGALT00000025349
1001473	SKIP_OFF	chr1	98889323	98889425	9888777498891910	+	2.04926	ENSGALT00000025349
1001474	SKIP_ON	chr1	98891917	98891995	98889425,98891917-98891995,98893665	+	4.74616	ENSGALT00000025349
1001475	SKIP_OFF	chr1	98891917	98891995	9888942598893660	+	6.71317	ENSGALT00000025349
1001476	TSS	chr1	98906143	98906375	98906143	-	0	ENSGALT00000025369
1001477	TTS	chr1	98898052	98898222	98898222	-	0	ENSGALT00000025369
1001478	TSS	chr1	95642548	95643438	95643438	+	23.7664	ENSGALT00000025009
1001479	TTS	chr1	95947920	95948471	95947920	+	23.7664	ENSGALT00000025009
1001480	TSS	chr1	100690571	100690658	100690658	+	0.17639	-
1001481	TTS	chr1	100691812	100693335	100691812	+	0.17639	-
1001482	TSS	chr1	101740648	101740977	101740648	-	0.318573	-
1001483	TTS	chr1	101734700	101735828	101735828	-	0.318573	-
1001484	TSS	chr1	101836954	101837162	101836954	-	70.1236	ENSGALT00000025386
1001485	TTS	chr1	101827880	101828005	101828005	-	70.1236	ENSGALT00000025386
1001486	TSS	chr1	101846163	101846420	101846420	+	0	ENSGALT00000025394
1001487	TTS	chr1	101879123	101879824	101879123	+	0	ENSGALT00000025394
1001488	TSS	chr1	101884330	101884484	101884484	+	27.2947	ENSGALT00000025419
1001489	TTS	chr1	101911142	101914059	101911142	+	27.2947	ENSGALT00000025419
1001490	TSS	chr1	101884021	101884229	101884021	-	233.434	ENSGALT00000025402
1001491	TSS	chr1	101883913	101884143	101883913	-	133.16	ENSGALT00000025402
1001492	TTS	chr1	101880309	101880353	101880353	-	233.434	ENSGALT00000025402
1001493	TSS	chr1	102371146	102371203	102371146	-	26.3955	ENSGALT00000025465
1001494	TTS	chr1	102362466	102364910	102364910	-	26.3955	ENSGALT00000025465
1001495	XIR_ON	chr1	102369210	102369311	102369172-102369657	-	8.45867	ENSGALT00000025465
1001496	XIR_OFF	chr1	102369210	102369311	102369168-102369210,102369311-102369657	-	10.8842	ENSGALT00000025465
1001497	IR_ON	chr1	102369210	102369311	102369168-102369657	-	7.05266	ENSGALT00000025465
1001498	IR_OFF	chr1	102369210	102369311	102369168-102369210,102369311-102369657	-	10.8842	ENSGALT00000025465
1001499	TSS	chr1	102442207	102442746	102442207	-	3.08029	-
1001500	TTS	chr1	102397170	102404023	102404023	-	3.08029	ENSGALT00000025470
1001501	TSS	chr1	102389081	102389148	102389148	+	0	ENSGALT00000025467
1001502	TTS	chr1	102399700	102399857	102399700	+	0	ENSGALT00000025467
1001503	TSS	chr1	102443374	102443638	102443638	+	74.9828	-
1001504	TTS	chr1	102443780	102443833	102443780	+	74.9828	-
1001505	TSS	chr1	102444851	102444977	102444977	+	0.374826	-
1001506	TTS	chr1	102445142	102446553	102445142	+	0.374826	-
1001507	TSS	chr1	102828169	102829425	102829425	+	0.221714	-
1001508	TTS	chr1	102834841	102834897	102834841	+	0.221714	-
1001509	TSS	chr1	97716228	97716429	97716228	-	88.4752	ENSGALT00000025294
1001510	TTS	chr1	97445928	97447150	97447150	-	0	ENSGALT00000025291
1001511	SKIP_ON	chr1	97670289	97670337	97655207,97670289-97670337,97710930	-	67.6595	ENSGALT00000025294
1001512	SKIP_OFF	chr1	97670289	97670337	9765520797710930	-	20.8158	ENSGALT00000025294
1001513	TSS	chr1	97647318	97647383	97647383	+	0	ENSGALT00000036824
1001514	TTS	chr1	97650282	97650579	97650282	+	0	ENSGALT00000036824
1001515	TSS	chr1	97525719	97526108	97526108	+	0	ENSGALT00000044709
1001516	TTS	chr1	97526521	97527336	97526521	+	0	ENSGALT00000044709
1001517	TSS	chr1	103278469	103278669	103278669	+	0	ENSGALT00000025479
1001518	TTS	chr1	103281097	103281539	103281097	+	0	ENSGALT00000025479
1001519	TSS	chr1	103318664	103318724	103318724	+	0	ENSGALT00000025494
1001520	TTS	chr1	103336410	103336698	103336410	+	0	ENSGALT00000025494
1001521	TSS	chr1	103316450	103316521	103316450	-	0	ENSGALT00000025487
1001522	TTS	chr1	103284519	103285608	103285608	-	0	ENSGALT00000025483
1001523	TSS	chr1	103348839	103348898	103348839	-	340.641	ENSGALT00000025507
1001524	TTS	chr1	103338126	103338265	103338265	-	340.641	ENSGALT00000025507
1001525	TSS	chr1	97604212	97607864	97607864	+	0.93075	-
1001526	TTS	chr1	97608185	97608286	97608185	+	0.93075	-
1001527	TSS	chr1	103406852	103407412	103406852	-	1.62714	-
1001528	TTS	chr1	103405549	103405695	103405695	-	1.62714	-
1001529	TSS	chr1	103388516	103388568	103388516	-	0.514933	ENSGALT00000025511
1001530	TTS	chr1	103387202	103388323	103388323	-	0.514933	ENSGALT00000025511
1001531	TSS	chr1	103363436	103364282	103364282	+	0.699737	ENSGALT00000025511
1001532	TSS	chr1	103391317	103391990	103391990	+	0.490981	ENSGALT00000025511
1001533	TTS	chr1	103392125	103393291	103392125	+	1.19072	ENSGALT00000025511
1001534	SKIP_ON	chr1	103366790	103366850	103366613,103366790-103366850,103367093	+	0.28026	ENSGALT00000025511
1001535	SKIP_OFF	chr1	103366790	103366850	1.03367e+17	+	0.419476	ENSGALT00000025511
1001536	SKIP_ON	chr1	103366469	103366613	103364282,103366469-103366613,103367093	+	0.419476	ENSGALT00000025511
1001537	SKIP_OFF	chr1	103366469	103366613	1.03364e+17	+	0	ENSGALT00000025511
1001538	MSKIP_ON	chr1	103366469	103366850	103364282,103366469-103366613,103366790-103366850,103367093	+	0.28026	ENSGALT00000025511
1001539	MSKIP_OFF	chr1	103366469	103366850	1.03364e+17	+	0	ENSGALT00000025511
1001540	TSS	chr1	103777625	103778572	103777625	-	0.144569	-
1001541	TTS	chr1	103775080	103776788	103776788	-	0.144569	-
1001542	TSS	chr1	103964063	103964191	103964063	-	3.50281	ENSGALT00000025542
1001543	TSS	chr1	103933227	103933483	103933227	-	0.667059	ENSGALT00000025542
1001544	TSS	chr1	103903579	103903689	103903579	-	2.02981	ENSGALT00000025542
1001545	TTS	chr1	103789224	103791633	103791633	-	2.3768	ENSGALT00000025542
1001546	SKIP_ON	chr1	103917014	103917066	103871305,103917014-103917066,103964063	-	1.79307	ENSGALT00000025542
1001547	SKIP_OFF	chr1	103917014	103917066	1.03871e+17	-	1.70974	ENSGALT00000025542
1001548	SKIP_ON	chr1	103876180	103876358	103871305,103876180-103876358,103917014	-	0.667059	ENSGALT00000025542
1001549	SKIP_OFF	chr1	103876180	103876358	1.03871e+17	-	1.79307	ENSGALT00000025542
1001550	TSS	chr1	104033300	104033614	104033300	-	17.6772	ENSGALT00000025555
1001551	TTS	chr1	103988551	103989753	103989753	-	17.6772	ENSGALT00000025555
1001552	SKIP_ON	chr1	104012814	104012861	104011703,104012814-104012861,104013350	-	0	ENSGALT00000025555
1001553	SKIP_OFF	chr1	104012814	104012861	1.04012e+17	-	17.6772	ENSGALT00000025555
1001554	TSS	chr1	103980775	103980849	103980849	+	310.888	ENSGALT00000036785
1001555	TSS	chr1	103980853	103980854	103980854	+	150.738	ENSGALT00000036785
1001556	TTS	chr1	103984903	103985466	103984903	+	461.626	ENSGALT00000036785
1001557	TSS	chr1	104060503	104060991	104060991	+	22.7972	ENSGALT00000025595
1001558	TTS	chr1	104115591	104117342	104115591	+	11.1197	ENSGALT00000025595
1001559	TTS	chr1	104108609	104108653	104108609	+	11.6775	ENSGALT00000025595
1001560	XMSKIP_ON	chr1	104109420	104111846	104108136,104109420-104109429,104111824-104111846,104113538	+	3.99148	ENSGALT00000025595
1001561	XMSKIP_OFF	chr1	104109420	104111846	1.04108e+17	+	7.12826	ENSGALT00000025595
1001562	TSS	chr1	104177372	104177543	104177372	-	0.392866	-
1001563	TTS	chr1	104145183	104146726	104146726	-	0.392866	-
1001564	TSS	chr1	104210484	104210748	104210484	-	12.8162	ENSGALT00000025604
1001565	TTS	chr1	104206235	104208369	104208369	-	12.8162	ENSGALT00000025604
1001566	TTS	chr1	104208526	104208572	104208572	-	0	ENSGALT00000025604
1001567	SKIP_ON	chr1	104210099	104210221	104208561,104210099-104210221,104210343	-	9.33978	ENSGALT00000025604
1001568	SKIP_OFF	chr1	104210099	104210221	1.04209e+17	-	3.47641	ENSGALT00000025604
1001569	XSKIP_ON	chr1	104210112	104210221	104208572,104210112-104210221,104210343	-	0	ENSGALT00000025604
1001570	XSKIP_OFF	chr1	104210112	104210221	1.04209e+17	-	3.47641	ENSGALT00000025604
1001571	TSS	chr1	104216126	104217553	104217553	+	0.244288	-
1001572	TTS	chr1	104225156	104225218	104225156	+	0.244288	-
1001573	TSS	chr1	102299916	102300009	102299916	-	0	ENSGALT00000025441
1001574	TTS	chr1	101945902	101946699	101946699	-	286.126	ENSGALT00000001896
1001575	SKIP_ON	chr1	102020873	102021040	102006449,102020873-102021040,102030923	-	176.709	ENSGALT00000036803
1001576	SKIP_OFF	chr1	102020873	102021040	1.02006e+17	-	109.418	ENSGALT00000001896
1001577	TSS	chr1	103417793	103418042	103418042	+	50.0417	ENSGALT00000025518
1001578	TTS	chr1	103443096	103446259	103443096	+	50.0417	ENSGALT00000025518
1001579	TSS	chr1	103648691	103648796	103648691	-	0.889871	ENSGALT00000025530
1001580	TSS	chr1	103514830	103514870	103514830	-	0.70039	ENSGALT00000025530
1001581	TSS	chr1	103564002	103564194	103564002	-	1.22787	ENSGALT00000025530
1001582	TTS	chr1	103485700	103489307	103489307	-	2.81813	ENSGALT00000025530
1001583	MSKIP_ON	chr1	103489640	103498676	103489307,103489640-103489668,103490154-103490163,103495562-103495576,103497290-103497305,103498654-103498676,103499695	-	2.11774	ENSGALT00000025530
1001584	MSKIP_OFF	chr1	103489640	103498676	1.03489e+17	-	0.70039	ENSGALT00000025530
1001585	SKIP_ON	chr1	103512793	103512911	103508637,103512793-103512911,103518143	-	1.22787	ENSGALT00000025530
1001586	SKIP_OFF	chr1	103512793	103512911	1.03509e+17	-	0.889871	ENSGALT00000025530
1001587	SKIP_ON	chr1	103523577	103523621	103520554,103523577-103523621,103524774	-	1.22787	ENSGALT00000025530
1001588	SKIP_OFF	chr1	103523577	103523621	1.03521e+17	-	0.889871	ENSGALT00000025530
1001589	TSS	chr1	104508275	104508296	104508275	-	0	ENSGALT00000025685
1001590	TTS	chr1	104478028	104479544	104479544	-	24.0534	ENSGALT00000025680
1001591	AE	chr1	104491395	104491535	104491395-104491535	-	13.6371	ENSGALT00000025680
1001592	AE	chr1	104491412	104491535	104491412-104491535	-	10.4164	ENSGALT00000025680
1001593	AE	chr1	104501587	104501696	104501587-104501696	-	13.6371	ENSGALT00000025680
1001594	AE	chr1	104501568	104501696	104501568-104501696	-	10.4164	ENSGALT00000025680
1001595	TSS	chr1	104711822	104711966	104711966	+	0.164593	ENSGALT00000025756
1001596	TSS	chr1	104713038	104713581	104713581	+	0.2466	ENSGALT00000025756
1001597	TTS	chr1	104730943	104731215	104730943	+	0	ENSGALT00000025756
1001598	XMSKIP_ON	chr1	104715005	104717259	104713581,104715005-104715116,104715655-104715714,104716553-104716686,104717249-104717259,104717431	+	0	ENSGALT00000025756
1001599	XMSKIP_OFF	chr1	104715005	104717259	1.04714e+17	+	0.164593	ENSGALT00000025756
1001600	SKIP_ON	chr1	104715005	104715116	104713581,104715005-104715116,104715655	+	0	ENSGALT00000025756
1001601	SKIP_OFF	chr1	104715005	104715116	1.04714e+17	+	0.2466	ENSGALT00000025756
1001602	TSS	chr1	104274326	104274473	104274326	-	4.91564	ENSGALT00000025608
1001603	TTS	chr1	104229676	104230888	104230888	-	4.91564	ENSGALT00000025608
1001604	TSS	chr1	104474789	104474877	104474789	-	2.57865	ENSGALT00000025637
1001605	TTS	chr1	104404065	104404175	104404175	-	71.7527	ENSGALT00000025613
1001606	TSS	chr1	104373632	104373886	104373886	+	16.0756	ENSGALT00000025609
1001607	TTS	chr1	104395256	104395666	104395256	+	16.0756	ENSGALT00000025609
1001608	TSS	chr1	104618842	104618951	104618951	+	0	ENSGALT00000025687
1001609	TTS	chr1	104638687	104638734	104638687	+	0	ENSGALT00000036774
1001610	TTS	chr1	104642436	104642675	104642436	+	0	ENSGALT00000025690
1001611	TSS	chr1	104683737	104683975	104683975	+	257.971	ENSGALT00000025738
1001612	TTS	chr1	104691005	104692198	104691005	+	257.971	ENSGALT00000025738
1001613	TSS	chr1	104706985	104707004	104706985	-	1.21516	ENSGALT00000043929
1001614	TTS	chr1	104704804	104704813	104704813	-	1.21516	ENSGALT00000043929
1001615	TSS	chr1	105342721	105344151	105344151	+	1.5382	ENSGALT00000025807
1001616	TSS	chr1	105365175	105365228	105365228	+	0	ENSGALT00000025807
1001617	TSS	chr1	105367174	105367192	105367192	+	0.956028	ENSGALT00000025807
1001618	TTS	chr1	105370827	105370830	105370827	+	0	ENSGALT00000025807
1001619	TSS	chr1	105063861	105064005	105064005	+	149.853	ENSGALT00000042992
1001620	TTS	chr1	105075013	105075638	105075013	+	149.853	ENSGALT00000042992
1001621	TSS	chr1	104966050	104966121	104966050	-	742.797	ENSGALT00000025792
1001622	TTS	chr1	104962792	104962966	104962966	-	742.797	ENSGALT00000025792
1001623	TSS	chr1	105043462	105046086	105046086	+	1.58368	ENSGALT00000046047
1001624	TTS	chr1	105048915	105051340	105048915	+	1.58368	ENSGALT00000046047
1001625	TSS	chr1	105146837	105153613	105146837	-	0.484766	-
1001626	TTS	chr1	105129793	105135281	105135281	-	0.484766	-
1001627	TSS	chr1	105185267	105185878	105185267	-	0.533404	-
1001628	TTS	chr1	105170538	105173507	105173507	-	0.533404	-
1001629	TSS	chr1	105299189	105299605	105299189	-	6.38183	ENSGALT00000025800
1001630	TSS	chr1	105301672	105301812	105301672	-	10.3795	ENSGALT00000025800
1001631	TTS	chr1	105263120	105263137	105263137	-	0	ENSGALT00000025797
1001632	TSS	chr1	105459029	105459213	105459029	-	0.9549	ENSGALT00000025809
1001633	TSS	chr1	105461922	105462555	105461922	-	2.85747	ENSGALT00000025809
1001634	TSS	chr1	105544394	105544588	105544394	-	0	ENSGALT00000025809
1001635	TTS	chr1	105391894	105397862	105397862	-	3.81237	ENSGALT00000025809
1001636	SKIP_ON	chr1	105425979	105426170	105400417,105425979-105426170,105441644	-	2.85747	ENSGALT00000025809
1001637	SKIP_OFF	chr1	105425979	105426170	1.054e+17	-	0.9549	ENSGALT00000025809
1001638	TSS	chr1	105767738	105768140	105768140	+	0.505115	-
1001639	TTS	chr1	105784041	105784785	105784041	+	0.250755	-
1001640	TTS	chr1	105784044	105784785	105784044	+	0.25436	-
1001641	TSS	chr1	105960785	105960964	105960964	+	2.22332	ENSGALT00000025834
1001642	TSS	chr1	105960835	105961253	105961253	+	0.318705	ENSGALT00000025834
1001643	TTS	chr1	106005394	106008863	106005394	+	0.833755	ENSGALT00000025834
1001644	IR_ON	chr1	105969065	105969139	105968884-105969309	+	0.318705	ENSGALT00000025834
1001645	IR_OFF	chr1	105969065	105969139	105968884-105969065,105969139-105969309	+	2.22332	ENSGALT00000025834
1001646	XAE	chr1	105987123	105988722	105987123-105988722	+	0.515051	ENSGALT00000025834
1001647	XAE	chr1	105987123	105988707	105987123-105988707	+	0.318705	ENSGALT00000025834
1001648	TSS	chr1	105950438	105950514	105950438	-	0.56972	ENSGALT00000025813
1001649	TTS	chr1	105940137	105941417	105941417	-	0.916315	ENSGALT00000025813
1001650	SKIP_ON	chr1	105943618	105943698	105942636,105943618-105943698,105944061	-	0.689777	ENSGALT00000025813
1001651	SKIP_OFF	chr1	105943618	105943698	1.05943e+17	-	0.226538	ENSGALT00000025813
1001652	TSS	chr1	105950531	105950613	105950613	+	48.9231	ENSGALT00000036747
1001653	TSS	chr1	105950595	105950629	105950629	+	31.5139	ENSGALT00000036747
1001654	TTS	chr1	105955613	105956535	105955613	+	80.437	ENSGALT00000036747
1001655	TSS	chr1	106178801	106178975	106178975	+	0	ENSGALT00000025849
1001656	TSS	chr1	106192515	106193259	106193259	+	0.17779	ENSGALT00000025849
1001657	TTS	chr1	106233304	106234015	106233304	+	0	ENSGALT00000025849
1001658	XSKIP_ON	chr1	106230004	106230022	106226368,106230004-106230022,106233304	+	0	ENSGALT00000025849
1001659	XSKIP_OFF	chr1	106230004	106230022	1.06226e+17	+	0.17779	ENSGALT00000025849
1001660	TSS	chr1	106353704	106353956	106353704	-	2.02796	ENSGALT00000030355
1001661	TSS	chr1	106353509	106353678	106353509	-	1.0862	ENSGALT00000030355
1001662	TTS	chr1	106237602	106241922	106241922	-	0.821123	ENSGALT00000030355
1001663	SKIP_ON	chr1	106350771	106350923	106348563,106350771-106350923,106353704	-	0.821123	ENSGALT00000030355
1001664	SKIP_OFF	chr1	106350771	106350923	1.06349e+17	-	1.20684	ENSGALT00000030355
1001665	SKIP_ON	chr1	106348401	106348563	106346819,106348401-106348563,106350771	-	0.821123	ENSGALT00000030355
1001666	SKIP_OFF	chr1	106348401	106348563	1.06347e+17	-	1.0862	ENSGALT00000030355
1001667	IR_ON	chr1	106346649	106346779	106346430-106346819	-	0.821123	ENSGALT00000030355
1001668	IR_OFF	chr1	106346649	106346779	106346430-106346649,106346779-106346819	-	0	ENSGALT00000030355
1001669	IR_ON	chr1	106346411	106346430	106345870-106346819	-	1.20684	ENSGALT00000030355
1001670	IR_OFF	chr1	106346411	106346430	106345870-106346411,106346430-106346819	-	0.821123	ENSGALT00000030355
1001671	XIR_ON	chr1	106346411	106346430	106344921-106346819	-	1.0862	ENSGALT00000030355
1001672	XIR_OFF	chr1	106346411	106346430	106345870-106346411,106346430-106346819	-	0.821123	ENSGALT00000030355
1001673	MIR_ON	chr1	106346411	106346779	106345870-106346819	-	1.20684	ENSGALT00000030355
1001674	MIR_OFF	chr1	106346411	106346779	106345870-106346411,106346430-106346649,106346779-106346819	-	0	ENSGALT00000030355
1001675	XMIR_ON	chr1	106346411	106346779	106344921-106346819	-	1.0862	ENSGALT00000030355
1001676	XMIR_OFF	chr1	106346411	106346779	106345870-106346411,106346430-106346649,106346779-106346819	-	0	ENSGALT00000030355
1001677	TSS	chr1	106360956	106361065	106361065	+	0.208276	ENSGALT00000045622
1001678	TTS	chr1	106365921	106367003	106365921	+	0.208276	ENSGALT00000045622
1001679	TSS	chr1	104842024	104842243	104842024	-	0	ENSGALT00000025769
1001680	TTS	chr1	104733804	104734644	104734644	-	24.5595	ENSGALT00000036762
1001681	TSS	chr1	104773852	104774469	104774469	+	61.9812	ENSGALT00000043749
1001682	TSS	chr1	104775220	104775292	104775292	+	0	ENSGALT00000043749
1001683	TTS	chr1	104810591	104811097	104810591	+	0	ENSGALT00000010171
1001684	XSKIP_ON	chr1	104778306	104778334	104776207,104778306-104778334,104778512	+	0	ENSGALT00000043749
1001685	XSKIP_OFF	chr1	104778306	104778334	1.04776e+17	+	61.9812	ENSGALT00000043749
1001686	XIR_ON	chr1	104778664	104779898	104778477-104780216	+	61.9812	ENSGALT00000043749
1001687	XIR_OFF	chr1	104778664	104779898	104778512-104778664,104779898-104780216	+	0	ENSGALT00000043749
1001688	TSS	chr1	104842437	104842557	104842557	+	42.2537	ENSGALT00000025788
1001689	TTS	chr1	104955932	104956613	104955932	+	42.2537	ENSGALT00000025788
1001690	TSS	chr1	106011589	106011888	106011888	+	20.796	ENSGALT00000025841
1001691	TTS	chr1	106057319	106057388	106057319	+	6.33423	ENSGALT00000025844
1001692	TSS	chr1	106465244	106465267	106465244	-	0.287713	-
1001693	TTS	chr1	106461653	106463050	106463050	-	0.287713	-
1001694	TSS	chr1	106866013	106866056	106866013	-	0.548199	-
1001695	TTS	chr1	106815831	106817087	106817087	-	0.548199	-
1001696	TSS	chr1	106882440	106882609	106882609	+	17.8012	ENSGALT00000025868
1001697	TTS	chr1	106905163	106907061	106905163	+	17.8012	ENSGALT00000025868
1001698	TSS	chr1	107094709	107094753	107094709	-	3.98554	ENSGALT00000030350
1001699	TSS	chr1	107008678	107008750	107008678	-	8.83993	ENSGALT00000030350
1001700	TTS	chr1	106939901	106945145	106945145	-	12.8255	ENSGALT00000030350
1001701	SKIP_ON	chr1	106961388	106961468	106959413,106961388-106961468,106962457	-	8.83993	ENSGALT00000030350
1001702	SKIP_OFF	chr1	106961388	106961468	1.06959e+17	-	3.98554	ENSGALT00000025872
1001703	TSS	chr1	106478591	106478733	106478733	+	11.021	ENSGALT00000025866
1001704	TTS	chr1	106558533	106562954	106558533	+	11.021	ENSGALT00000025866
1001705	TSS	chr1	107162375	107164537	107162375	-	0.151621	-
1001706	TTS	chr1	107133598	107134302	107134302	-	0.151621	-
1001707	TSS	chr1	106783035	106783187	106783035	-	0.634735	-
1001708	TTS	chr1	106592073	106593030	106593030	-	1.02972	ENSGALT00000025867
1001709	TSS	chr1	106382614	106382638	106382638	+	52.5467	ENSGALT00000025859
1001710	TTS	chr1	106412981	106413011	106412981	+	45.935	ENSGALT00000025859
1001711	TTS	chr1	106437334	106438592	106437334	+	6.61167	ENSGALT00000025859
1001712	TSS	chr1	106457050	106457226	106457050	-	5.5416	ENSGALT00000025863
1001713	TSS	chr1	106449419	106449502	106449419	-	22.3039	ENSGALT00000025863
1001714	TTS	chr1	106439036	106441483	106441483	-	27.8455	ENSGALT00000025863
1001715	TSS	chr1	107167287	107167587	107167587	+	32.8506	-
1001716	TSS	chr1	107168176	107168199	107168199	+	20.1797	ENSGALT00000025873
1001717	TTS	chr1	107180045	107181558	107180045	+	53.0302	ENSGALT00000025873
1001718	TSS	chr1	107368735	107368981	107368735	-	220.058	ENSGALT00000025884
1001719	TTS	chr1	107362601	107363454	107363454	-	220.058	-
1001720	TSS	chr1	108198653	108198836	108198836	+	4.37195	-
1001721	TTS	chr1	108251286	108255799	108251286	+	0.475648	ENSGALT00000025995
1001722	SKIP_ON	chr1	108223130	108223218	108199353,108223130-108223218,108231103	+	3.98089	ENSGALT00000025995
1001723	SKIP_OFF	chr1	108223130	108223218	1.08199e+17	+	0.391053	ENSGALT00000025995
1001724	TSS	chr1	108311096	108311113	108311096	-	4.50861	ENSGALT00000026003
1001725	TSS	chr1	108317881	108318344	108317881	-	4.59581	ENSGALT00000026003
1001726	TTS	chr1	108297493	108298672	108298672	-	9.10442	ENSGALT00000026003
1001727	TSS	chr1	108280289	108280609	108280609	+	0	ENSGALT00000025999
1001728	TTS	chr1	108295894	108296301	108295894	+	0	ENSGALT00000025999
1001729	TSS	chr1	108262166	108262253	108262253	+	0.518814	ENSGALT00000025996
1001730	TSS	chr1	108264674	108264692	108264692	+	0.447795	ENSGALT00000025996
1001731	TTS	chr1	108271750	108272832	108271750	+	0.96661	ENSGALT00000025996
1001732	TSS	chr1	108333719	108334103	108334103	+	0.275608	-
1001733	TTS	chr1	108339017	108339182	108339017	+	1.85188	-
1001734	TSS	chr1	108397640	108398989	108397640	-	8.28862	ENSGALT00000026009
1001735	TTS	chr1	108376953	108379192	108379192	-	8.28862	ENSGALT00000026009
1001736	TSS	chr1	108456011	108456128	108456011	-	3.00268	ENSGALT00000026017
1001737	TTS	chr1	108425625	108427111	108427111	-	5.6691	ENSGALT00000026017
1001738	TSS	chr1	107369048	107369237	107369237	+	44.7981	ENSGALT00000025891
1001739	TSS	chr1	107369133	107369278	107369278	+	11.6359	ENSGALT00000025891
1001740	TTS	chr1	107418040	107418544	107418040	+	18.0863	ENSGALT00000003011
1001741	TSS	chr1	107444587	107444692	107444692	+	0	ENSGALT00000025981
1001742	TTS	chr1	107445284	107446093	107445284	+	0	ENSGALT00000025981
1001743	TSS	chr1	107469994	107470064	107470064	+	0	ENSGALT00000025986
1001744	TTS	chr1	107560846	107560977	107560846	+	0	ENSGALT00000036726
1001745	SKIP_ON	chr1	107476798	107476815	107476710,107476798-107476815,107477752	+	0	ENSGALT00000036727
1001746	SKIP_OFF	chr1	107476798	107476815	1.07477e+17	+	0	ENSGALT00000025986
1001747	AE	chr1	107470330	107470637	107470330-107470637	+	0	ENSGALT00000025986
1001748	AE	chr1	107470277	107470637	107470277-107470637	+	0	ENSGALT00000036727
1001749	TSS	chr1	107390525	107390605	107390525	-	0	ENSGALT00000025978
1001750	TTS	chr1	107377045	107377690	107377690	-	0	ENSGALT00000025978
1001751	TSS	chr1	107978835	107978889	107978835	-	0	ENSGALT00000025993
1001752	TTS	chr1	107601010	107601691	107601691	-	0	ENSGALT00000025993
1001753	TSS	chr1	108522855	108523562	108522855	-	4.15715	ENSGALT00000026015
1001754	TTS	chr1	108457578	108462372	108462372	-	5.04598	ENSGALT00000026021
1001755	SKIP_ON	chr1	108484365	108484367	108480719,108484365-108484367,108484997	-	2.65198	ENSGALT00000026021
1001756	SKIP_OFF	chr1	108484365	108484367	1.08481e+17	-	2.39399	ENSGALT00000026021
1001757	TSS	chr1	108548618	108548861	108548861	+	0	ENSGALT00000036707
1001758	TSS	chr1	108585474	108586069	108586069	+	1.07745	ENSGALT00000036707
1001759	TSS	chr1	108581661	108581842	108581842	+	0.30921	ENSGALT00000036707
1001760	TSS	chr1	108588197	108589108	108589108	+	0.513396	ENSGALT00000036707
1001761	TTS	chr1	108590713	108592587	108590713	+	1.90006	ENSGALT00000036707
1001762	TSS	chr1	108714617	108714731	108714617	-	10.6244	ENSGALT00000026050
1001763	TTS	chr1	108710407	108710605	108710605	-	10.6244	ENSGALT00000026050
1001764	TTS	chr1	108710820	108710827	108710827	-	0	ENSGALT00000026050
1001765	TSS	chr1	108646587	108646720	108646720	+	6.11721	ENSGALT00000026046
1001766	TSS	chr1	108689869	108690205	108690205	+	0.608847	ENSGALT00000026046
1001767	TTS	chr1	108699124	108699943	108699124	+	2.49641	ENSGALT00000026046
1001768	TSS	chr1	108751296	108751340	108751296	-	0	ENSGALT00000026056
1001769	TTS	chr1	108738273	108738287	108738287	-	0	ENSGALT00000026056
1001770	TSS	chr1	108752863	108753002	108753002	+	0	ENSGALT00000036706
1001771	TSS	chr1	108762184	108762785	108762785	+	0.215993	ENSGALT00000036706
1001772	TTS	chr1	108770366	108771059	108770366	+	0.215993	ENSGALT00000036706
1001773	SKIP_ON	chr1	108763655	108763678	108762785,108763655-108763678,108763997	+	0	ENSGALT00000036706
1001774	SKIP_OFF	chr1	108763655	108763678	1.08763e+17	+	0.215993	ENSGALT00000036706
1001775	TSS	chr1	108789308	108789412	108789308	-	0.291063	ENSGALT00000026066
1001776	TTS	chr1	108783091	108783198	108783198	-	0.291063	ENSGALT00000026066
1001777	TSS	chr1	108796389	108796632	108796632	+	0.981967	ENSGALT00000026078
1001778	TTS	chr1	108832228	108835177	108832228	+	0.981967	ENSGALT00000026078
1001779	TTS	chr1	108832125	108832149	108832125	+	0	ENSGALT00000026078
1001780	TSS	chr1	108960140	108960234	108960234	+	12.7319	-
1001781	TTS	chr1	108986361	108987030	108986361	+	12.7319	-
1001782	TSS	chr1	109000838	109001049	109000838	-	13.7139	-
1001783	TTS	chr1	108999578	109000403	109000403	-	13.7139	-
1001784	TSS	chr1	109023435	109023587	109023435	-	0.183098	ENSGALT00000026104
1001785	TTS	chr1	109004383	109004678	109004678	-	0.153294	ENSGALT00000026104
1001786	TTS	chr1	109009722	109010713	109010713	-	0.183098	ENSGALT00000026104
1001787	XIR_ON	chr1	109010262	109010588	109009722-109010713	-	0.183098	ENSGALT00000026104
1001788	XIR_OFF	chr1	109010262	109010588	109010178-109010262,109010588-109010713	-	0.153294	ENSGALT00000026104
1001789	TSS	chr1	107359006	107359179	107359006	-	11.2922	ENSGALT00000025882
1001790	TTS	chr1	107296861	107298466	107298466	-	39.6707	ENSGALT00000030348
1001791	XSKIP_ON	chr1	107333450	107333471	107332524,107333450-107333471,107334609	-	2.4496	ENSGALT00000025882
1001792	XSKIP_OFF	chr1	107333450	107333471	1.07333e+17	-	8.84255	ENSGALT00000025882
1001793	TSS	chr1	109059033	109059060	109059033	-	6.4213	ENSGALT00000026110
1001794	TTS	chr1	109031708	109035618	109035618	-	6.4213	ENSGALT00000026110
1001795	TTS	chr1	109034823	109034871	109034871	-	0	ENSGALT00000026110
1001796	XIR_ON	chr1	109034871	109035513	109031708-109035618	-	6.4213	ENSGALT00000026110
1001797	XIR_OFF	chr1	109034871	109035513	109034823-109034871,109035513-109035618	-	0	ENSGALT00000026110
1001798	AE	chr1	109053146	109053220	109053146-109053220	-	2.59847	ENSGALT00000026110
1001799	AE	chr1	109053146	109053273	109053146-109053273	-	3.82283	ENSGALT00000026110
1001800	TSS	chr1	109099103	109099374	109099374	+	0.0445268	ENSGALT00000036695
1001801	TTS	chr1	109101449	109102489	109101449	+	0.0445268	ENSGALT00000036695
1001802	TSS	chr1	108848247	108848315	108848315	+	4.25125	ENSGALT00000026084
1001803	TSS	chr1	108867825	108868122	108868122	+	0.670383	ENSGALT00000026084
1001804	TTS	chr1	108891479	108892970	108891479	+	0.670383	ENSGALT00000026084
1001805	SKIP_ON	chr1	108869678	108869748	108868953,108869678-108869748,108872708	+	4.25125	ENSGALT00000026084
1001806	SKIP_OFF	chr1	108869678	108869748	1.08869e+17	+	0.670383	ENSGALT00000026084
1001807	TSS	chr1	108925743	108925850	108925743	-	21.8263	ENSGALT00000026088
1001808	TTS	chr1	108905612	108906700	108906700	-	21.8263	ENSGALT00000026088
1001809	TSS	chr1	108925937	108926149	108926149	+	166.321	ENSGALT00000036704
1001810	TTS	chr1	108932756	108932870	108932756	+	166.321	ENSGALT00000036704
1001811	TTS	chr1	108928214	108928938	108928214	+	0	ENSGALT00000036704
1001812	TSS	chr1	109267129	109267302	109267129	-	0.271233	ENSGALT00000026118
1001813	TTS	chr1	109252143	109252349	109252349	-	0	ENSGALT00000026118
1001814	TSS	chr1	109274595	109275479	109274595	-	0.210888	-
1001815	TTS	chr1	109268153	109269116	109269116	-	0.421566	-
1001816	TSS	chr1	109271542	109274350	109274350	+	0.166536	-
1001817	TTS	chr1	109274854	109275479	109274854	+	0.166536	-
1001818	TSS	chr1	109359866	109359901	109359866	-	0	ENSGALT00000026119
1001819	TTS	chr1	109325650	109326362	109326362	-	0	ENSGALT00000026119
1001820	TSS	chr1	109359963	109360385	109360385	+	27.4759	ENSGALT00000008479
1001821	TSS	chr1	109360240	109360413	109360413	+	11.1118	ENSGALT00000008479
1001822	TTS	chr1	109379272	109379374	109379272	+	38.5877	ENSGALT00000008479
1001823	TSS	chr1	109081596	109081673	109081596	-	148.222	ENSGALT00000026115
1001824	TSS	chr1	109080764	109080846	109080764	-	92.2723	ENSGALT00000026115
1001825	TTS	chr1	109068494	109068512	109068512	-	56.2567	ENSGALT00000026115
1001826	XIR_ON	chr1	109068512	109068565	109065787-109068614	-	22.4256	ENSGALT00000026115
1001827	XIR_OFF	chr1	109068512	109068565	109068494-109068512,109068565-109068614	-	56.2567	ENSGALT00000026115
1001828	IR_ON	chr1	109068512	109068565	109068494-109068614	-	161.812	ENSGALT00000026115
1001829	IR_OFF	chr1	109068512	109068565	109068494-109068512,109068565-109068614	-	56.2567	ENSGALT00000026115
1001830	TSS	chr1	109599452	109600821	109600821	+	6.97033	ENSGALT00000036686
1001831	TTS	chr1	109631460	109631494	109631460	+	2.08738	ENSGALT00000036686
1001832	TTS	chr1	109640791	109643187	109640791	+	4.88295	-
1001833	TSS	chr1	109643242	109643391	109643391	+	18.2133	ENSGALT00000036684
1001834	TTS	chr1	109660901	109660921	109660901	+	4.29545	ENSGALT00000036684
1001835	TSS	chr1	109661535	109661707	109661707	+	53.5331	ENSGALT00000030337
1001836	TTS	chr1	109667381	109668400	109667381	+	53.5331	ENSGALT00000030337
1001837	TSS	chr1	109703632	109703703	109703632	-	0.684891	-
1001838	TTS	chr1	109674012	109675627	109675627	-	0.684891	ENSGALT00000030336
1001839	TSS	chr1	109720854	109721002	109720854	-	4.75908	-
1001840	TSS	chr1	109744824	109744908	109744824	-	0.825397	ENSGALT00000026133
1001841	TTS	chr1	109708277	109710769	109710769	-	5.58448	ENSGALT00000026133
1001842	SKIP_ON	chr1	109713209	109713486	109710769,109713209-109713486,109714789	-	0.869351	ENSGALT00000026133
1001843	SKIP_OFF	chr1	109713209	109713486	1.09711e+17	-	4.71512	ENSGALT00000026133
1001844	TSS	chr1	109811792	109813313	109811792	-	0.12352	-
1001845	TTS	chr1	109758849	109758903	109758903	-	0.12352	-
1001846	TSS	chr1	109396195	109396551	109396551	+	15.5545	ENSGALT00000026124
1001847	TTS	chr1	109579555	109579623	109579555	+	40.0058	ENSGALT00000026125
1001848	TSS	chr1	109247006	109247196	109247006	-	28.6291	ENSGALT00000026117
1001849	TTS	chr1	109234442	109237498	109237498	-	28.6291	ENSGALT00000026117
1001850	TSS	chr1	110512377	110512732	110512732	+	2.37492	ENSGALT00000026153
1001851	TTS	chr1	110530384	110531123	110530384	+	4.21364	ENSGALT00000026153
1001852	TSS	chr1	110555374	110555544	110555544	+	3.93405	ENSGALT00000036672
1001853	TTS	chr1	110604225	110609289	110604225	+	3.93405	ENSGALT00000036672
1001854	TSS	chr1	110658711	110658911	110658711	-	1.15825	-
1001855	TTS	chr1	110612504	110616426	110616426	-	1.15825	ENSGALT00000026158
1001856	TSS	chr1	110695197	110695376	110695376	+	0.0988923	ENSGALT00000036616
1001857	TTS	chr1	110699859	110700053	110699859	+	0.0988923	ENSGALT00000036616
1001858	TSS	chr1	110345380	110345617	110345617	+	46.9395	ENSGALT00000043269
1001859	TSS	chr1	110347436	110347471	110347471	+	0	ENSGALT00000043269
1001860	TTS	chr1	110442501	110442596	110442501	+	0	ENSGALT00000026150
1001861	TSS	chr1	110230938	110230976	110230938	-	7.97197	ENSGALT00000026143
1001862	TTS	chr1	110156336	110160402	110160402	-	7.97197	ENSGALT00000026143
1001863	TSS	chr1	110128634	110129123	110129123	+	2.44487	ENSGALT00000026137
1001864	TSS	chr1	110137289	110137315	110137315	+	1.5413	ENSGALT00000026137
1001865	TTS	chr1	110143339	110143679	110143339	+	3.98617	-
1001866	SKIP_ON	chr1	110134206	110134470	110129123,110134206-110134470,110140447	+	0.400819	ENSGALT00000026137
1001867	SKIP_OFF	chr1	110134206	110134470	1.10129e+17	+	0.698968	ENSGALT00000026137
1001868	SKIP_ON	chr1	110141880	110142168	110140620,110141880-110142168,110143339	+	3.2872	ENSGALT00000026137
1001869	SKIP_OFF	chr1	110141880	110142168	1.10141e+17	+	0.698968	ENSGALT00000026137
1001870	SKIP_ON	chr1	110134237	110134470	110129123,110134237-110134470,110140447	+	1.34508	ENSGALT00000026137
1001867	SKIP_OFF	chr1	110134237	110134470	1.10129e+17	+	0.698968	ENSGALT00000026137
1001871	AE	chr1	110134206	110134470	110134206-110134470	+	0.400819	ENSGALT00000026137
1001872	AE	chr1	110134237	110134470	110134237-110134470	+	1.34508	ENSGALT00000026137
1001873	TSS	chr1	111182552	111182610	111182610	+	19.6641	ENSGALT00000026163
1001874	TTS	chr1	111320774	111322208	111320774	+	19.6641	ENSGALT00000026163
1001875	TSS	chr1	111235538	111235607	111235538	-	0	ENSGALT00000026167
1001876	TTS	chr1	111232706	111234284	111234284	-	0	ENSGALT00000026167
1001877	TSS	chr1	111324814	111326418	111324814	-	0.750928	-
1001878	TTS	chr1	111322231	111322684	111322684	-	0.390934	-
1001879	TTS	chr1	111322231	111322310	111322310	-	0.359993	-
1001880	XIR_ON	chr1	111322310	111322406	111322231-111322684	-	0.390934	-
1001881	XIR_OFF	chr1	111322310	111322406	111322231-111322310,111322406-111323555	-	0.359993	-
1001882	TSS	chr1	111387923	111387985	111387985	+	0.757095	-
1001883	TTS	chr1	111394685	111395323	111394685	+	0.757095	-
1001884	TSS	chr1	111403806	111403942	111403942	+	498.617	ENSGALT00000026174
1001885	TSS	chr1	111403952	111404281	111404281	+	765.967	ENSGALT00000026174
1001886	TTS	chr1	111433058	111433079	111433058	+	498.617	ENSGALT00000026174
1001887	TSS	chr1	111489481	111489576	111489481	-	0	ENSGALT00000026178
1001888	TTS	chr1	111416662	111418454	111418454	-	0	ENSGALT00000026178
1001889	TSS	chr1	111533358	111533720	111533720	+	0.735979	-
1001890	TTS	chr1	111540485	111540842	111540485	+	0.735979	-
1001891	TSS	chr1	111566441	111566841	111566841	+	4.85603	ENSGALT00000026181
1001892	TTS	chr1	111600650	111600953	111600650	+	4.34927	ENSGALT00000026181
1001893	TSS	chr1	111605776	111605860	111605860	+	1.16347	-
1001894	TTS	chr1	111606124	111606675	111606124	+	1.16347	-
1001895	TSS	chr1	111377372	111377529	111377372	-	110.907	ENSGALT00000026171
1001896	TTS	chr1	111334091	111334111	111334111	-	0	ENSGALT00000030326
1001897	SKIP_ON	chr1	111373602	111373613	111369955,111373602-111373613,111373825	-	16.0439	ENSGALT00000026171
1001898	SKIP_OFF	chr1	111373602	111373613	1.1137e+17	-	94.8627	ENSGALT00000026171
1001899	TSS	chr1	111613112	111613116	111613112	-	28.0271	ENSGALT00000036654
1001900	TSS	chr1	111620799	111620981	111620799	-	34.8725	-
1001901	TSS	chr1	111618725	111618843	111618725	-	25.4408	-
1001902	TTS	chr1	111611936	111612782	111612782	-	88.3404	ENSGALT00000036654
1001903	TSS	chr1	112012938	112012993	112012938	-	0.380863	-
1001904	TTS	chr1	112007884	112008158	112008158	-	0.380863	-
1001905	TSS	chr1	112079659	112079689	112079659	-	290.828	-
1001906	TTS	chr1	112078773	112079654	112079654	-	290.828	-
1001907	TSS	chr1	112126185	112126203	112126185	-	12.5387	ENSGALT00000026207
1001908	TSS	chr1	112196007	112196127	112196007	-	12.895	ENSGALT00000026207
1001909	TTS	chr1	112106635	112107719	112107719	-	25.4337	ENSGALT00000026207
1001910	TSS	chr1	112107626	112107825	112107825	+	6.3326	ENSGALT00000026207
1001911	TTS	chr1	112109074	112110089	112109074	+	6.3326	ENSGALT00000026207
1001912	TSS	chr1	112264677	112264837	112264677	-	0.233738	ENSGALT00000026210
1001913	TTS	chr1	112238933	112239126	112239126	-	0.233738	ENSGALT00000026210
1001914	TSS	chr1	112266227	112266591	112266591	+	15.0045	ENSGALT00000026211
1001915	TSS	chr1	112335590	112335590	112335590	+	7.97368	ENSGALT00000026211
1001916	TTS	chr1	112271440	112272021	112271440	+	9.75002	ENSGALT00000026211
1001917	TTS	chr1	112323945	112326019	112323945	+	1.93904	ENSGALT00000026211
1001918	MSKIP_ON	chr1	112275194	112280556	112268812,112275194-112275286,112277268-112277330,112278809-112278967,112280407-112280556,112287125	+	3.31543	ENSGALT00000026211
1001919	MSKIP_OFF	chr1	112275194	112280556	1.12269e+17	+	1.93904	ENSGALT00000026211
1001920	SKIP_ON	chr1	112319725	112319970	112301991,112319725-112319970,112320189	+	1.93904	ENSGALT00000026211
1001921	SKIP_OFF	chr1	112319725	112319970	1.12302e+17	+	3.31543	ENSGALT00000026211
1001922	IR_ON	chr1	112268812	112270296	112268687-112270735	+	1.74754	ENSGALT00000026211
1001923	IR_OFF	chr1	112268812	112270296	112268687-112268812,112270296-112270735	+	5.21268	ENSGALT00000026211
1001922	IR_ON	chr1	112268812	112269541	112268687-112270735	+	1.74754	ENSGALT00000026211
1001924	IR_OFF	chr1	112268812	112269541	112268687-112268812,112269541-112270735	+	2.78979	ENSGALT00000026211
1001925	AE	chr1	112270296	112270735	112270296-112270735	+	5.21268	ENSGALT00000026211
1001926	AE	chr1	112269541	112270735	112269541-112270735	+	2.78979	ENSGALT00000026211
1001927	TSS	chr1	112304067	112304396	112304396	+	0.976961	ENSGALT00000026211
1001928	TTS	chr1	112304982	112305148	112304982	+	0.976961	ENSGALT00000026211
1001929	TSS	chr1	111730961	111731159	111731159	+	13.7517	ENSGALT00000036653
1001930	TTS	chr1	111743397	111743478	111743397	+	7.54277	ENSGALT00000036653
1001931	TTS	chr1	111760838	111761840	111760838	+	6.20889	ENSGALT00000036653
1001932	TTS	chr1	111889325	111889685	111889325	+	0	ENSGALT00000036653
1001933	SKIP_ON	chr1	111738445	111738498	111737749,111738445-111738498,111738938	+	7.54277	ENSGALT00000036653
1001934	SKIP_OFF	chr1	111738445	111738498	1.11738e+17	+	6.20889	ENSGALT00000036653
1001935	TSS	chr1	112457970	112458249	112457970	-	5.2631	ENSGALT00000043258
1001936	TTS	chr1	112385281	112385867	112385867	-	0.682332	ENSGALT00000026217
1001937	SKIP_ON	chr1	112396750	112396815	112395825,112396750-112396815,112400244	-	0	ENSGALT00000026217
1001938	SKIP_OFF	chr1	112396750	112396815	1.12396e+17	-	0.682332	ENSGALT00000026217
1001939	TSS	chr1	111816085	111816308	111816308	+	0.356677	ENSGALT00000036653
1001940	TTS	chr1	111821643	111824209	111821643	+	0.356677	ENSGALT00000036653
1001941	TSS	chr1	111860357	111860394	111860394	+	0.350268	ENSGALT00000036653
1001942	TTS	chr1	111862178	111863678	111862178	+	0.350268	ENSGALT00000036653
1001943	TSS	chr1	112511659	112511703	112511659	-	1.18175	ENSGALT00000026222
1001944	TTS	chr1	112490236	112491751	112491751	-	1.18175	ENSGALT00000026222
1001945	TSS	chr1	112473705	112473802	112473802	+	25.7007	ENSGALT00000026220
1001946	TTS	chr1	112478478	112479454	112478478	+	25.7007	ENSGALT00000026220
1001947	TSS	chr1	112541912	112542157	112541912	-	0.294418	ENSGALT00000026223
1001948	TTS	chr1	112524771	112528696	112528696	-	0.279173	ENSGALT00000026223
1001949	TTS	chr1	112530941	112532025	112532025	-	0.294418	ENSGALT00000026223
1001950	TSS	chr1	112670966	112671098	112671098	+	0.228361	ENSGALT00000026305
1001951	TTS	chr1	112673371	112673532	112673371	+	0.228361	ENSGALT00000026305
1001952	TSS	chr1	112721237	112721835	112721835	+	0.292473	ENSGALT00000026231
1001953	TTS	chr1	112752382	112752459	112752382	+	0	ENSGALT00000026231
1001954	TSS	chr1	112755759	112755793	112755793	+	0.0632849	ENSGALT00000030315
1001955	TTS	chr1	112776726	112776808	112776726	+	0.0632849	ENSGALT00000030315
1001956	TSS	chr1	112906641	112906664	112906664	+	0.126692	ENSGALT00000030312
1001957	TTS	chr1	112984227	112985873	112984227	+	0.126692	ENSGALT00000030312
1001958	TSS	chr1	113140828	113141557	113140828	-	0.177078	ENSGALT00000044954
1001959	TTS	chr1	113135713	113135907	113135907	-	0	ENSGALT00000044954
1001960	TTS	chr1	113139126	113139669	113139669	-	0.177078	ENSGALT00000044954
1001961	XIR_ON	chr1	113139408	113139571	113139126-113139669	-	0.177078	ENSGALT00000044954
1001962	XIR_OFF	chr1	113139408	113139571	113139257-113139408,113139571-113139669	-	0	ENSGALT00000044954
1001963	TSS	chr1	113256480	113256705	113256705	+	7.84288	ENSGALT00000045548
1001964	TTS	chr1	113279264	113283351	113279264	+	7.84288	ENSGALT00000045548
1001965	TSS	chr1	112642019	112642114	112642019	-	202.804	ENSGALT00000026229
1001966	TTS	chr1	112550292	112550451	112550451	-	0	ENSGALT00000036649
1001967	TSS	chr1	113691170	113692283	113691170	-	0.186266	ENSGALT00000026271
1001968	TTS	chr1	113688262	113688394	113688394	-	0.648007	ENSGALT00000026271
1001969	TTS	chr1	113689638	113690234	113690234	-	0.186266	ENSGALT00000026271
1001970	IR_ON	chr1	113690234	113690599	113690091-113690750	-	0.149882	ENSGALT00000026271
1001971	IR_OFF	chr1	113690234	113690599	113690091-113690234,113690599-113690750	-	0	ENSGALT00000026271
1001972	XIR_ON	chr1	113690234	113690599	113690091-113690750	-	0.149882	ENSGALT00000026271
1001973	XIR_OFF	chr1	113690234	113690599	113689638-113690234,113690599-113690750	-	0.186266	ENSGALT00000026271
1001974	TSS	chr1	109936204	109936450	109936450	+	279.614	ENSGALT00000026134
1001975	TTS	chr1	110034400	110034907	110034400	+	189.594	ENSGALT00000026135
1001976	TSS	chr1	110016976	110018589	110016976	-	1.23756	-
1001977	TTS	chr1	110013393	110016852	110016852	-	1.23756	-
1001978	TSS	chr1	115284138	115284445	115284138	-	0.684813	-
1001979	TTS	chr1	115282563	115282584	115282584	-	0.684813	-
1001980	TSS	chr1	115358433	115359188	115359188	+	35.2877	-
1001981	TTS	chr1	115360521	115360638	115360521	+	0	ENSGALT00000044837
1001982	TSS	chr1	116212003	116212112	116212003	-	1.95153	ENSGALT00000026261
1001983	TSS	chr1	116242060	116242860	116242060	-	2.6689	-
1001984	TTS	chr1	115540657	115542632	115542632	-	1.95153	ENSGALT00000026261
1001985	TSS	chr1	115054810	115056898	115056898	+	0.139765	ENSGALT00000026255
1001986	TTS	chr1	115280056	115280239	115280056	+	0.139765	ENSGALT00000026255
1001987	TSS	chr1	114233667	114233693	114233693	+	2.17513	ENSGALT00000026250
1001988	TSS	chr1	114850212	114850339	114850339	+	22.4713	ENSGALT00000026250
[truncated: 46,956 more rows]
