# Supplementary material for: Characterization of Alternative Splicing (AS) Events during Chicken (Gallus gallus) Male Germ-Line Stem Cell Differentiation with Single-Cell RNA-seq
Source: Animals (Basel). 2021 May 20;11(5):1469. doi: 10.3390/ani11051469 (PMC8160964; doi:10.3390/ani11051469)
Supplement: Supplementary file 1 [file animals-11-01469-s001.zip › Supplementary Material Table S3.xlsx]

## Sheet: SSCs.fpkm
event_id	event_type	chrom	event_start	event_end	event_pattern	strand	fpkm	ref_id
1000001	TSS	chr1	1735	2449	2449	+	13.8429	ENSGALT00000015891
1000002	TTS	chr1	15588	16308	15588	+	17.2974	ENSGALT00000015891
1000003	IR_ON	chr1	14799	15008	14698-15189	+	3.45448	ENSGALT00000015891
1000004	IR_OFF	chr1	14799	15008	14698-14799,15008-15189	+	13.8429	ENSGALT00000015891
1000005	TSS	chr1	35753	35950	35753	-	0	ENSGALT00000042749
1000006	TTS	chr1	31160	31287	31287	-	0	ENSGALT00000042749
1000007	TSS	chr1	40435	41229	41229	+	4.25177	ENSGALT00000015914
1000008	TTS	chr1	73925	74092	73925	+	4.25177	ENSGALT00000015914
1000009	SKIP_ON	chr1	57263	62304	56615,57263-62304,63359	+	2.03462	ENSGALT00000015914
1000010	SKIP_OFF	chr1	57263	62304	5661563359	+	1.38726	ENSGALT00000015914
1000011	XMSKIP_ON	chr1	44648	45666	44358,44648-44667,45012-45064,45664-45666,45774	+	0.829886	ENSGALT00000015914
1000012	XMSKIP_OFF	chr1	44648	45666	4435845788	+	3.42188	ENSGALT00000015914
1000013	XMSKIP_ON	chr1	53216	53417	52252,53216-53231,53378-53417,53452	+	0.829886	ENSGALT00000015914
1000014	XMSKIP_OFF	chr1	53216	53417	5225253459	+	3.42188	ENSGALT00000015914
1000015	XSKIP_ON	chr1	53727	53808	53547,53727-53808,55365	+	0.829886	ENSGALT00000015914
1000016	XSKIP_OFF	chr1	53727	53808	5352355405	+	3.42188	ENSGALT00000015914
1000017	IR_ON	chr1	64904	64935	63359-65309	+	3.42188	ENSGALT00000015914
1000018	IR_OFF	chr1	64904	64935	63359-64904,64935-65309	+	0.829886	ENSGALT00000015914
1000019	TSS	chr1	77010	77075	77075	+	1.06791	ENSGALT00000015903
1000020	TTS	chr1	87935	89016	87935	+	1.06791	ENSGALT00000015903
1000021	TSS	chr1	105956	106467	105956	-	5.25031	ENSGALT00000015892
1000022	TTS	chr1	103013	104336	104336	-	8.31448	ENSGALT00000015892
1000023	TSS	chr1	113547	113665	113547	-	0	ENSGALT00000040436
1000024	TTS	chr1	111201	111709	111709	-	0	ENSGALT00000040436
1000025	TSS	chr1	106372	106478	106478	+	4.5266	ENSGALT00000015890
1000026	TTS	chr1	109851	111774	109851	+	4.5266	ENSGALT00000015890
1000027	TSS	chr1	119821	120079	119821	-	3.77172	-
1000028	TTS	chr1	114516	116042	116042	-	3.17323	-
1000029	TTS	chr1	114516	115521	115521	-	0.598485	ENSGALT00000015860
1000030	IR_ON	chr1	115521	115604	114516-116042	-	2.33363	ENSGALT00000015860
1000031	IR_OFF	chr1	115521	115604	114516-115521,115604-116042	-	0.598485	ENSGALT00000015860
1000032	XIR_ON	chr1	115521	115604	115341-116042	-	0.839596	-
1000033	XIR_OFF	chr1	115521	115604	114516-115521,115604-116042	-	0.598485	ENSGALT00000015860
1000034	TSS	chr1	122821	123141	122821	-	0.0830878	ENSGALT00000042874
1000035	TTS	chr1	122020	122364	122364	-	0.0830878	ENSGALT00000042874
1000036	TSS	chr1	179394	179429	179429	+	0.330518	ENSGALT00000043996
1000037	TSS	chr1	417411	417630	417630	+	0.681641	ENSGALT00000043996
1000038	TTS	chr1	193450	194523	193450	+	0.26058	ENSGALT00000043996
1000039	TSS	chr1	429084	430322	430322	+	1.07889	ENSGALT00000021993
1000040	TTS	chr1	431589	433969	431589	+	1.07889	ENSGALT00000021993
1000041	TSS	chr1	451003	451624	451003	-	0.674474	ENSGALT00000022367
1000042	TSS	chr1	454454	454771	454454	-	0	ENSGALT00000022367
1000043	TTS	chr1	435058	436479	436479	-	3.90512	ENSGALT00000022367
1000044	AE	chr1	448746	448858	448746-448858	-	3.23064	ENSGALT00000022367
1000045	AE	chr1	448781	448858	448781-448858	-	0.674474	ENSGALT00000022367
1000046	TSS	chr1	455127	455471	455127	-	0.424641	ENSGALT00000040387
1000047	TTS	chr1	454892	455004	455004	-	0.424641	ENSGALT00000040387
1000048	TSS	chr1	460368	460504	460504	+	6.40753	ENSGALT00000021988
1000049	TSS	chr1	460368	460924	460924	+	1.63477	ENSGALT00000021988
1000050	TTS	chr1	527753	528820	527753	+	1.63477	ENSGALT00000021988
1000051	SKIP_ON	chr1	477858	477984	460504,477858-477984,490449	+	6.40753	ENSGALT00000021988
1000052	SKIP_OFF	chr1	477858	477984	460504490449	+	0	ENSGALT00000021988
1000053	XSKIP_ON	chr1	477858	477984	460924,477858-477984,490449	+	1.63477	ENSGALT00000021988
1000054	XSKIP_OFF	chr1	477858	477984	460504490449	+	0	ENSGALT00000021988
1000055	TSS	chr1	591516	591576	591516	-	16.4243	ENSGALT00000020337
1000056	TTS	chr1	536201	536700	536700	-	0.743138	ENSGALT00000020337
1000057	TTS	chr1	551741	551998	551998	-	15.6811	ENSGALT00000020337
1000058	TSS	chr1	606023	606054	606023	-	3.0348	ENSGALT00000040414
1000059	TTS	chr1	601646	602534	602534	-	3.0348	ENSGALT00000040414
1000060	TSS	chr1	608683	608776	608776	+	3.26419	ENSGALT00000022417
1000061	TSS	chr1	609302	609661	609661	+	0.261463	ENSGALT00000022417
1000062	TTS	chr1	618030	618167	618030	+	1.03975	ENSGALT00000022417
1000063	XAE	chr1	614362	614529	614362-614529	+	0	ENSGALT00000022417
1000064	XAE	chr1	614362	614516	614362-614516	+	1.03975	ENSGALT00000022417
1000065	XAE	chr1	614886	614959	614886-614959	+	0	ENSGALT00000022417
1000066	XAE	chr1	614867	614959	614867-614959	+	1.03975	ENSGALT00000022417
1000067	AE	chr1	615170	615306	615170-615306	+	0	ENSGALT00000022417
1000068	AE	chr1	615197	615306	615197-615306	+	1.03975	ENSGALT00000022417
1000069	TSS	chr1	618424	618998	618998	+	1.69496	-
1000070	TTS	chr1	619127	619146	619127	+	1.69496	-
1000071	TSS	chr1	619549	619571	619549	-	1.56475	-
1000072	TTS	chr1	618424	618844	618844	-	1.56475	-
1000073	TSS	chr1	621303	621329	621329	+	0	ENSGALT00000043140
1000074	TTS	chr1	629833	630454	629833	+	0	ENSGALT00000043140
1000075	TSS	chr1	650595	650649	650649	+	2.23394	-
1000076	TTS	chr1	653242	653323	653242	+	2.23394	-
1000077	AE	chr1	651501	651818	651501-651818	+	0.812823	-
1000078	AE	chr1	651512	651818	651512-651818	+	1.42112	-
1000079	TSS	chr1	658443	658648	658648	+	1.27519	ENSGALT00000040362
1000080	TTS	chr1	663261	664773	663261	+	1.27519	ENSGALT00000040362
1000081	IR_ON	chr1	659462	659543	659253-659715	+	0.143599	ENSGALT00000040362
1000082	IR_OFF	chr1	659462	659543	659253-659462,659543-659715	+	1.13159	ENSGALT00000040362
1000083	TSS	chr1	690901	690954	690954	+	2.69326	ENSGALT00000012929
1000084	TTS	chr1	707603	708802	707603	+	2.69326	ENSGALT00000012929
1000085	TSS	chr1	710117	710314	710314	+	0.116325	ENSGALT00000042666
1000086	TSS	chr1	711561	711732	711732	+	0.280095	ENSGALT00000042666
1000087	TTS	chr1	724056	727850	724056	+	0.396421	ENSGALT00000042666
1000088	TSS	chr1	731371	731449	731449	+	1.05236	-
1000089	TSS	chr1	731375	731442	731442	+	0.684074	-
1000090	TTS	chr1	734000	735450	734000	+	1.73643	-
1000091	TSS	chr1	757267	757498	757498	+	3.87825	ENSGALT00000012946
1000092	TTS	chr1	790784	795092	790784	+	1.13557	ENSGALT00000012946
1000093	TTS	chr1	784096	784160	784096	+	2.74269	ENSGALT00000012946
1000094	TSS	chr1	859323	859535	859323	-	6.00806	ENSGALT00000012992
1000095	TTS	chr1	850460	850960	850960	-	6.00806	ENSGALT00000012992
1000096	TSS	chr1	859766	859863	859863	+	0.578522	ENSGALT00000013005
1000097	TSS	chr1	859766	859950	859950	+	0.906733	ENSGALT00000013005
1000098	TTS	chr1	872424	872702	872424	+	1.48526	ENSGALT00000013005
1000099	XSKIP_ON	chr1	866449	866495	859975,866449-866495,867258	+	0.578522	ENSGALT00000013005
1000100	XSKIP_OFF	chr1	866449	866495	859950867282	+	0.906733	ENSGALT00000013005
1000101	XIR_ON	chr1	859863	859892	859766-859950	+	0.906733	ENSGALT00000013005
1000102	XIR_OFF	chr1	859863	859892	859766-859863,859892-859975	+	0.578522	ENSGALT00000013005
1000103	TSS	chr1	881777	881843	881777	-	0.0893803	ENSGALT00000017143
1000104	TTS	chr1	875595	876124	876124	-	0.0893803	ENSGALT00000017143
1000105	TSS	chr1	896191	896300	896191	-	10.307	ENSGALT00000013037
1000106	TTS	chr1	884430	885764	885764	-	10.307	ENSGALT00000013037
1000107	AE	chr1	893037	893201	893037-893201	-	1.78687	ENSGALT00000013037
1000108	AE	chr1	893037	893275	893037-893275	-	8.52015	ENSGALT00000013037
1000109	TSS	chr1	902989	903062	903062	+	0.276693	ENSGALT00000013059
1000110	TTS	chr1	909078	909381	909078	+	0.276693	ENSGALT00000013059
1000111	TSS	chr1	911097	911175	911175	+	0	ENSGALT00000033361
1000112	TTS	chr1	915150	915397	915150	+	0	ENSGALT00000033361
1000113	TSS	chr1	916281	916364	916364	+	0.227113	ENSGALT00000013135
1000114	TTS	chr1	919795	920045	919795	+	0.227113	ENSGALT00000013135
1000115	TSS	chr1	929748	929838	929748	-	12.1183	ENSGALT00000013152
1000116	TTS	chr1	921538	922207	922207	-	12.1183	ENSGALT00000013152
1000117	TSS	chr1	953949	954122	953949	-	8.84662	-
1000118	TTS	chr1	934399	935543	935543	-	8.84662	ENSGALT00000013228
1000119	TSS	chr1	930980	931134	931134	+	0	ENSGALT00000013166
1000120	TTS	chr1	934360	934477	934360	+	0	ENSGALT00000013166
1000121	TSS	chr1	965035	965242	965242	+	0.271709	ENSGALT00000013244
1000122	TTS	chr1	969361	970481	969361	+	0.271709	ENSGALT00000013244
1000123	SKIP_ON	chr1	968100	968129	967917,968100-968129,968395	+	0	ENSGALT00000013244
1000124	SKIP_OFF	chr1	968100	968129	967917968395	+	0.271709	ENSGALT00000013244
1000125	TSS	chr1	995049	995148	995049	-	0.5556	ENSGALT00000013264
1000126	TTS	chr1	970570	971106	971106	-	0.347082	ENSGALT00000013264
1000127	TTS	chr1	971205	971530	971530	-	0.440656	-
1000128	TTS	chr1	976919	977270	977270	-	0.114944	ENSGALT00000013264
1000129	TSS	chr1	995292	995416	995416	+	1.72636	ENSGALT00000013281
1000130	TTS	chr1	1005206	1005260	1005206	+	1.00076	ENSGALT00000013281
1000131	TTS	chr1	1010613	1011804	1010613	+	1.35665	-
1000132	TTS	chr1	1006112	1006566	1006112	+	0	ENSGALT00000043375
1000133	SKIP_ON	chr1	1000805	1000977	999669,1000805-1000977,1002831	+	0.298953	ENSGALT00000013281
1000134	SKIP_OFF	chr1	1000805	1000977	9996691002831	+	2.05846	-
1000135	AE	chr1	1008329	1008470	1008329-1008470	+	0.298953	ENSGALT00000013281
1000136	AE	chr1	1008392	1008470	1008392-1008470	+	1.0577	-
1000137	TSS	chr1	848930	849202	848930	-	57.6949	ENSGALT00000012955
1000138	TTS	chr1	807182	809407	809407	-	57.6949	ENSGALT00000012955
1000139	TSS	chr1	1821396	1821501	1821396	-	7.5219	ENSGALT00000013813
1000140	TTS	chr1	1360832	1362367	1362367	-	1.46761	-
1000141	TTS	chr1	1371140	1372511	1372511	-	6.05428	ENSGALT00000013813
1000142	TSS	chr1	1639594	1639695	1639695	+	0.0604267	ENSGALT00000023498
1000143	TTS	chr1	1641272	1641395	1641272	+	0.0604267	ENSGALT00000023498
1000144	TSS	chr1	1828452	1828497	1828497	+	0.160104	ENSGALT00000025217
1000145	TTS	chr1	1830812	1832377	1830812	+	0.160104	ENSGALT00000025217
1000146	TSS	chr1	2199953	2200265	2200265	+	0.946364	ENSGALT00000010457
1000147	TSS	chr1	2604417	2604847	2604847	+	0.470347	ENSGALT00000010457
1000148	TSS	chr1	2226706	2227965	2227965	+	0	-
1000149	TTS	chr1	2646911	2647261	2646911	+	0.623944	ENSGALT00000010457
1000150	TSS	chr1	2787515	2787801	2787801	+	0.146721	ENSGALT00000030761
1000151	TTS	chr1	2789112	2789423	2789112	+	0.146721	ENSGALT00000030761
1000152	TSS	chr1	1012026	1013039	1013039	+	26.6398	ENSGALT00000013282
1000153	TTS	chr1	1026699	1028924	1026699	+	26.6398	ENSGALT00000013282
1000154	TSS	chr1	1061151	1061797	1061151	-	0	ENSGALT00000013284
1000155	TTS	chr1	1016281	1016323	1016323	-	0	ENSGALT00000013284
1000156	TSS	chr1	1068473	1068565	1068565	+	2.47864	ENSGALT00000013685
1000157	TTS	chr1	1076559	1079484	1076559	+	2.47864	ENSGALT00000013685
1000158	XSKIP_ON	chr1	1074083	1074213	1073504,1074083-1074213,1074549	+	0.253582	ENSGALT00000013685
1000159	XSKIP_OFF	chr1	1074083	1074213	10735001074549	+	0.44597	ENSGALT00000013685
1000160	SKIP_ON	chr1	1074083	1074213	1073504,1074083-1074213,1074549	+	0.253582	ENSGALT00000013685
1000161	SKIP_OFF	chr1	1074083	1074213	10735041074549	+	1.77909	ENSGALT00000013685
1000162	TSS	chr1	1099325	1099472	1099325	-	72.5259	ENSGALT00000013746
1000163	TTS	chr1	1088060	1089856	1089856	-	72.5259	ENSGALT00000013746
1000164	TSS	chr1	1146830	1146890	1146890	+	1.97639	ENSGALT00000040237
1000165	TSS	chr1	1149164	1149313	1149313	+	2.13872	ENSGALT00000040237
1000166	TTS	chr1	1154340	1155872	1154340	+	4.1151	ENSGALT00000040237
1000167	TSS	chr1	1258457	1258653	1258457	-	0	ENSGALT00000013765
1000168	TTS	chr1	1177700	1177830	1177830	-	0	ENSGALT00000013765
1000169	TSS	chr1	2987360	2987488	2987488	+	16.8728	ENSGALT00000040160
1000170	TTS	chr1	3024617	3028005	3024617	+	1.96234	ENSGALT00000040160
1000171	TTS	chr1	3027802	3028005	3027802	+	10.5632	ENSGALT00000040160
1000172	TTS	chr1	3024614	3028096	3024614	+	4.34723	ENSGALT00000040160
1000173	TSS	chr1	1291175	1291826	1291826	+	3.3894	ENSGALT00000013794
1000174	TSS	chr1	1292449	1292615	1292615	+	2.65649	ENSGALT00000013794
1000175	TSS	chr1	1300225	1300247	1300247	+	1.13607	ENSGALT00000013794
1000176	TTS	chr1	1303254	1303500	1303254	+	7.18197	ENSGALT00000013794
1000177	TSS	chr1	3136981	3137069	3137069	+	0.686332	-
1000178	TTS	chr1	3137201	3138530	3137201	+	0.686332	-
1000179	TSS	chr1	3150971	3151224	3151224	+	0.247734	-
1000180	TTS	chr1	3151343	3151593	3151343	+	0.247734	-
1000181	TSS	chr1	1907258	1907475	1907475	+	106.097	ENSGALT00000010489
1000182	TTS	chr1	2095927	2096646	2095927	+	29.9969	ENSGALT00000010489
1000183	TTS	chr1	2095395	2095431	2095395	+	76.1005	ENSGALT00000010489
1000184	TTS	chr1	2095924	2096646	2095924	+	64.1452	ENSGALT00000010489
1000185	TSS	chr1	1972209	1972251	1972209	-	0.161157	ENSGALT00000013826
1000186	TTS	chr1	1970132	1970255	1970255	-	0.161157	ENSGALT00000013826
1000187	TSS	chr1	3206932	3207083	3207083	+	2.6318	-
1000188	TTS	chr1	3298119	3299394	3298119	+	2.47094	-
1000189	TSS	chr1	3299015	3300629	3299015	-	0.957522	-
1000190	TTS	chr1	3296268	3298722	3298722	-	0.957522	-
1000191	TSS	chr1	3135313	3135404	3135313	-	15.019	-
1000192	TTS	chr1	3036133	3037857	3037857	-	15.019	ENSGALT00000010274
1000193	TSS	chr1	3360977	3361128	3361128	+	9.1021	ENSGALT00000010244
1000194	TTS	chr1	3369567	3370482	3369567	+	9.1021	ENSGALT00000010244
1000195	MSKIP_ON	chr1	3364683	3366063	3361128,3364683-3364800,3365846-3366063,3368559	+	2.08936	ENSGALT00000010244
1000196	MSKIP_OFF	chr1	3364683	3366063	33611283368559	+	7.01274	ENSGALT00000010244
1000197	TSS	chr1	3594883	3595000	3594883	-	0	-
1000198	TSS	chr1	3573289	3573400	3573289	-	0.675462	ENSGALT00000040107
1000199	TSS	chr1	3576413	3576492	3576413	-	0.30925	ENSGALT00000040107
1000200	TSS	chr1	3614058	3614202	3614058	-	0.504603	ENSGALT00000040107
1000201	TTS	chr1	3559595	3561264	3561264	-	1.48932	-
1000202	IR_ON	chr1	3596339	3596433	3596186-3596680	-	0.283119	ENSGALT00000040107
1000203	IR_OFF	chr1	3596339	3596433	3596186-3596339,3596433-3596680	-	0.221484	ENSGALT00000040107
1000204	TSS	chr1	3450218	3450253	3450253	+	0.510771	ENSGALT00000010225
1000205	TSS	chr1	3456716	3457165	3457165	+	3.897	ENSGALT00000010225
1000206	TTS	chr1	3474806	3478178	3474806	+	4.40777	ENSGALT00000010225
1000207	TSS	chr1	3393387	3393600	3393387	-	0.287657	-
1000208	TTS	chr1	3376164	3377576	3377576	-	0.287657	ENSGALT00000010240
1000209	TSS	chr1	3411545	3411637	3411637	+	8.94006	ENSGALT00000010237
1000210	TTS	chr1	3432232	3432791	3432232	+	8.94006	ENSGALT00000010237
1000211	TSS	chr1	3932552	3932841	3932552	-	1.68118	ENSGALT00000015096
1000212	TTS	chr1	3825402	3825542	3825542	-	5.03977	ENSGALT00000015096
1000213	TTS	chr1	3885088	3886224	3886224	-	1.68118	ENSGALT00000015096
1000214	TSS	chr1	4095420	4096123	4095420	-	2.78025	ENSGALT00000011162
1000215	TTS	chr1	4052014	4052312	4052312	-	2.78025	ENSGALT00000011162
1000216	TSS	chr1	4017316	4017849	4017849	+	1.80959	ENSGALT00000045452
1000217	TTS	chr1	4047271	4052368	4047271	+	1.80959	ENSGALT00000045452
1000218	TSS	chr1	4053533	4053861	4053861	+	0	ENSGALT00000011058
1000219	TTS	chr1	4127759	4127906	4127759	+	0	ENSGALT00000011058
1000220	TSS	chr1	4288842	4289390	4289390	+	0.0913148	ENSGALT00000010882
1000221	TTS	chr1	4315181	4318191	4315181	+	0.0913148	ENSGALT00000010882
1000222	TSS	chr1	4153595	4154088	4154088	+	35.4968	ENSGALT00000010889
1000223	TTS	chr1	4265593	4265813	4265593	+	35.4968	ENSGALT00000010889
1000224	SKIP_ON	chr1	4164560	4164802	4154088,4164560-4164802,4238245	+	23.4411	ENSGALT00000010889
1000225	SKIP_OFF	chr1	4164560	4164802	41540884238245	+	12.0557	ENSGALT00000010889
1000226	IR_ON	chr1	4238469	4239364	4238245-4240067	+	16.078	ENSGALT00000010889
1000227	IR_OFF	chr1	4238469	4239364	4238245-4238469,4239364-4240067	+	19.4187	ENSGALT00000010889
1000228	TSS	chr1	5846621	5846857	5846857	+	0.134998	ENSGALT00000040032
1000229	TTS	chr1	5846953	5847391	5846953	+	0.134998	ENSGALT00000040032
1000230	TSS	chr1	5590754	5590988	5590988	+	9.48848	ENSGALT00000010859
1000231	TSS	chr1	5695187	5695233	5695233	+	2.87095	ENSGALT00000010859
1000232	TTS	chr1	5841353	5845712	5841353	+	2.87095	ENSGALT00000010859
1000233	AE	chr1	5824723	5824842	5824723-5824842	+	9.00089	-
1000234	AE	chr1	5824723	5824854	5824723-5824854	+	0	ENSGALT00000010858
1000235	TSS	chr1	6010710	6010810	6010710	-	13.2903	ENSGALT00000010845
1000236	TTS	chr1	5900537	5904100	5904100	-	13.2903	ENSGALT00000010845
1000237	TSS	chr1	6030789	6030941	6030941	+	92.0361	ENSGALT00000010813
1000238	TTS	chr1	6035003	6036363	6035003	+	92.0361	ENSGALT00000010813
1000239	TSS	chr1	6143197	6144028	6144028	+	3.84968	ENSGALT00000005822
1000240	TTS	chr1	6160232	6160464	6160232	+	3.84968	ENSGALT00000005822
1000241	SKIP_ON	chr1	6155074	6155224	6154585,6155074-6155224,6156418	+	2.60437	ENSGALT00000005822
1000242	SKIP_OFF	chr1	6155074	6155224	61545856156418	+	1.24531	ENSGALT00000005822
1000243	AE	chr1	6146713	6146924	6146713-6146924	+	2.60437	ENSGALT00000005822
1000244	AE	chr1	6146800	6146924	6146800-6146924	+	1.24531	ENSGALT00000005822
1000245	TSS	chr1	6167346	6167489	6167489	+	18.7743	-
1000246	TTS	chr1	6181890	6181951	6181890	+	18.7743	-
1000247	IR_ON	chr1	6180898	6180901	6180758-6180948	+	12.5505	ENSGALT00000022642
1000248	IR_OFF	chr1	6180898	6180901	6180758-6180898,6180901-6180948	+	6.22381	-
1000249	TSS	chr1	6053268	6053401	6053401	+	3.40679	ENSGALT00000010831
1000250	TSS	chr1	6061581	6061627	6061627	+	2.88678	ENSGALT00000010831
1000251	TSS	chr1	6073786	6074053	6074053	+	0	ENSGALT00000010831
1000252	TTS	chr1	6074897	6078076	6074897	+	3.40679	ENSGALT00000010831
1000253	AE	chr1	6073786	6074038	6073786-6074038	+	3.40679	ENSGALT00000010831
1000254	AE	chr1	6073786	6074053	6073786-6074053	+	2.88678	ENSGALT00000010831
1000255	TSS	chr1	6139410	6140881	6139410	-	5.22767	ENSGALT00000010817
1000256	TTS	chr1	6081854	6085175	6085175	-	2.36472	ENSGALT00000010817
1000257	SKIP_ON	chr1	6123182	6123244	6120068,6123182-6123244,6124670	-	0	ENSGALT00000010817
1000258	SKIP_OFF	chr1	6123182	6123244	61200686124670	-	2.36472	ENSGALT00000010817
1000259	TSS	chr1	6193680	6193751	6193680	-	46.7401	ENSGALT00000022638
1000260	TTS	chr1	6184287	6184340	6184340	-	46.7401	ENSGALT00000022638
1000261	TSS	chr1	6195405	6195523	6195523	+	20.5722	ENSGALT00000022732
1000262	TTS	chr1	6229676	6230350	6229676	+	20.5722	ENSGALT00000022732
1000263	TSS	chr1	6532981	6533393	6532981	-	2.45801	ENSGALT00000045091
1000264	TTS	chr1	6492588	6495351	6495351	-	9.29104	ENSGALT00000045091
1000265	TSS	chr1	6256579	6257483	6257483	+	2.02214	ENSGALT00000016041
1000266	TTS	chr1	6470755	6478128	6470755	+	2.02214	ENSGALT00000016041
1000267	TSS	chr1	6559218	6559343	6559343	+	16.9808	ENSGALT00000022327
1000268	TTS	chr1	6577755	6577772	6577755	+	16.9808	ENSGALT00000022327
1000269	TSS	chr1	6582223	6582365	6582365	+	2.19015	ENSGALT00000005468
1000270	TTS	chr1	6600194	6603252	6600194	+	0.669865	ENSGALT00000005468
1000271	AE	chr1	6582590	6582830	6582590-6582830	+	0.669865	ENSGALT00000005468
1000272	AE	chr1	6582778	6582830	6582778-6582830	+	1.52028	ENSGALT00000005468
1000273	TSS	chr1	6613935	6614012	6613935	-	8.21301	ENSGALT00000023489
1000274	TSS	chr1	6616434	6616600	6616434	-	4.04267	ENSGALT00000023489
1000275	TTS	chr1	6604839	6605856	6605856	-	12.2557	ENSGALT00000023489
1000276	TSS	chr1	6644806	6645067	6644806	-	21.4685	ENSGALT00000023502
1000277	TTS	chr1	6622788	6625478	6625478	-	21.4685	ENSGALT00000023502
1000278	TSS	chr1	7220989	7222422	7220989	-	1.77579	ENSGALT00000045343
1000279	TTS	chr1	7147136	7147359	7147359	-	1.77579	ENSGALT00000045343
1000280	TSS	chr1	6709941	6710005	6709941	-	6.75232	ENSGALT00000010805
1000281	TTS	chr1	6660976	6662952	6662952	-	1.53024	-
1000282	TTS	chr1	6686469	6686856	6686856	-	6.75232	ENSGALT00000010805
1000283	TSS	chr1	4144263	4144409	4144263	-	0	ENSGALT00000010951
1000284	TTS	chr1	4129715	4130721	4130721	-	0	ENSGALT00000010951
1000285	TSS	chr1	4144466	4144560	4144560	+	717.921	ENSGALT00000010913
1000286	TTS	chr1	4151136	4151271	4151136	+	717.921	ENSGALT00000010913
1000287	TSS	chr1	6720820	6720926	6720926	+	31.3508	ENSGALT00000010789
1000288	TTS	chr1	6735837	6735958	6735837	+	26.013	ENSGALT00000010789
1000289	TTS	chr1	6736961	6741870	6736961	+	5.3378	ENSGALT00000010789
1000290	TSS	chr1	6910564	6910722	6910564	-	0	ENSGALT00000010765
1000291	TTS	chr1	6744904	6744973	6744973	-	0	ENSGALT00000010765
1000292	TSS	chr1	7339036	7339105	7339105	+	4.33639	ENSGALT00000000612
1000293	TSS	chr1	7339232	7339621	7339621	+	3.0661	ENSGALT00000000612
1000294	TTS	chr1	7344366	7344816	7344366	+	7.40248	ENSGALT00000000612
1000295	TSS	chr1	7358546	7358605	7358605	+	14.4945	ENSGALT00000010717
1000296	TSS	chr1	7358634	7358852	7358852	+	3.91798	ENSGALT00000010717
1000297	TTS	chr1	7361305	7361773	7361305	+	18.4125	ENSGALT00000010717
1000298	TSS	chr1	7390221	7390379	7390221	-	5.16969	ENSGALT00000010706
1000299	TTS	chr1	7361808	7363139	7363139	-	1.90144	ENSGALT00000030754
1000300	TTS	chr1	7374544	7374553	7374553	-	3.26826	ENSGALT00000010706
1000301	TSS	chr1	7592447	7592555	7592447	-	0.0188837	ENSGALT00000010624
1000302	TTS	chr1	7521678	7522553	7522553	-	0.0188837	ENSGALT00000010624
1000303	TSS	chr1	7305886	7305970	7305970	+	25.2573	ENSGALT00000010732
1000304	TTS	chr1	7324927	7328042	7324927	+	7.47554	ENSGALT00000029187
1000305	TSS	chr1	7338772	7338880	7338772	-	0	ENSGALT00000022573
1000306	TTS	chr1	7325534	7326808	7326808	-	0	ENSGALT00000022573
1000307	TSS	chr1	7422961	7424566	7424566	+	0.581665	ENSGALT00000010664
1000308	TTS	chr1	7514526	7518502	7514526	+	0.581665	ENSGALT00000010664
1000309	TSS	chr1	8176687	8177191	8177191	+	6.4117	-
1000310	TTS	chr1	8318235	8318326	8318235	+	6.4117	-
1000311	SKIP_ON	chr1	8307897	8308036	8305780,8307897-8308036,8318235	+	4.76967	ENSGALT00000010596
1000312	SKIP_OFF	chr1	8307897	8308036	83057808318235	+	1.64203	ENSGALT00000010596
1000313	TSS	chr1	8522175	8522844	8522844	+	0	ENSGALT00000042634
1000314	TSS	chr1	8679625	8679705	8679705	+	1.04079	-
1000315	TTS	chr1	8849082	8849537	8849082	+	1.04079	ENSGALT00000042634
1000316	SKIP_ON	chr1	8707949	8708050	8680640,8707949-8708050,8729292	+	0	ENSGALT00000042634
1000317	SKIP_OFF	chr1	8707949	8708050	86806408729292	+	1.04079	-
1000318	TSS	chr1	9325096	9325981	9325981	+	0.0665555	ENSGALT00000013861
1000319	TTS	chr1	9456200	9459193	9456200	+	0.0665555	ENSGALT00000013861
1000320	TSS	chr1	9555781	9556232	9556232	+	0.627432	ENSGALT00000039846
1000321	TTS	chr1	9881037	9881531	9881037	+	0	ENSGALT00000039846
1000322	TSS	chr1	10793398	10793455	10793398	-	0.36706	-
1000323	TTS	chr1	10791086	10792263	10792263	-	0.36706	-
1000324	TSS	chr1	10471799	10475001	10471799	-	3.13021	ENSGALT00000039793
1000325	TTS	chr1	10469539	10470775	10470775	-	3.13021	ENSGALT00000039793
1000326	TSS	chr1	10471388	10471692	10471692	+	6.91717	ENSGALT00000039793
1000327	TTS	chr1	10530160	10534407	10530160	+	6.91717	ENSGALT00000039793
1000328	TSS	chr1	11029745	11029905	11029745	-	0.790244	ENSGALT00000039749
1000329	TSS	chr1	11038289	11038504	11038289	-	3.19926	ENSGALT00000039749
1000330	TSS	chr1	11032953	11033068	11032953	-	2.07149	ENSGALT00000039749
1000331	TTS	chr1	11003656	11005988	11005988	-	3.98951	ENSGALT00000039749
1000332	TSS	chr1	10863494	10864347	10864347	+	5.17534	ENSGALT00000013777
1000333	TTS	chr1	10955076	10955126	10955076	+	5.17534	ENSGALT00000013777
1000334	TTS	chr1	10982249	10986273	10982249	+	3.47995	ENSGALT00000013777
1000335	SKIP_ON	chr1	10944220	10944310	10940512,10944220-10944310,10948768	+	3.47995	ENSGALT00000013777
1000336	SKIP_OFF	chr1	10944220	10944310	1094051210948760	+	5.17534	ENSGALT00000013777
1000337	TSS	chr1	11086584	11086701	11086701	+	0.0773578	ENSGALT00000013728
1000338	TTS	chr1	11111774	11113407	11111774	+	0.0773578	ENSGALT00000013728
1000339	TSS	chr1	11113805	11116179	11113805	-	0.342683	ENSGALT00000013728
1000340	TTS	chr1	11104314	11104729	11104729	-	0.342683	ENSGALT00000013728
1000341	TSS	chr1	10857512	10857567	10857512	-	0.39454	-
1000342	TTS	chr1	10855105	10855950	10855950	-	0.39454	-
1000343	TSS	chr1	11223479	11223596	11223479	-	41.2675	-
1000344	TTS	chr1	11190821	11190878	11190878	-	26.343	ENSGALT00000013655
1000345	TSS	chr1	12314056	12314104	12314056	-	0.834662	ENSGALT00000013567
1000346	TTS	chr1	12251372	12253715	12253715	-	1.56437	ENSGALT00000013567
1000347	SKIP_ON	chr1	12285378	12285389	12281897,12285378-12285389,12285804	-	0	ENSGALT00000039688
1000348	SKIP_OFF	chr1	12285378	12285389	1228189712285800	-	1.56437	ENSGALT00000013567
1000349	TSS	chr1	12314478	12314566	12314566	+	29.1883	ENSGALT00000013557
1000350	TTS	chr1	12318047	12318704	12318047	+	29.1883	ENSGALT00000013557
1000351	TSS	chr1	12363797	12365262	12363797	-	0.893313	ENSGALT00000013555
1000352	TTS	chr1	12321650	12327688	12327688	-	3.97556	ENSGALT00000013555
1000353	TTS	chr1	12343319	12346030	12346030	-	0.893313	ENSGALT00000013555
1000354	AE	chr1	12345770	12346030	12345770-12346030	-	0.848566	ENSGALT00000013555
1000355	AE	chr1	12345387	12346030	12345387-12346030	-	1.94604	ENSGALT00000013555
1000356	TSS	chr1	12421962	12422097	12421962	-	0	ENSGALT00000013546
1000357	TSS	chr1	12386941	12386965	12386941	-	3.67518	ENSGALT00000013546
1000358	TSS	chr1	12451865	12452626	12451865	-	6.16582	ENSGALT00000013546
1000359	TTS	chr1	12381899	12383220	12383220	-	11.6582	ENSGALT00000013546
1000360	XSKIP_ON	chr1	12386193	12386242	12385327,12386193-12386242,12386268	-	0	ENSGALT00000013546
1000361	XSKIP_OFF	chr1	12386193	12386242	1238532712386280	-	6.81865	ENSGALT00000013546
1000362	AE	chr1	12383877	12383932	12383877-12383932	-	0	ENSGALT00000013546
1000363	AE	chr1	12383877	12383993	12383877-12383993	-	6.81865	ENSGALT00000013546
1000364	TSS	chr1	11930694	11930813	11930813	+	0.464431	ENSGALT00000039701
1000365	TSS	chr1	12186462	12186937	12186937	+	0.752334	ENSGALT00000039701
1000366	TTS	chr1	12112476	12114619	12112476	+	1.16263	ENSGALT00000039701
1000367	TTS	chr1	11538695	11540207	11538695	+	2.12879	-
1000368	TTS	chr1	11718565	11719359	11718565	+	1.87672	-
1000369	TSS	chr1	12486826	12487019	12487019	+	1.75508	ENSGALT00000013530
1000370	TTS	chr1	12533338	12534293	12533338	+	1.75508	ENSGALT00000013530
1000371	SKIP_ON	chr1	12504510	12504551	12503729,12504510-12504551,12507824	+	0.20801	ENSGALT00000013530
1000372	SKIP_OFF	chr1	12504510	12504551	1250372912507820	+	1.54707	-
1000373	SKIP_ON	chr1	12520071	12520102	12519685,12520071-12520102,12521554	+	1.54707	-
1000374	SKIP_OFF	chr1	12520071	12520102	1251968512521550	+	0.20801	ENSGALT00000013530
1000375	TSS	chr1	12538496	12538594	12538496	-	0	ENSGALT00000043386
1000376	TTS	chr1	12534774	12534977	12534977	-	0	ENSGALT00000043386
1000377	TSS	chr1	12605277	12605350	12605277	-	0	ENSGALT00000013526
1000378	TTS	chr1	12549067	12549963	12549963	-	0	ENSGALT00000013526
1000379	TSS	chr1	12607110	12607792	12607792	+	5.52709	ENSGALT00000013515
1000380	TSS	chr1	12607110	12607604	12607604	+	0.830481	ENSGALT00000013515
1000381	TTS	chr1	12645303	12647356	12645303	+	3.38728	ENSGALT00000013515
1000382	XSKIP_ON	chr1	12611314	12611327	12607792,12611314-12611327,12612581	+	5.52709	ENSGALT00000013515
1000383	XSKIP_OFF	chr1	12611314	12611327	1260760412612580	+	0.830481	ENSGALT00000013515
1000384	TSS	chr1	12726640	12726714	12726640	-	0	ENSGALT00000013509
1000385	TTS	chr1	12647569	12648415	12648415	-	0	ENSGALT00000013509
1000386	TSS	chr1	12679307	12679866	12679866	+	60.9819	ENSGALT00000013512
1000387	TTS	chr1	12694341	12694719	12694341	+	60.9819	ENSGALT00000013512
1000388	TSS	chr1	12726364	12727257	12727257	+	0	ENSGALT00000013487
1000389	TTS	chr1	12733926	12735694	12733926	+	0	ENSGALT00000013487
1000390	TSS	chr1	12756764	12756983	12756764	-	3.54999	ENSGALT00000013482
1000391	TSS	chr1	12756551	12756631	12756551	-	5.0626	ENSGALT00000013482
1000392	TTS	chr1	12737151	12738277	12738277	-	8.61259	ENSGALT00000013482
1000393	TSS	chr1	13128667	13129087	13128667	-	0.153792	ENSGALT00000013344
1000394	TTS	chr1	12865261	12865363	12865363	-	0	ENSGALT00000013344
1000395	TTS	chr1	12941004	12941591	12941591	-	0.153792	ENSGALT00000013344
1000396	TSS	chr1	12857994	12858161	12858161	+	0.494574	-
1000397	TTS	chr1	12860013	12861056	12860013	+	0.494574	-
1000398	TSS	chr1	10044514	10044737	10044737	+	39.9792	ENSGALT00000013829
1000399	TTS	chr1	10399067	10399976	10399067	+	39.9792	ENSGALT00000013829
1000400	SKIP_ON	chr1	10358436	10358492	10354906,10358436-10358492,10362471	+	11.6063	ENSGALT00000013830
1000401	SKIP_OFF	chr1	10358436	10358492	1035490610362470	+	28.3729	ENSGALT00000013829
1000402	TSS	chr1	13226505	13226609	13226505	-	8.61022	ENSGALT00000013290
1000403	TSS	chr1	13226549	13226630	13226549	-	3.4387	ENSGALT00000013290
1000404	TTS	chr1	13157747	13159403	13159403	-	3.53746	ENSGALT00000013290
1000405	TSS	chr1	13573540	13573731	13573540	-	0.222152	-
1000406	TSS	chr1	13573945	13574812	13573945	-	0.370757	-
1000407	TTS	chr1	13545057	13548839	13548839	-	0.592908	-
1000408	TSS	chr1	13787922	13788132	13787922	-	0.758767	-
1000409	TTS	chr1	13782330	13783914	13783914	-	1.17148	-
1000410	TSS	chr1	13788331	13789105	13789105	+	4.68079	ENSGALT00000013198
1000411	TSS	chr1	13788331	13788383	13788383	+	0.737495	ENSGALT00000013198
1000412	TTS	chr1	13809072	13809208	13809072	+	5.41828	-
1000413	IR_ON	chr1	13788383	13788869	13788331-13789105	+	4.68079	ENSGALT00000013198
1000414	IR_OFF	chr1	13788383	13788869	13788331-13788383,13788869-13789105	+	0.737495	ENSGALT00000013198
1000415	AE	chr1	13792840	13792924	13792840-13792924	+	4.68079	ENSGALT00000013198
1000416	AE	chr1	13792840	13792936	13792840-13792936	+	0.737495	ENSGALT00000013198
1000417	TSS	chr1	13810233	13810741	13810741	+	7.05506	ENSGALT00000013186
1000418	TTS	chr1	13821418	13821664	13821418	+	7.05506	ENSGALT00000013186
1000419	IR_ON	chr1	13820580	13820666	13820400-13820784	+	1.04015	ENSGALT00000013186
1000420	IR_OFF	chr1	13820580	13820666	13820400-13820580,13820666-13820784	+	6.01492	ENSGALT00000013186
1000421	TSS	chr1	13823763	13823862	13823763	-	3.93387	ENSGALT00000043902
1000422	TTS	chr1	13821811	13822601	13822601	-	3.93387	ENSGALT00000043902
1000423	TSS	chr1	13938316	13938506	13938316	-	1.40442	ENSGALT00000013172
1000424	TTS	chr1	13827187	13830954	13830954	-	1.40442	ENSGALT00000013172
1000425	TTS	chr1	13831430	13831471	13831471	-	6.52858	ENSGALT00000013172
1000426	TSS	chr1	13960601	13960688	13960688	+	0	ENSGALT00000013164
1000427	TTS	chr1	13992186	13995845	13992186	+	0	ENSGALT00000013164
1000428	TSS	chr1	12778148	12778237	12778237	+	39.7881	ENSGALT00000013473
1000429	TSS	chr1	12778660	12778684	12778684	+	9.89126	ENSGALT00000013473
1000430	TTS	chr1	12786753	12786817	12786753	+	39.7881	ENSGALT00000013473
1000431	TSS	chr1	14064026	14064141	14064026	-	11.1365	-
1000432	TTS	chr1	14035057	14037952	14037952	-	11.1365	ENSGALT00000013144
1000433	TSS	chr1	14213411	14215426	14215426	+	0.721411	ENSGALT00000013116
1000434	TSS	chr1	14213411	14213739	14213739	+	0.341484	ENSGALT00000013116
1000435	TTS	chr1	14241266	14241547	14241266	+	1.0629	ENSGALT00000013116
1000436	XMSKIP_ON	chr1	14219949	14226726	14215426,14219949-14220014,14220112-14220337,14223509-14223612,14226580-14226726,14227680	+	0.721411	ENSGALT00000013116
1000437	XMSKIP_OFF	chr1	14219949	14226726	1421373914227680	+	0.341484	ENSGALT00000013116
1000438	TSS	chr1	12804090	12804600	12804090	-	45.7997	ENSGALT00000013428
1000439	TTS	chr1	12786999	12787119	12787119	-	17.8645	ENSGALT00000013428
1000440	TTS	chr1	12790698	12790756	12790756	-	27.9352	ENSGALT00000013428
1000441	TSS	chr1	12848531	12848571	12848531	-	0	ENSGALT00000013382
1000442	TTS	chr1	12815215	12815568	12815568	-	0	ENSGALT00000013382
1000443	TSS	chr1	12804486	12804591	12804591	+	160.623	ENSGALT00000013403
1000444	TTS	chr1	12811234	12811505	12811234	+	160.623	ENSGALT00000013403
1000445	TSS	chr1	14597250	14597423	14597423	+	1.23483	ENSGALT00000012986
1000446	TSS	chr1	14606210	14606747	14606747	+	0.361775	ENSGALT00000012986
1000447	TTS	chr1	14617525	14619232	14617525	+	0.632578	ENSGALT00000012986
1000448	MSKIP_ON	chr1	14605585	14606747	14605475,14605585-14605667,14606600-14606747,14608087	+	0	ENSGALT00000012986
1000449	MSKIP_OFF	chr1	14605585	14606747	1460547514608080	+	0.270803	ENSGALT00000012986
1000450	TSS	chr1	14621478	14621838	14621838	+	0.630787	ENSGALT00000043578
1000451	TSS	chr1	14622306	14622428	14622428	+	2.61212	ENSGALT00000043578
1000452	TTS	chr1	14626535	14632510	14626535	+	9.99427	ENSGALT00000043578
1000453	TSS	chr1	14642678	14642808	14642678	-	0	ENSGALT00000030736
1000454	TTS	chr1	14632208	14632336	14632336	-	0	ENSGALT00000030736
1000455	TSS	chr1	14666085	14666228	14666228	+	58.1902	ENSGALT00000012884
1000456	TTS	chr1	14679519	14679885	14679519	+	9.91427	ENSGALT00000012884
1000457	TSS	chr1	13574904	13575324	13575324	+	33.8768	ENSGALT00000013259
1000458	TSS	chr1	13574904	13575091	13575091	+	73.2384	ENSGALT00000013259
1000459	TTS	chr1	13625527	13625768	13625527	+	46.4378	ENSGALT00000013259
1000460	SKIP_ON	chr1	13582828	13582887	13575324,13582828-13582887,13591875	+	89.9634	ENSGALT00000013259
1000461	SKIP_OFF	chr1	13582828	13582887	1357532413591870	+	17.1518	ENSGALT00000013259
1000462	MSKIP_ON	chr1	13598814	13603234	13597857,13598814-13598894,13599878-13599936,13603186-13603234,13603567	+	17.1518	ENSGALT00000013259
1000463	MSKIP_OFF	chr1	13598814	13603234	1359785713603560	+	60.6774	ENSGALT00000013259
1000464	SKIP_ON	chr1	13592239	13592274	13592059,13592239-13592274,13596977	+	12.561	ENSGALT00000013259
1000465	SKIP_OFF	chr1	13592239	13592274	1359205913596970	+	94.5542	ENSGALT00000013259
1000466	SKIP_ON	chr1	13603186	13603234	13599936,13603186-13603234,13603567	+	17.1518	ENSGALT00000013259
1000467	SKIP_OFF	chr1	13603186	13603234	1359993613603560	+	29.286	ENSGALT00000013259
1000468	SKIP_ON	chr1	13624349	13624469	13624247,13624349-13624469,13624629	+	33.8768	ENSGALT00000013259
1000469	SKIP_OFF	chr1	13624349	13624469	1362424713624620	+	12.561	ENSGALT00000013259
1000470	MSKIP_ON	chr1	13598814	13599936	13597857,13598814-13598894,13599878-13599936,13603567	+	46.4378	ENSGALT00000013259
1000463	MSKIP_OFF	chr1	13598814	13599936	1359785713603560	+	60.6774	ENSGALT00000013259
1000471	IR_ON	chr1	13575091	13575205	13574904-13575324	+	17.1518	ENSGALT00000013259
1000472	IR_OFF	chr1	13575091	13575205	13574904-13575091,13575205-13575324	+	60.6774	ENSGALT00000013259
1000471	IR_ON	chr1	13575091	13575208	13574904-13575324	+	17.1518	ENSGALT00000013259
1000473	IR_OFF	chr1	13575091	13575208	13574904-13575091,13575208-13575324	+	12.561	ENSGALT00000013259
1000474	XIR_ON	chr1	13575091	13575205	13575018-13575324	+	16.725	ENSGALT00000013259
1000475	XIR_OFF	chr1	13575091	13575205	13574904-13575091,13575205-13575324	+	60.6774	ENSGALT00000013259
1000474	XIR_ON	chr1	13575091	13575208	13575018-13575324	+	16.725	ENSGALT00000013259
1000476	XIR_OFF	chr1	13575091	13575208	13574904-13575091,13575208-13575324	+	12.561	ENSGALT00000013259
1000477	TSS	chr1	13719364	13719427	13719364	-	6.60586	ENSGALT00000013245
1000478	TTS	chr1	13626518	13631113	13631113	-	6.60586	ENSGALT00000013245
1000479	TSS	chr1	14766397	14766576	14766397	-	0	ENSGALT00000012857
1000480	TTS	chr1	14681225	14681713	14681713	-	32.1032	ENSGALT00000012832
1000481	TSS	chr1	14871056	14871462	14871056	-	3.2846	ENSGALT00000011599
1000482	TTS	chr1	14805857	14806514	14806514	-	0	ENSGALT00000011599
1000483	TTS	chr1	14851388	14851438	14851438	-	3.2846	ENSGALT00000011599
1000484	TSS	chr1	14777556	14777575	14777575	+	2.1239	ENSGALT00000011632
1000485	TSS	chr1	14779296	14779415	14779415	+	8.91856	ENSGALT00000011632
1000486	TTS	chr1	14798550	14800582	14798550	+	11.0425	ENSGALT00000011632
1000487	TSS	chr1	14916158	14917066	14917066	+	4.17972	ENSGALT00000042835
1000488	TTS	chr1	15049265	15054085	15049265	+	0.237221	ENSGALT00000042835
1000489	TSS	chr1	15069418	15069520	15069418	-	0	ENSGALT00000044724
1000490	TTS	chr1	15061970	15062513	15062513	-	0	ENSGALT00000044724
1000491	TSS	chr1	15080340	15081209	15081209	+	3.91714	ENSGALT00000019539
1000492	TTS	chr1	15121963	15126895	15121963	+	1.06364	ENSGALT00000019539
1000493	TSS	chr1	15235835	15235874	15235874	+	0.194956	ENSGALT00000011411
1000494	TSS	chr1	15265675	15265824	15265824	+	0.417856	ENSGALT00000011411
1000495	TSS	chr1	15262851	15263058	15263058	+	0.189231	ENSGALT00000011411
1000496	TTS	chr1	15286993	15287153	15286993	+	0.802043	ENSGALT00000011411
1000497	SKIP_ON	chr1	15269174	15269342	15266256,15269174-15269342,15269880	+	0.194956	ENSGALT00000011411
1000498	SKIP_OFF	chr1	15269174	15269342	1526625615269880	+	0.607087	ENSGALT00000011411
1000499	TSS	chr1	14356759	14356951	14356951	+	48.0045	ENSGALT00000013062
1000500	TTS	chr1	14367617	14367631	14367617	+	48.0045	ENSGALT00000013062
1000501	TSS	chr1	14553188	14553328	14553328	+	0	ENSGALT00000039460
1000502	TTS	chr1	14563422	14563663	14563422	+	0	ENSGALT00000039460
1000503	TSS	chr1	14553042	14553213	14553042	-	13.3867	ENSGALT00000039462
1000504	TTS	chr1	14369255	14370873	14370873	-	13.3867	ENSGALT00000039462
1000505	TSS	chr1	14567866	14568113	14568113	+	93.0904	ENSGALT00000013000
1000506	TTS	chr1	14590319	14591310	14590319	+	93.0904	ENSGALT00000013000
1000507	TSS	chr1	15149708	15150213	15150213	+	14.3764	ENSGALT00000011493
1000508	TTS	chr1	15233043	15234468	15233043	+	2.15809	ENSGALT00000011493
1000509	SKIP_ON	chr1	15209001	15209021	15208485,15209001-15209021,15212548	+	2.15809	ENSGALT00000011493
1000510	SKIP_OFF	chr1	15209001	15209021	1520848515212540	+	12.2183	ENSGALT00000011493
1000511	TSS	chr1	15509065	15509137	15509137	+	6.11997	ENSGALT00000007817
1000512	TTS	chr1	15519726	15519956	15519726	+	6.11997	ENSGALT00000007817
1000513	SKIP_ON	chr1	15519260	15519303	15518818,15519260-15519303,15519726	+	1.78149	ENSGALT00000007817
1000514	SKIP_OFF	chr1	15519260	15519303	1551881815519720	+	4.33849	ENSGALT00000007817
1000515	IR_ON	chr1	15513752	15513755	15513696-15513836	+	4.33849	ENSGALT00000007817
1000516	IR_OFF	chr1	15513752	15513755	15513696-15513752,15513755-15513836	+	1.78149	ENSGALT00000007817
1000517	TSS	chr1	15520682	15520806	15520806	+	3.60091	ENSGALT00000006694
1000518	TTS	chr1	15525777	15525828	15525777	+	2.44635	ENSGALT00000006694
1000519	TTS	chr1	15530608	15532505	15530608	+	1.15456	ENSGALT00000006694
1000520	AE	chr1	15525950	15526003	15525950-15526003	+	0.916592	ENSGALT00000006694
1000521	AE	chr1	15525931	15526003	15525931-15526003	+	0.237969	ENSGALT00000006694
1000522	TSS	chr1	15694720	15697582	15694720	-	0.265699	ENSGALT00000021853
1000523	TTS	chr1	15539606	15539648	15539648	-	0.0887827	ENSGALT00000021853
1000524	TTS	chr1	15568022	15568362	15568362	-	0.0398019	ENSGALT00000021853
1000525	TTS	chr1	15571129	15571488	15571488	-	0.044553	ENSGALT00000021853
1000526	TTS	chr1	15544033	15544231	15544231	-	0.0925611	ENSGALT00000021853
1000527	TSS	chr1	15497253	15497448	15497253	-	16.615	-
1000528	TTS	chr1	15489971	15492116	15492116	-	3.28876	ENSGALT00000044078
1000529	TTS	chr1	15491430	15492484	15492484	-	13.3263	-
1000530	XIR_ON	chr1	15492116	15492119	15491430-15492484	-	13.3263	-
1000531	XIR_OFF	chr1	15492116	15492119	15489971-15492116,15492119-15492484	-	3.28876	ENSGALT00000044078
1000532	TSS	chr1	15496933	15497819	15497819	+	27.1373	ENSGALT00000021255
1000533	TTS	chr1	15500286	15501479	15500286	+	27.1373	ENSGALT00000021255
1000534	TSS	chr1	15305539	15306233	15306233	+	25.2451	ENSGALT00000011366
1000535	TTS	chr1	15400153	15400324	15400153	+	25.2451	ENSGALT00000011366
1000536	SKIP_ON	chr1	15321514	15321554	15306233,15321514-15321554,15328544	+	14.7582	ENSGALT00000011366
1000537	SKIP_OFF	chr1	15321514	15321554	1530623315328540	+	10.4869	ENSGALT00000011366
1000538	SKIP_ON	chr1	15362647	15362722	15362543,15362647-15362722,15368323	+	6.18412	ENSGALT00000011366
1000539	SKIP_OFF	chr1	15362647	15362722	1536254315368320	+	19.061	ENSGALT00000011366
1000540	AE	chr1	15341885	15341924	15341885-15341924	+	19.061	ENSGALT00000011366
1000541	AE	chr1	15341837	15341924	15341837-15341924	+	6.18412	ENSGALT00000011366
1000542	TSS	chr1	15971437	15972584	15971437	-	4.13912	ENSGALT00000030740
1000543	TTS	chr1	15929586	15932325	15932325	-	3.51856	ENSGALT00000045967
1000544	TTS	chr1	15958598	15959154	15959154	-	1.87231	ENSGALT00000030740
1000545	XSKIP_ON	chr1	15946230	15946231	15946197,15946230-15946231,15954056	-	1.25175	ENSGALT00000045967
1000546	XSKIP_OFF	chr1	15946230	15946231	1594620615954060	-	2.26681	ENSGALT00000030740
1000547	TSS	chr1	15997481	15997677	15997677	+	11.9892	ENSGALT00000039238
1000548	TSS	chr1	15997481	15997932	15997932	+	3.88831	ENSGALT00000039238
1000549	TTS	chr1	16149409	16149507	16149409	+	5.80717	ENSGALT00000039238
1000550	TSS	chr1	15735864	15736031	15735864	-	4.52682	ENSGALT00000038116
1000551	TTS	chr1	15717543	15721699	15721699	-	4.52682	ENSGALT00000038116
1000552	TSS	chr1	15735375	15735397	15735397	+	2.01811	ENSGALT00000021535
1000553	TSS	chr1	15743541	15743572	15743572	+	12.4849	ENSGALT00000021535
1000554	TTS	chr1	15802731	15802734	15802731	+	5.53322	ENSGALT00000021535
1000555	SKIP_ON	chr1	15802730	15802765	15800457,15802730-15802765,15804125	+	2.01811	ENSGALT00000021535
1000556	SKIP_OFF	chr1	15802730	15802765	1580045715804120	+	12.4849	ENSGALT00000021535
1000557	TSS	chr1	16983546	16984547	16984547	+	1.18704	ENSGALT00000039228
1000558	TSS	chr1	16987071	16987200	16987200	+	0.264422	ENSGALT00000039228
1000559	TTS	chr1	17300961	17303095	17300961	+	1.45146	ENSGALT00000039228
1000560	SKIP_ON	chr1	17299534	17299626	17217650,17299534-17299626,17300961	+	0.264422	ENSGALT00000039228
1000561	SKIP_OFF	chr1	17299534	17299626	1721765017300960	+	1.18704	ENSGALT00000039228
1000562	TSS	chr1	16882133	16882360	16882133	-	0	ENSGALT00000039232
1000563	TTS	chr1	16881662	16881879	16881879	-	0	ENSGALT00000039232
1000564	TSS	chr1	18404952	18405075	18405075	+	0.619331	-
1000565	TTS	chr1	18422319	18422677	18422319	+	0.619331	-
1000566	TSS	chr1	18657238	18657397	18657238	-	37.0432	ENSGALT00000013914
1000567	TSS	chr1	18656428	18656551	18656428	-	0	ENSGALT00000013914
1000568	TTS	chr1	18642064	18642895	18642895	-	37.0432	ENSGALT00000013914
1000569	SKIP_ON	chr1	18656428	18656551	18651792,18656428-18656551,18657238	-	19.3103	ENSGALT00000013914
1000570	SKIP_OFF	chr1	18656428	18656551	1865179218657230	-	17.7329	ENSGALT00000013914
1000571	TSS	chr1	18657758	18658007	18658007	+	61.1508	ENSGALT00000013929
1000572	TTS	chr1	18668250	18668817	18668250	+	61.1508	ENSGALT00000013929
1000573	TSS	chr1	18596159	18596571	18596159	-	0	ENSGALT00000013896
1000574	TSS	chr1	18597340	18598715	18597340	-	13.4749	ENSGALT00000013896
1000575	TTS	chr1	18537716	18541647	18541647	-	13.4749	ENSGALT00000013896
1000576	TSS	chr1	18951350	18951794	18951350	-	124.476	-
1000577	TTS	chr1	18947601	18948886	18948886	-	124.476	ENSGALT00000039200
1000578	IR_ON	chr1	18950958	18951051	18950908-18951160	-	15.3304	ENSGALT00000039200
1000579	IR_OFF	chr1	18950958	18951051	18950908-18950958,18951051-18951160	-	109.146	-
1000580	TSS	chr1	19767510	19767644	19767510	-	0.425298	-
1000581	TTS	chr1	19751102	19752675	19752675	-	0.425298	-
1000582	TSS	chr1	19859095	19859442	19859095	-	0.196897	ENSGALT00000013934
1000583	TTS	chr1	19823887	19824131	19824131	-	0.196897	ENSGALT00000013934
1000584	TTS	chr1	19824030	19824079	19824079	-	0	ENSGALT00000013934
1000585	SKIP_ON	chr1	19831173	19831217	19830369,19831173-19831217,19832803	-	0.196897	ENSGALT00000013934
1000586	SKIP_OFF	chr1	19831173	19831217	1983036919832800	-	0	ENSGALT00000013934
1000587	TSS	chr1	19947199	19947412	19947412	+	34.4949	ENSGALT00000000003
1000588	TTS	chr1	19955478	19955515	19955478	+	34.1217	ENSGALT00000000003
1000589	TTS	chr1	19965747	19967662	19965747	+	0.373278	ENSGALT00000000003
1000590	TSS	chr1	19893206	19893382	19893206	-	0.472046	ENSGALT00000013944
1000591	TTS	chr1	19873600	19877113	19877113	-	0.472046	-
1000592	TSS	chr1	20071621	20071985	20071985	+	2.18886	ENSGALT00000014151
1000593	TTS	chr1	20081034	20084350	20081034	+	0.596701	ENSGALT00000014151
1000594	TSS	chr1	20004478	20004614	20004614	+	2.95214	ENSGALT00000014167
1000595	TTS	chr1	20035652	20036801	20035652	+	2.95214	ENSGALT00000014167
1000596	TSS	chr1	19894505	19894666	19894666	+	6.16915	ENSGALT00000039193
1000597	TTS	chr1	19926309	19927833	19926309	+	6.16915	ENSGALT00000039193
1000598	AE	chr1	19906738	19906933	19906738-19906933	+	6.16915	ENSGALT00000039193
1000599	AE	chr1	19906795	19906933	19906795-19906933	+	0	ENSGALT00000039193
1000600	TSS	chr1	20125124	20125152	20125124	-	0.854013	ENSGALT00000014101
1000601	TSS	chr1	20109953	20110027	20109953	-	0	ENSGALT00000014101
1000602	TSS	chr1	20125273	20125665	20125273	-	2.70643	ENSGALT00000014101
1000603	TTS	chr1	20110759	20110772	20110772	-	0	ENSGALT00000014081
1000604	XSKIP_ON	chr1	20094949	20095053	20094924,20094949-20095053,20095332	-	0	ENSGALT00000014101
1000605	XSKIP_OFF	chr1	20094949	20095053	2009488420095300	-	0.854013	ENSGALT00000014101
1000606	SKIP_ON	chr1	20123743	20123752	20121791,20123743-20123752,20123880	-	0.854013	ENSGALT00000014081
1000607	SKIP_OFF	chr1	20123743	20123752	2012179120123880	-	2.70643	ENSGALT00000014101
1000608	XMSKIP_ON	chr1	20116388	20116599	20116166,20116388-20116496,20116568-20116599,20116776	-	0	ENSGALT00000014081
1000609	XMSKIP_OFF	chr1	20116388	20116599	2011632520116770	-	3.56044	ENSGALT00000014101
1000610	XIR_ON	chr1	20109492	20109953	20109147-20110126	-	0.854013	ENSGALT00000014101
1000611	XIR_OFF	chr1	20109492	20109953	20109147-20109492,20109953-20110027	-	0	ENSGALT00000014101
1000610	XIR_ON	chr1	20109492	20109953	20109147-20110126	-	0.854013	ENSGALT00000014101
1000612	XIR_OFF	chr1	20109492	20109953	20109234-20109492,20109953-20110126	-	2.70643	ENSGALT00000014101
1000613	XAE	chr1	20111420	20111605	20111420-20111605	-	3.56044	ENSGALT00000014101
1000614	XAE	chr1	20111420	20111634	20111420-20111634	-	0	ENSGALT00000014081
1000615	TSS	chr1	20177542	20177698	20177542	-	18.2198	ENSGALT00000014027
1000616	TTS	chr1	20148303	20148317	20148317	-	18.2198	ENSGALT00000014027
1000617	TSS	chr1	20216729	20216841	20216729	-	26.5355	-
1000618	TTS	chr1	20186460	20187939	20187939	-	26.5355	ENSGALT00000014029
1000619	AE	chr1	20192581	20192659	20192581-20192659	-	24.5143	-
1000620	AE	chr1	20192581	20192617	20192581-20192617	-	2.02117	ENSGALT00000014029
1000621	TSS	chr1	20642392	20645043	20645043	+	0.967559	ENSGALT00000044509
1000622	TTS	chr1	20657530	20659123	20657530	+	0.845114	ENSGALT00000044509
1000623	TSS	chr1	20694711	20694873	20694873	+	0.620857	ENSGALT00000014176
1000624	TTS	chr1	21018114	21020127	21018114	+	0.108483	ENSGALT00000014176
1000625	TSS	chr1	21512966	21513036	21513036	+	5.18911	ENSGALT00000030716
1000626	TSS	chr1	21513823	21514010	21514010	+	0	ENSGALT00000030716
1000627	TTS	chr1	21574359	21575759	21574359	+	0	ENSGALT00000030716
1000628	TSS	chr1	21860402	21860511	21860402	-	10.3531	ENSGALT00000014244
1000629	TSS	chr1	21842899	21842933	21842899	-	187.922	ENSGALT00000014244
1000630	TSS	chr1	21856101	21856304	21856101	-	21.4193	ENSGALT00000014244
1000631	TTS	chr1	21832703	21833251	21833251	-	219.694	ENSGALT00000014244
1000632	SKIP_ON	chr1	21836252	21836322	21833251,21836252-21836322,21838198	-	187.922	ENSGALT00000014244
1000633	SKIP_OFF	chr1	21836252	21836322	2183325121838190	-	31.7725	ENSGALT00000014244
1000634	TSS	chr1	21979928	21980446	21980446	+	37.6206	ENSGALT00000014301
1000635	TTS	chr1	21986726	21986797	21986726	+	26.5878	ENSGALT00000014301
1000636	TTS	chr1	22027269	22029925	22027269	+	11.0328	ENSGALT00000014301
1000637	TSS	chr1	22074691	22075013	22074691	-	0.132733	ENSGALT00000014328
1000638	TTS	chr1	22059754	22063985	22063985	-	0.132733	ENSGALT00000014328
1000639	TSS	chr1	22076776	22078562	22078562	+	48.1607	ENSGALT00000014340
1000640	TSS	chr1	22086126	22086510	22086510	+	0	ENSGALT00000014340
1000641	TTS	chr1	22106278	22106344	22106278	+	0	ENSGALT00000014340
1000642	SKIP_ON	chr1	22087999	22088174	22087843,22087999-22088174,22088427	+	0	ENSGALT00000014340
1000643	SKIP_OFF	chr1	22087999	22088174	2208784322088420	+	8.80116	ENSGALT00000014340
1000644	TSS	chr1	22194831	22194963	22194963	+	0.934064	ENSGALT00000014416
1000645	TSS	chr1	22200377	22200608	22200608	+	0.442592	ENSGALT00000014416
1000646	TSS	chr1	22201386	22201862	22201862	+	0.233548	ENSGALT00000014416
1000647	TTS	chr1	22218838	22218981	22218838	+	1.12127	ENSGALT00000014416
1000648	SKIP_ON	chr1	22216278	22216387	22215436,22216278-22216387,22217032	+	0.887721	ENSGALT00000014416
1000649	SKIP_OFF	chr1	22216278	22216387	2221543622217030	+	0.233548	ENSGALT00000014416
1000650	AE	chr1	22207105	22207224	22207105-22207224	+	0.678677	ENSGALT00000014416
1000651	AE	chr1	22207170	22207224	22207170-22207224	+	0.442592	ENSGALT00000014416
1000652	AE	chr1	22208447	22208545	22208447-22208545	+	0.887721	ENSGALT00000014416
1000653	AE	chr1	22208466	22208545	22208466-22208545	+	0.233548	ENSGALT00000014416
1000654	AE	chr1	22215333	22215436	22215333-22215436	+	0.887721	ENSGALT00000014416
1000655	AE	chr1	22215401	22215436	22215401-22215436	+	0.233548	ENSGALT00000014416
1000656	TSS	chr1	22113066	22113484	22113484	+	18.038	ENSGALT00000014357
1000657	TSS	chr1	22114384	22114546	22114546	+	33.984	ENSGALT00000014357
1000658	TSS	chr1	22120622	22120756	22120756	+	46.0314	ENSGALT00000014357
1000659	TTS	chr1	22167328	22167418	22167328	+	64.0694	ENSGALT00000014357
1000660	SKIP_ON	chr1	22135837	22135922	22130428,22135837-22135922,22156863	+	46.0314	ENSGALT00000014357
1000661	SKIP_OFF	chr1	22135837	22135922	2213042822156860	+	18.038	ENSGALT00000014357
1000662	XMSKIP_ON	chr1	22159366	22159990	22157701,22159366-22159381,22159977-22159990,22161399	+	46.0314	ENSGALT00000014357
1000663	XMSKIP_OFF	chr1	22159366	22159990	2215773422161390	+	18.038	ENSGALT00000014357
1000664	TSS	chr1	22359460	22359669	22359669	+	0.876028	ENSGALT00000014508
1000665	TTS	chr1	22600116	22601087	22600116	+	0.339313	ENSGALT00000014508
1000666	SKIP_ON	chr1	22536942	22536950	22535374,22536942-22536950,22538922	+	0.243873	ENSGALT00000014508
1000667	SKIP_OFF	chr1	22536942	22536950	2253537422538920	+	0.279279	ENSGALT00000014508
1000668	SKIP_ON	chr1	22549301	22549408	22549172,22549301-22549408,22557011	+	0.060034	ENSGALT00000014508
1000669	SKIP_OFF	chr1	22549301	22549408	2254917222557010	+	0.279279	ENSGALT00000014508
1000670	TSS	chr1	22638400	22638421	22638421	+	0.164198	ENSGALT00000014559
1000671	TSS	chr1	22638791	22638957	22638957	+	0.0821831	ENSGALT00000014559
1000672	TTS	chr1	22666437	22669004	22666437	+	0.246381	ENSGALT00000014559
1000673	TSS	chr1	22805440	22806015	22805440	-	0.565005	ENSGALT00000014581
1000674	TTS	chr1	22669170	22673296	22673296	-	0.0271135	ENSGALT00000014581
1000675	SKIP_ON	chr1	22680812	22680895	22679285,22680812-22680895,22681617	-	0	ENSGALT00000014581
1000676	SKIP_OFF	chr1	22680812	22680895	2267928522681610	-	0.0271135	ENSGALT00000014572
1000677	AE	chr1	22705844	22709402	22705844-22709402	-	0	ENSGALT00000014581
1000678	AE	chr1	22708445	22709402	22708445-22709402	-	0.0271135	ENSGALT00000014572
1000679	TSS	chr1	23211091	23211191	23211091	-	11.2176	ENSGALT00000014681
1000680	TSS	chr1	23211092	23211191	23211092	-	13.6742	ENSGALT00000014681
1000681	TTS	chr1	23196879	23198099	23198099	-	24.8918	ENSGALT00000014681
1000682	TSS	chr1	23238309	23238541	23238541	+	8.21628	ENSGALT00000014690
1000683	TTS	chr1	23281495	23283097	23281495	+	8.21628	ENSGALT00000014690
1000684	TSS	chr1	23553697	23554811	23553697	-	5.29835	-
1000685	TTS	chr1	23288407	23291615	23291615	-	5.29835	ENSGALT00000014754
1000686	TSS	chr1	23561065	23561380	23561380	+	7.51555	-
1000687	TTS	chr1	23592710	23593933	23592710	+	7.51555	-
1000688	SKIP_ON	chr1	23581755	23581817	23561380,23581755-23581817,23592710	+	2.178	-
1000689	SKIP_OFF	chr1	23581755	23581817	2356138023592710	+	2.79343	-
1000690	SKIP_ON	chr1	23568196	23568255	23561380,23568196-23568255,23581755	+	1.7099	-
1000691	SKIP_OFF	chr1	23568196	23568255	2356138023581750	+	2.178	-
1000692	MSKIP_ON	chr1	23568196	23571347	23561380,23568196-23568255,23571191-23571347,23581755	+	0.83422	-
1000693	MSKIP_OFF	chr1	23568196	23571347	2356138023581750	+	2.178	-
1000694	MSKIP_ON	chr1	23568196	23581817	23561380,23568196-23568255,23581755-23581817,23592710	+	1.7099	-
1000695	MSKIP_OFF	chr1	23568196	23581817	2356138023592710	+	2.79343	-
1000696	MSKIP_ON	chr1	23568196	23581817	23561380,23568196-23568255,23571191-23571347,23581755-23581817,23592710	+	0.83422	-
1000695	MSKIP_OFF	chr1	23568196	23581817	2356138023592710	+	2.79343	-
1000697	SKIP_ON	chr1	23571191	23571347	23568255,23571191-23571347,23581755	+	0.83422	-
1000698	SKIP_OFF	chr1	23571191	23571347	2356825523581750	+	1.7099	-
1000699	TSS	chr1	22979821	22980154	22980154	+	34.9676	ENSGALT00000014601
1000700	TSS	chr1	22994850	22994898	22994898	+	10.526	ENSGALT00000014601
1000701	TTS	chr1	23107847	23107885	23107847	+	0	ENSGALT00000043221
1000702	TSS	chr1	23183142	23183320	23183142	-	3.76229	ENSGALT00000014649
1000703	TTS	chr1	23043272	23044522	23044522	-	3.76229	ENSGALT00000014649
1000704	TSS	chr1	23025482	23025527	23025482	-	2.23543	ENSGALT00000043022
1000705	TTS	chr1	23012648	23016499	23016499	-	2.45651	ENSGALT00000043022
1000706	TSS	chr1	24064036	24065047	24065047	+	3.85983	ENSGALT00000014827
1000707	TTS	chr1	24111475	24111623	24111475	+	1.248	ENSGALT00000014827
1000708	TTS	chr1	24071976	24072026	24071976	+	2.61184	ENSGALT00000014827
1000709	XSKIP_ON	chr1	24075153	24075187	24075134,24075153-24075187,24075756	+	0	ENSGALT00000014827
1000710	XSKIP_OFF	chr1	24075153	24075187	2407513424075510	+	1.248	ENSGALT00000014827
1000711	XMSKIP_ON	chr1	24078870	24081677	24077367,24078870-24078931,24079947-24080049,24081649-24081677,24081777	+	1.248	ENSGALT00000014827
1000712	XMSKIP_OFF	chr1	24078870	24081677	2407726524081800	+	0	ENSGALT00000014827
1000713	SKIP_ON	chr1	24095697	24095843	24093759,24095697-24095843,24096414	+	0.506603	ENSGALT00000014827
1000714	SKIP_OFF	chr1	24095697	24095843	2409375924096410	+	0.741395	ENSGALT00000014827
1000715	TSS	chr1	24124549	24124758	24124549	-	136.551	ENSGALT00000014836
1000716	TTS	chr1	24119050	24119304	24119304	-	136.551	ENSGALT00000014836
1000717	TSS	chr1	24244852	24245225	24245225	+	4.46604	-
1000718	TTS	chr1	24319822	24319866	24319822	+	4.46604	-
1000719	TSS	chr1	24682961	24683025	24682961	-	1.95431	ENSGALT00000015281
1000720	TSS	chr1	24697978	24698238	24697978	-	2.47646	ENSGALT00000015281
1000721	TSS	chr1	24730142	24730292	24730142	-	8.76413	ENSGALT00000015281
1000722	TTS	chr1	24602262	24602584	24602584	-	13.1949	ENSGALT00000015281
1000723	SKIP_ON	chr1	24621778	24621914	24621220,24621778-24621914,24622808	-	1.95431	ENSGALT00000015281
1000724	SKIP_OFF	chr1	24621778	24621914	2462122024622800	-	11.2406	ENSGALT00000015281
1000725	MSKIP_ON	chr1	24607158	24611645	24605512,24607158-24607250,24611495-24611645,24621118	-	11.7792	ENSGALT00000015281
1000726	MSKIP_OFF	chr1	24607158	24611645	2460551224621110	-	1.41573	ENSGALT00000015281
1000727	TSS	chr1	20520114	20520338	20520114	-	10.5637	ENSGALT00000021457
1000728	TSS	chr1	20520532	20520579	20520532	-	28.5897	ENSGALT00000021457
1000729	TTS	chr1	20283172	20287488	20287488	-	17.1626	ENSGALT00000021457
1000730	SKIP_ON	chr1	20276909	20276984	20274982,20276909-20276984,20277709	-	10.5637	ENSGALT00000021457
1000731	SKIP_OFF	chr1	20276909	20276984	2027498220277700	-	11.4271	ENSGALT00000021457
1000732	AE	chr1	20345433	20346543	20345433-20346543	-	21.9908	ENSGALT00000021457
1000733	AE	chr1	20345433	20346562	20345433-20346562	-	17.1626	ENSGALT00000021457
1000734	TSS	chr1	24882691	24882798	24882691	-	0.574583	ENSGALT00000015300
1000735	TTS	chr1	24797125	24797371	24797371	-	0.290219	ENSGALT00000015300
1000736	TTS	chr1	24862483	24863903	24863903	-	0.574583	ENSGALT00000015300
1000737	TSS	chr1	24771989	24772107	24771989	-	130.354	ENSGALT00000015293
1000738	TTS	chr1	24742313	24744428	24744428	-	130.354	ENSGALT00000015293
1000739	AE	chr1	24745330	24745392	24745330-24745392	-	55.8235	ENSGALT00000015293
1000740	AE	chr1	24745239	24745392	24745239-24745392	-	74.5303	ENSGALT00000015293
1000741	TSS	chr1	76430011	76430125	76430125	+	0	ENSGALT00000044064
1000742	TTS	chr1	76431454	76431726	76431454	+	0	ENSGALT00000044064
1000743	TSS	chr1	76434647	76434745	76434745	+	13888.9	ENSGALT00000023323
1000744	TTS	chr1	76437202	76437498	76437202	+	13888.9	ENSGALT00000023323
1000745	TSS	chr1	24408671	24408723	24408671	-	0.133946	ENSGALT00000015179
1000746	TSS	chr1	24502170	24502386	24502170	-	0	ENSGALT00000015182
1000747	TTS	chr1	24324624	24325364	24325364	-	1.15561	ENSGALT00000015179
1000748	TSS	chr1	25139788	25140038	25139788	-	21.2452	ENSGALT00000015309
1000749	TTS	chr1	25113479	25113890	25113890	-	0	ENSGALT00000015309
1000750	TTS	chr1	25113479	25115226	25115226	-	21.2452	ENSGALT00000015309
1000751	IR_ON	chr1	25113890	25115058	25113479-25115226	-	21.2452	ENSGALT00000015309
1000752	IR_OFF	chr1	25113890	25115058	25113479-25113890,25115058-25115226	-	0	ENSGALT00000015309
1000753	TSS	chr1	25227678	25227776	25227776	+	0.653897	ENSGALT00000030703
1000754	TSS	chr1	25243321	25243432	25243432	+	0.297069	ENSGALT00000030703
1000755	TSS	chr1	25256958	25257046	25257046	+	0.105294	ENSGALT00000030703
1000756	TSS	chr1	25256871	25256951	25256951	+	0	ENSGALT00000045867
1000757	TTS	chr1	25289057	25289654	25289057	+	1.05626	ENSGALT00000030703
1000758	TSS	chr1	24479734	24480672	24480672	+	9.20443	ENSGALT00000043194
1000759	TTS	chr1	24482317	24484331	24482317	+	9.20443	ENSGALT00000043194
1000760	TSS	chr1	25013335	25013429	25013335	-	1.96959	-
1000761	TTS	chr1	24998750	24999418	24999418	-	9.56947	ENSGALT00000015303
1000762	TSS	chr1	25769299	25769347	25769299	-	0.189858	-
1000763	TSS	chr1	25769942	25770020	25769942	-	0.298028	-
1000764	TTS	chr1	25767047	25768726	25768726	-	0.487886	-
1000765	TSS	chr1	26299344	26300196	26300196	+	0.0643906	ENSGALT00000038901
1000766	TTS	chr1	26323332	26325360	26323332	+	0	ENSGALT00000038901
1000767	TTS	chr1	26325112	26325360	26325112	+	0.0643906	ENSGALT00000038900
1000768	TTS	chr1	26324765	26325360	26324765	+	0	ENSGALT00000015362
1000769	XIR_ON	chr1	26324707	26324765	26323352-26325078	+	0.0643906	ENSGALT00000038900
1000770	XIR_OFF	chr1	26324707	26324765	26323332-26324707,26324765-26325360	+	0	ENSGALT00000015362
1000771	TSS	chr1	25750899	25751128	25750899	-	8.58307	ENSGALT00000042994
1000772	TSS	chr1	25750777	25751128	25750777	-	3.8526	ENSGALT00000042994
1000773	TTS	chr1	25700997	25705802	25705802	-	13.7583	-
1000774	TSS	chr1	26593144	26593360	26593360	+	27.1423	-
1000775	TTS	chr1	26594165	26595006	26594165	+	27.1423	-
1000776	TSS	chr1	26196211	26196305	26196211	-	2.08424	ENSGALT00000015345
1000777	TSS	chr1	26257214	26257339	26257214	-	5.74006	ENSGALT00000015345
1000778	TTS	chr1	25847642	25847786	25847786	-	2.08424	-
1000779	TSS	chr1	26614544	26614670	26614670	+	2.05455	ENSGALT00000015369
1000780	TTS	chr1	26616179	26620065	26616179	+	2.05455	ENSGALT00000015369
1000781	TSS	chr1	26718046	26718069	26718069	+	0.460001	-
1000782	TTS	chr1	26736965	26737692	26736965	+	0.460001	-
1000783	TSS	chr1	26741555	26742624	26742624	+	1.8877	ENSGALT00000015373
1000784	TSS	chr1	26743054	26743359	26743359	+	1.71343	ENSGALT00000015373
1000785	TTS	chr1	26764824	26766170	26764824	+	3.68579	ENSGALT00000015373
1000786	SKIP_ON	chr1	26744265	26744346	26742624,26744265-26744346,26746337	+	0.915286	ENSGALT00000015373
1000787	SKIP_OFF	chr1	26744265	26744346	2674262426746330	+	0.972416	ENSGALT00000015373
1000788	TSS	chr1	26959976	26960018	26959976	-	22.2489	ENSGALT00000015386
1000789	TTS	chr1	26905761	26906636	26906636	-	22.2489	ENSGALT00000015386
1000790	TSS	chr1	26960378	26960414	26960414	+	2.31028	ENSGALT00000038867
1000791	TTS	chr1	27202844	27202897	27202844	+	2.31028	ENSGALT00000038867
1000792	TSS	chr1	27224713	27225187	27225187	+	22.2817	ENSGALT00000044925
1000793	TSS	chr1	27363925	27364445	27364445	+	0	ENSGALT00000044925
1000794	TTS	chr1	27408917	27409351	27408917	+	0	ENSGALT00000038864
1000795	TSS	chr1	28084291	28085286	28085286	+	2.06297	-
1000796	TTS	chr1	28145710	28146464	28145710	+	1.77213	-
1000797	TSS	chr1	28148048	28148076	28148076	+	0.159341	-
1000798	TTS	chr1	28160899	28161728	28160899	+	0.326896	-
1000799	XIR_ON	chr1	28148076	28148176	28147537-28148228	+	0.326896	-
1000800	XIR_OFF	chr1	28148076	28148176	28148048-28148076,28148176-28149923	+	0.159341	-
1000801	TSS	chr1	27449651	27450244	27449651	-	2.32269	ENSGALT00000015449
1000802	TTS	chr1	27413284	27416019	27416019	-	2.32269	ENSGALT00000015449
1000803	TSS	chr1	28374540	28374593	28374540	-	1.0302	-
1000804	TSS	chr1	28373708	28374556	28373708	-	0.150471	-
1000805	TTS	chr1	28326587	28326589	28326589	-	0.448671	-
1000806	TTS	chr1	28326782	28327128	28327128	-	0.437213	-
1000807	XMSKIP_ON	chr1	28372168	28372603	28350227,28372168-28372387,28372522-28372603,28373708	-	0.150471	-
1000808	XMSKIP_OFF	chr1	28372168	28372603	2835022728374540	-	1.0302	-
1000809	TSS	chr1	28453477	28454542	28453477	-	0.0131665	ENSGALT00000015460
1000810	TTS	chr1	28447448	28452393	28452393	-	0.0131665	ENSGALT00000015460
1000811	TSS	chr1	28472338	28472416	28472416	+	1.97053	ENSGALT00000015471
1000812	TSS	chr1	28472476	28472517	28472517	+	3.11803	ENSGALT00000015471
1000813	TSS	chr1	28472737	28472875	28472875	+	7.35383	ENSGALT00000015471
1000814	TTS	chr1	28506448	28506516	28506448	+	15.0944	ENSGALT00000015471
1000815	TSS	chr1	28525499	28525613	28525613	+	0.460285	ENSGALT00000015492
1000816	TSS	chr1	28552394	28552478	28552478	+	0.237462	ENSGALT00000015492
1000817	TTS	chr1	28664401	28668231	28664401	+	0.187373	ENSGALT00000015492
1000818	SKIP_ON	chr1	28605000	28605017	28602362,28605000-28605017,28607071	+	0.423583	ENSGALT00000015492
1000819	SKIP_OFF	chr1	28605000	28605017	2860236228607070	+	0.274164	ENSGALT00000015492
1000820	SKIP_ON	chr1	28626741	28626770	28625841,28626741-28626770,28628089	+	0.0367021	ENSGALT00000015492
1000821	SKIP_OFF	chr1	28626741	28626770	2862584128628080	+	0.150671	ENSGALT00000015492
1000822	IR_ON	chr1	28611603	28612053	28611433-28612109	+	0.187373	ENSGALT00000015492
1000823	IR_OFF	chr1	28611603	28612053	28611433-28611603,28612053-28612109	+	0.237462	ENSGALT00000015492
1000824	TSS	chr1	28703712	28703876	28703876	+	3.9725	ENSGALT00000038834
1000825	TTS	chr1	28940062	28942648	28940062	+	1.29712	-
1000826	TTS	chr1	28888668	28888702	28888668	+	2.67538	ENSGALT00000038834
1000827	TSS	chr1	28987765	28988253	28988253	+	1.23608	ENSGALT00000030693
1000828	TSS	chr1	29129721	29129891	29129891	+	1.8183	ENSGALT00000030693
1000829	TTS	chr1	29232569	29234095	29232569	+	1.23608	-
1000830	TSS	chr1	28391895	28391982	28391895	-	49.2846	ENSGALT00000015454
1000831	TSS	chr1	28392427	28392521	28392427	-	325.667	ENSGALT00000015454
1000832	TTS	chr1	28382860	28386915	28386915	-	374.951	-
1000833	TSS	chr1	28392695	28392795	28392795	+	61.383	ENSGALT00000015456
1000834	TTS	chr1	28397615	28399112	28397615	+	61.383	ENSGALT00000015456
1000835	TSS	chr1	29481624	29481903	29481624	-	33.3826	-
1000836	TTS	chr1	29410644	29412480	29412480	-	8.7599	ENSGALT00000015515
1000837	SKIP_ON	chr1	29433738	29433830	29426939,29433738-29433830,29441399	-	5.46988	ENSGALT00000015515
1000838	SKIP_OFF	chr1	29433738	29433830	2942693929441390	-	3.29002	ENSGALT00000015515
1000839	TSS	chr1	29949998	29950459	29949998	-	0.59439	ENSGALT00000015593
1000840	TTS	chr1	29866360	29868065	29868065	-	0.062268	ENSGALT00000015593
1000841	TTS	chr1	29896166	29897241	29897241	-	0.140119	ENSGALT00000015593
1000842	TTS	chr1	29911466	29912256	29912256	-	0.392004	ENSGALT00000015593
1000843	TSS	chr1	30012440	30012506	30012440	-	4.25695	ENSGALT00000015605
1000844	TTS	chr1	29999905	30002866	30002866	-	4.81217	-
1000845	TSS	chr1	30012704	30012993	30012993	+	2.74301	ENSGALT00000015616
1000846	TSS	chr1	30013643	30014014	30014014	+	1.46059	ENSGALT00000015615
1000847	TTS	chr1	30023207	30024156	30023207	+	4.2036	ENSGALT00000015615
1000848	SKIP_ON	chr1	30019891	30020042	30019314,30019891-30020042,30020651	+	0.815876	ENSGALT00000015615
1000849	SKIP_OFF	chr1	30019891	30020042	3001931430020650	+	1.92714	ENSGALT00000015616
1000850	SKIP_ON	chr1	30020092	30020162	30019314,30020092-30020162,30020651	+	1.46059	ENSGALT00000015615
1000849	SKIP_OFF	chr1	30020092	30020162	3001931430020650	+	1.92714	ENSGALT00000015616
1000851	AE	chr1	30014305	30014502	30014305-30014502	+	2.74301	ENSGALT00000015616
1000852	AE	chr1	30014352	30014502	30014352-30014502	+	1.46059	ENSGALT00000015615
1000853	TSS	chr1	30043750	30044630	30043750	-	3.4816	ENSGALT00000015635
1000854	TTS	chr1	30025397	30028470	30028470	-	3.4816	ENSGALT00000015635
1000855	TSS	chr1	30055088	30055098	30055088	-	0.8154	-
1000856	TSS	chr1	30055060	30055099	30055060	-	0.532298	-
1000857	TSS	chr1	30048292	30048396	30048292	-	0.641439	-
1000858	TTS	chr1	30046485	30047321	30047321	-	1.98914	-
1000859	TSS	chr1	30053385	30053579	30053579	+	1.40192	ENSGALT00000015636
1000860	TSS	chr1	30056673	30056733	30056733	+	0.860144	ENSGALT00000015636
1000861	TTS	chr1	30250704	30253610	30250704	+	0.860144	-
1000862	TSS	chr1	29523160	29524039	29524039	+	5.46771	ENSGALT00000015537
1000863	TTS	chr1	29589963	29592296	29589963	+	5.46771	ENSGALT00000015537
1000864	AE	chr1	29551044	29551258	29551044-29551258	+	5.46771	ENSGALT00000015537
1000865	AE	chr1	29551044	29551300	29551044-29551300	+	0	ENSGALT00000015537
1000866	TSS	chr1	29523831	29524110	29523831	-	72.5967	ENSGALT00000015532
1000867	TTS	chr1	29512368	29512790	29512790	-	72.5967	ENSGALT00000015532
1000868	TSS	chr1	29654781	29655026	29654781	-	7.87396	-
1000869	TTS	chr1	29594726	29596974	29596974	-	7.87396	ENSGALT00000015558
1000870	TSS	chr1	30405360	30405559	30405360	-	15.0047	ENSGALT00000038787
1000871	TTS	chr1	30284796	30285489	30285489	-	15.0047	ENSGALT00000038787
1000872	TSS	chr1	30471962	30472500	30472500	+	11.9927	ENSGALT00000015649
1000873	TTS	chr1	30475730	30475877	30475730	+	11.9927	ENSGALT00000015649
1000874	IR_ON	chr1	30472772	30472852	30472609-30472959	+	1.60149	ENSGALT00000015649
1000875	IR_OFF	chr1	30472772	30472852	30472609-30472772,30472852-30472959	+	10.3912	ENSGALT00000015649
1000876	TSS	chr1	30502498	30503406	30502498	-	1.43166	-
1000877	TTS	chr1	30482762	30484231	30484231	-	1.43166	ENSGALT00000038779
1000878	TSS	chr1	30624967	30625552	30624967	-	0.509369	-
1000879	TTS	chr1	30622562	30623286	30623286	-	0.509369	-
1000880	TSS	chr1	30541566	30542269	30542269	+	3.72028	ENSGALT00000015694
1000881	TTS	chr1	30608261	30613151	30608261	+	3.72028	ENSGALT00000015694
1000882	TSS	chr1	30689952	30694987	30694987	+	9.50474	ENSGALT00000015735
1000883	TTS	chr1	30798547	30801451	30798547	+	1.97454	ENSGALT00000015735
1000884	TSS	chr1	30848027	30848257	30848027	-	2.33667	ENSGALT00000045186
1000885	TSS	chr1	30847492	30847776	30847492	-	0.967757	ENSGALT00000045186
1000886	TTS	chr1	30806178	30809453	30809453	-	6.20018	ENSGALT00000045186
1000887	SKIP_ON	chr1	30810301	30810519	30809902,30810301-30810519,30812718	-	4.50013	ENSGALT00000045186
1000888	SKIP_OFF	chr1	30810301	30810519	3080990230812710	-	1.70004	ENSGALT00000045186
1000889	IR_ON	chr1	30812828	30812928	30812718-30813061	-	1.60439	ENSGALT00000045186
1000890	IR_OFF	chr1	30812828	30812928	30812718-30812828,30812928-30813061	-	4.59579	ENSGALT00000045186
1000891	AE	chr1	30820100	30820206	30820100-30820206	-	5.56355	ENSGALT00000045186
1000892	AE	chr1	30820085	30820206	30820085-30820206	-	0.636631	ENSGALT00000045186
1000893	TSS	chr1	30911774	30912858	30911774	-	5.21901	ENSGALT00000015787
1000894	TTS	chr1	30873244	30879754	30879754	-	9.93148	-
1000895	TTS	chr1	30873244	30876205	30876205	-	1.9382	ENSGALT00000015787
1000896	IR_ON	chr1	30876205	30879567	30873244-30879754	-	3.28081	ENSGALT00000015787
1000897	IR_OFF	chr1	30876205	30879567	30873244-30876205,30879567-30879754	-	1.9382	ENSGALT00000015787
1000898	AE	chr1	30888076	30888201	30888076-30888201	-	9.93148	-
1000899	AE	chr1	30888098	30888201	30888098-30888201	-	1.9382	ENSGALT00000015787
1000900	TSS	chr1	31064663	31064734	31064663	-	0.140817	ENSGALT00000015837
1000901	TTS	chr1	31044183	31045484	31045484	-	0.140817	ENSGALT00000015837
1000902	TSS	chr1	31200804	31200927	31200804	-	1.29142	ENSGALT00000015849
1000903	TSS	chr1	31200383	31200751	31200383	-	1.8923	ENSGALT00000015849
1000904	TTS	chr1	31191404	31193139	31193139	-	3.18372	ENSGALT00000015849
1000905	TSS	chr1	31384261	31384325	31384261	-	17.2864	ENSGALT00000015853
1000906	TTS	chr1	31369388	31369890	31369890	-	17.2864	ENSGALT00000015853
1000907	TTS	chr1	31370210	31370410	31370410	-	0	ENSGALT00000045671
1000908	TSS	chr1	31384519	31384693	31384693	+	64.3354	ENSGALT00000015861
1000909	TSS	chr1	31384965	31384980	31384980	+	53.0356	ENSGALT00000015861
1000910	TTS	chr1	31391173	31391376	31391173	+	117.371	ENSGALT00000015861
1000911	TSS	chr1	31722866	31724613	31722866	-	4.28091	ENSGALT00000015872
1000912	TTS	chr1	31675731	31680286	31680286	-	4.28091	ENSGALT00000015872
1000913	IR_ON	chr1	31683602	31683682	31683327-31683825	-	3.54581	ENSGALT00000015872
1000914	IR_OFF	chr1	31683602	31683682	31683327-31683602,31683682-31683825	-	0.735107	ENSGALT00000015872
1000915	TSS	chr1	31999426	31999467	31999467	+	5.8652	ENSGALT00000015878
1000916	TSS	chr1	31999958	31999993	31999993	+	1.01579	ENSGALT00000015878
1000917	TTS	chr1	32077918	32079095	32077918	+	6.88099	ENSGALT00000015878
1000918	TSS	chr1	26865245	26865547	26865245	-	458.286	ENSGALT00000015379
1000919	TTS	chr1	26846392	26846792	26846792	-	0	ENSGALT00000030698
1000920	TSS	chr1	32842067	32843190	32842067	-	8.73867	ENSGALT00000030682
1000921	TTS	chr1	32663962	32665979	32665979	-	2.65051	ENSGALT00000030682
1000922	TTS	chr1	32674720	32674919	32674919	-	0	ENSGALT00000030682
1000923	TTS	chr1	32685410	32687753	32687753	-	6.08816	ENSGALT00000030682
1000924	TSS	chr1	32560723	32563586	32563586	+	12.762	-
1000925	TTS	chr1	32563680	32564795	32563680	+	12.762	-
1000926	TSS	chr1	32567185	32568916	32567185	-	4.37825	-
1000927	TTS	chr1	32561912	32564556	32564556	-	4.37825	-
1000928	TSS	chr1	32863676	32864022	32864022	+	22.8961	ENSGALT00000015894
1000929	TTS	chr1	32925772	32925898	32925772	+	12.0059	ENSGALT00000015894
1000930	SKIP_ON	chr1	32901430	32901513	32892595,32901430-32901513,32906602	+	9.79051	ENSGALT00000015894
1000931	SKIP_OFF	chr1	32901430	32901513	3289259532906600	+	2.21538	ENSGALT00000015894
1000932	MSKIP_ON	chr1	32922584	32924867	32922231,32922584-32922699,32924226-32924375,32924764-32924867,32925413	+	7.74746	ENSGALT00000015894
1000933	MSKIP_OFF	chr1	32922584	32924867	3292223132925410	+	4.25843	ENSGALT00000015894
1000934	AE	chr1	32921610	32921705	32921610-32921705	+	2.34876	ENSGALT00000015894
1000935	AE	chr1	32921610	32921885	32921610-32921885	+	9.65714	ENSGALT00000015894
1000936	TSS	chr1	32942077	32942251	32942251	+	2.73974	ENSGALT00000015932
1000937	TTS	chr1	33016582	33016611	33016582	+	0	ENSGALT00000015932
1000938	TSS	chr1	33176025	33176231	33176025	-	3.29549	-
1000939	TTS	chr1	33043268	33048561	33048561	-	3.29549	ENSGALT00000015947
1000940	TSS	chr1	33355625	33355775	33355775	+	8.34961	ENSGALT00000015961
1000941	TTS	chr1	33366028	33367245	33366028	+	8.34961	ENSGALT00000015961
1000942	TSS	chr1	33430414	33430525	33430525	+	90.3888	ENSGALT00000015976
1000943	TSS	chr1	33468637	33469423	33469423	+	4.59402	ENSGALT00000015976
1000944	TTS	chr1	33537917	33541359	33537917	+	4.59402	ENSGALT00000015976
1000945	TSS	chr1	33569484	33569953	33569953	+	7.0352	ENSGALT00000015988
1000946	TTS	chr1	33591956	33592013	33591956	+	7.0352	ENSGALT00000015988
1000947	SKIP_ON	chr1	33574968	33575088	33574237,33574968-33575088,33575430	+	1.32421	ENSGALT00000015988
1000948	SKIP_OFF	chr1	33574968	33575088	3357423733575430	+	5.71099	ENSGALT00000015988
1000949	AE	chr1	33584230	33584273	33584230-33584273	+	1.32421	ENSGALT00000015988
1000950	AE	chr1	33584204	33584273	33584204-33584273	+	5.71099	ENSGALT00000015988
1000951	TSS	chr1	33598471	33598513	33598513	+	1.81683	ENSGALT00000015999
1000952	TTS	chr1	33623025	33625337	33623025	+	1.81683	ENSGALT00000015999
1000953	TSS	chr1	33675679	33676279	33676279	+	6.60552	ENSGALT00000016002
1000954	TTS	chr1	33723718	33727580	33723718	+	6.60552	ENSGALT00000016002
1000955	TSS	chr1	33752850	33753110	33752850	-	13.4704	ENSGALT00000016025
1000956	TTS	chr1	33732152	33733537	33733537	-	4.13167	ENSGALT00000016025
1000957	TTS	chr1	33732561	33736186	33736186	-	9.33871	ENSGALT00000016025
1000958	XIR_ON	chr1	33733537	33736050	33732561-33736186	-	9.33871	ENSGALT00000016025
1000959	XIR_OFF	chr1	33733537	33736050	33732152-33733537,33736050-33736186	-	4.13167	ENSGALT00000016025
1000960	TSS	chr1	33753625	33754220	33754220	+	0.498353	ENSGALT00000016033
1000961	TSS	chr1	33796062	33796517	33796517	+	0.0461157	ENSGALT00000016033
1000962	TTS	chr1	33801033	33804505	33801033	+	0.173782	ENSGALT00000016033
1000963	XIR_ON	chr1	33796226	33796378	33796062-33796517	+	0.0461157	ENSGALT00000016033
1000964	XIR_OFF	chr1	33796226	33796378	33796114-33796226,33796378-33796517	+	0.127666	ENSGALT00000016033
1000965	TSS	chr1	30942830	30943097	30942830	-	144.281	ENSGALT00000015788
1000966	TTS	chr1	30927998	30930524	30930524	-	144.281	ENSGALT00000013844
1000967	IR_ON	chr1	30932156	30932271	30932059-30932415	-	0	ENSGALT00000013844
1000968	IR_OFF	chr1	30932156	30932271	30932059-30932156,30932271-30932415	-	144.281	ENSGALT00000015788
1000969	TSS	chr1	30943998	30944024	30944024	+	0.702833	-
1000970	TTS	chr1	30963299	30964287	30963299	+	0.702833	-
1000971	TSS	chr1	33883121	33883296	33883121	-	6.94534	ENSGALT00000016042
1000972	TTS	chr1	33841539	33842579	33842579	-	6.94534	ENSGALT00000016042
1000973	TSS	chr1	30944161	30945882	30945882	+	0.47571	-
1000974	TTS	chr1	30947968	30948076	30947968	+	0.47571	-
1000975	TSS	chr1	33949839	33949864	33949864	+	1.26075	ENSGALT00000046186
1000976	TTS	chr1	34027262	34029987	34027262	+	1.26075	ENSGALT00000046186
1000977	TSS	chr1	33898089	33898317	33898317	+	9.07401	-
1000978	TTS	chr1	33943616	33943779	33943616	+	9.07401	-
1000979	SKIP_ON	chr1	33915132	33915185	33898317,33915132-33915185,33916669	+	7.5616	ENSGALT00000016052
1000980	SKIP_OFF	chr1	33915132	33915185	3389831733916660	+	1.51242	ENSGALT00000016052
1000981	TSS	chr1	33565888	33566164	33565888	-	971.167	ENSGALT00000015981
1000982	TTS	chr1	33552859	33556486	33556486	-	0	ENSGALT00000045276
1000983	TSS	chr1	34165615	34167007	34167007	+	4.9468	ENSGALT00000016055
1000984	TTS	chr1	34268851	34271996	34268851	+	4.9468	ENSGALT00000016055
1000985	TSS	chr1	34376287	34376504	34376504	+	2.34248	ENSGALT00000016069
1000986	TTS	chr1	34389171	34391765	34389171	+	2.34248	ENSGALT00000016069
1000987	MSKIP_ON	chr1	34382479	34383578	34381804,34382479-34382650,34383437-34383578,34383848	+	1.23693	-
1000988	MSKIP_OFF	chr1	34382479	34383578	3438180434383840	+	1.10555	ENSGALT00000016069
1000989	SKIP_ON	chr1	34385752	34385811	34384835,34385752-34385811,34386358	+	1.23693	-
1000990	SKIP_OFF	chr1	34385752	34385811	3438483534386350	+	1.10555	ENSGALT00000016069
1000991	TSS	chr1	34553666	34554204	34553666	-	0.600181	ENSGALT00000016088
1000992	TTS	chr1	34391338	34391369	34391369	-	0.600181	ENSGALT00000016088
1000993	TSS	chr1	34744581	34744720	34744720	+	7.94796	ENSGALT00000016099
1000994	TTS	chr1	34769083	34769307	34769083	+	7.94796	ENSGALT00000016099
1000995	TSS	chr1	35066024	35066078	35066024	-	1.15082	ENSGALT00000016106
1000996	TSS	chr1	35064581	35064598	35064581	-	0	ENSGALT00000016106
1000997	TTS	chr1	35061711	35062491	35062491	-	1.15082	ENSGALT00000016106
1000998	IR_ON	chr1	35062960	35063185	35062895-35063328	-	1.15082	ENSGALT00000016106
1000999	IR_OFF	chr1	35062960	35063185	35062895-35062960,35063185-35063328	-	0	ENSGALT00000016106
1001000	TSS	chr1	35097826	35098051	35097826	-	10.3227	-
1001001	TSS	chr1	35097838	35098051	35097838	-	14.5575	ENSGALT00000016130
1001002	TTS	chr1	35073648	35073739	35073739	-	5.1907	ENSGALT00000016130
1001003	SKIP_ON	chr1	35082149	35082187	35081788,35082149-35082187,35086490	-	3.18102	-
1001004	SKIP_OFF	chr1	35082149	35082187	3508178835086490	-	7.14167	ENSGALT00000016130
1001005	XIR_ON	chr1	35074313	35074941	35073809-35075081	-	3.18102	ENSGALT00000016130
1001006	XIR_OFF	chr1	35074313	35074941	35074156-35074313,35074941-35075081	-	5.1907	ENSGALT00000016130
1001007	IR_ON	chr1	35074313	35074941	35073809-35075081	-	3.18102	ENSGALT00000016130
1001008	IR_OFF	chr1	35074313	35074941	35073809-35074313,35074941-35075081	-	1.95097	ENSGALT00000016130
1001009	TSS	chr1	34329682	34329708	34329682	-	0	ENSGALT00000038638
1001010	TSS	chr1	34337653	34338482	34337653	-	85.5539	ENSGALT00000016059
1001011	TTS	chr1	34327085	34327270	34327270	-	0	ENSGALT00000038638
1001012	IR_ON	chr1	34327270	34327353	34327085-34327660	-	60.5187	ENSGALT00000016059
1001013	IR_OFF	chr1	34327270	34327353	34327085-34327270,34327353-34327660	-	0	ENSGALT00000038638
1001014	TSS	chr1	34859643	34859726	34859726	+	1.67062	ENSGALT00000016103
1001015	TSS	chr1	34859794	34859945	34859945	+	8.38318	ENSGALT00000016103
1001016	TTS	chr1	34867638	34873460	34867638	+	10.0538	ENSGALT00000016103
1001017	TSS	chr1	35234300	35234798	35234798	+	7.68778	ENSGALT00000016160
1001018	TTS	chr1	35237550	35239841	35237550	+	7.68778	ENSGALT00000016160
1001019	TSS	chr1	35343307	35343744	35343744	+	29.814	ENSGALT00000016192
1001020	TTS	chr1	35368256	35368933	35368256	+	29.814	ENSGALT00000016192
1001021	SKIP_ON	chr1	35357856	35357948	35356618,35357856-35357948,35358915	+	4.41856	ENSGALT00000016192
1001022	SKIP_OFF	chr1	35357856	35357948	3535661835358910	+	25.3954	ENSGALT00000016192
1001023	TSS	chr1	35383275	35383478	35383478	+	125.285	ENSGALT00000016196
1001024	TTS	chr1	35386824	35387002	35386824	+	125.285	ENSGALT00000016196
1001025	TSS	chr1	35387339	35387614	35387614	+	26.5279	ENSGALT00000044371
1001026	TTS	chr1	35389483	35389868	35389483	+	26.5279	ENSGALT00000044371
1001027	SKIP_ON	chr1	35387855	35387949	35387777,35387855-35387949,35388541	+	9.32441	ENSGALT00000044371
1001028	SKIP_OFF	chr1	35387855	35387949	3538777735388540	+	17.2035	ENSGALT00000044371
1001029	TSS	chr1	35441126	35441499	35441499	+	12.1352	-
1001030	TTS	chr1	35450947	35451192	35450947	+	12.1352	-
1001031	TSS	chr1	35255449	35255624	35255449	-	0	ENSGALT00000030673
1001032	TTS	chr1	35249949	35250088	35250088	-	0	ENSGALT00000030673
1001033	TSS	chr1	35304715	35305258	35304715	-	0	ENSGALT00000016170
1001034	TTS	chr1	35273571	35273804	35273804	-	0	ENSGALT00000016170
1001035	TSS	chr1	35255220	35255328	35255328	+	15.0826	ENSGALT00000016163
1001036	TTS	chr1	35261089	35262225	35261089	+	15.0826	ENSGALT00000016163
1001037	TTS	chr1	35266289	35267006	35266289	+	37.2573	ENSGALT00000016163
1001038	TSS	chr1	35479654	35479709	35479709	+	0.149635	ENSGALT00000016271
1001039	TSS	chr1	35482494	35482747	35482747	+	0.241345	ENSGALT00000016271
1001040	TTS	chr1	35487232	35487259	35487232	+	0.149635	ENSGALT00000016271
1001041	IR_ON	chr1	35482747	35483422	35482548-35483544	+	0.149635	ENSGALT00000016271
1001042	IR_OFF	chr1	35482747	35483422	35482548-35482747,35483422-35483544	+	0	ENSGALT00000016271
1001043	XIR_ON	chr1	35482747	35483422	35482548-35483544	+	0.149635	ENSGALT00000016271
1001044	XIR_OFF	chr1	35482747	35483422	35482494-35482747,35483422-35483544	+	0.241345	ENSGALT00000016271
1001045	TSS	chr1	35173230	35173336	35173336	+	58.8427	ENSGALT00000016139
1001046	TTS	chr1	35233280	35233387	35233280	+	0	ENSGALT00000016152
1001047	TSS	chr1	35511960	35512697	35511960	-	0.00794563	ENSGALT00000016288
1001048	TTS	chr1	35488978	35492782	35492782	-	0.00794563	ENSGALT00000016288
1001049	TSS	chr1	35554524	35554569	35554569	+	0.0352191	ENSGALT00000016304
1001050	TTS	chr1	35597041	35597127	35597041	+	0.0352191	ENSGALT00000016304
1001051	TSS	chr1	35522540	35522601	35522601	+	9.23234	ENSGALT00000016187
1001052	TTS	chr1	35551483	35551558	35551483	+	14.9216	ENSGALT00000016187
1001053	TSS	chr1	35777091	35778841	35778841	+	2.785	ENSGALT00000016322
1001054	TTS	chr1	35788851	35789456	35788851	+	2.785	ENSGALT00000016322
1001055	TSS	chr1	35732463	35732706	35732706	+	21.6201	-
1001056	TTS	chr1	35770888	35771150	35770888	+	21.6201	-
1001057	TSS	chr1	36107244	36107303	36107244	-	0.299711	ENSGALT00000016502
1001058	TSS	chr1	36122797	36122882	36122797	-	0.223555	ENSGALT00000016502
1001059	TTS	chr1	36088861	36090599	36090599	-	0.523266	ENSGALT00000016502
1001060	TSS	chr1	35863270	35863585	35863270	-	0	ENSGALT00000016330
1001061	TTS	chr1	35798985	35803723	35803723	-	1.11594	ENSGALT00000016330
1001062	TSS	chr1	36009234	36009723	36009234	-	0.340335	ENSGALT00000016498
1001063	TSS	chr1	35968388	35968441	35968388	-	0.385957	ENSGALT00000016498
1001064	TTS	chr1	35865662	35866888	35866888	-	0.385957	ENSGALT00000016498
1001065	MSKIP_ON	chr1	35887532	35894301	35885464,35887532-35887611,35894217-35894301,35900308	-	0.555083	ENSGALT00000016498
1001066	MSKIP_OFF	chr1	35887532	35894301	3588546435900300	-	0.171209	ENSGALT00000016498
1001067	TSS	chr1	36192196	36192932	36192196	-	0.808172	ENSGALT00000016526
1001068	TTS	chr1	36190357	36190905	36190905	-	0.808172	ENSGALT00000016526
1001069	TSS	chr1	36192199	36192794	36192794	+	0.679881	ENSGALT00000016526
1001070	TTS	chr1	36275503	36280194	36275503	+	0.163535	ENSGALT00000016526
1001071	TSS	chr1	35461551	35461553	35461553	+	0	ENSGALT00000016215
1001072	TSS	chr1	35461798	35461845	35461845	+	156.084	ENSGALT00000016215
1001073	TTS	chr1	35473125	35477625	35473125	+	156.084	ENSGALT00000016215
1001074	TSS	chr1	36452945	36453839	36453839	+	4.225	ENSGALT00000038498
1001075	TTS	chr1	36526271	36527543	36526271	+	0	ENSGALT00000038498
1001076	TSS	chr1	36331927	36332655	36331927	-	63.5599	ENSGALT00000016545
1001077	TTS	chr1	36295355	36295723	36295723	-	2.10097	ENSGALT00000016545
1001078	TTS	chr1	36325244	36325251	36325251	-	31.865	ENSGALT00000016545
1001079	TTS	chr1	36318357	36318471	36318471	-	10.7813	-
1001080	TTS	chr1	36324058	36324105	36324105	-	18.8126	ENSGALT00000016545
1001081	SKIP_ON	chr1	36324306	36324504	36324105,36324306-36324504,36324766	-	12.8823	-
1001082	SKIP_OFF	chr1	36324306	36324504	3632410536324760	-	18.8126	ENSGALT00000016545
1001083	TSS	chr1	36547314	36547380	36547380	+	0	ENSGALT00000046205
1001084	TTS	chr1	36567962	36568204	36567962	+	0	ENSGALT00000046205
1001085	TSS	chr1	36575949	36576151	36576151	+	1.02473	ENSGALT00000016581
1001086	TTS	chr1	36791719	36791862	36791719	+	0.320368	ENSGALT00000016581
1001087	TSS	chr1	37328960	37329331	37328960	-	2.53423	-
1001088	TTS	chr1	37269779	37270151	37270151	-	1.66826	-
1001089	TTS	chr1	37321169	37321769	37321769	-	0.865972	-
1001090	TSS	chr1	37696056	37696121	37696056	-	0.583795	ENSGALT00000016598
1001091	TSS	chr1	37692770	37692817	37692770	-	0	ENSGALT00000016598
1001092	TTS	chr1	37663210	37663611	37663611	-	0.583795	ENSGALT00000016598
1001093	SKIP_ON	chr1	37692770	37692815	37692648,37692770-37692815,37693778	-	0.485934	ENSGALT00000016598
1001094	SKIP_OFF	chr1	37692770	37692815	3769264837693770	-	0.0978609	ENSGALT00000016598
1001095	XSKIP_ON	chr1	37687155	37687186	37685617,37687155-37687186,37687873	-	0	ENSGALT00000016598
1001096	XSKIP_OFF	chr1	37687155	37687186	3768560837687830	-	0.0978609	ENSGALT00000016598
1001095	XSKIP_ON	chr1	37687155	37687186	37685617,37687155-37687186,37687873	-	0	ENSGALT00000016598
1001097	XSKIP_OFF	chr1	37687155	37687186	3768561737687830	-	0.485934	ENSGALT00000016598
1001098	TSS	chr1	37704036	37705369	37704036	-	13.5079	ENSGALT00000035442
1001099	TTS	chr1	37697089	37697762	37697762	-	13.5079	ENSGALT00000035442
1001100	AE	chr1	37698377	37698471	37698377-37698471	-	6.1341	ENSGALT00000035442
1001101	AE	chr1	37698362	37698471	37698362-37698471	-	7.37378	ENSGALT00000035442
1001102	TSS	chr1	37725076	37725358	37725358	+	2.09903	ENSGALT00000016620
1001103	TTS	chr1	37732174	37732707	37732174	+	2.09903	ENSGALT00000016620
1001104	SKIP_ON	chr1	37730477	37730586	37728322,37730477-37730586,37731468	+	1.45277	ENSGALT00000016620
1001105	SKIP_OFF	chr1	37730477	37730586	3772832237731460	+	0.646257	ENSGALT00000016620
1001106	IR_ON	chr1	37728110	37728231	37728077-37728322	+	1.74425	ENSGALT00000016620
1001107	IR_OFF	chr1	37728110	37728231	37728077-37728110,37728231-37728322	+	0.354778	ENSGALT00000016620
1001108	TSS	chr1	37742069	37742164	37742069	-	41.2079	ENSGALT00000016625
1001109	TTS	chr1	37736302	37737306	37737306	-	41.2079	ENSGALT00000016625
1001110	TSS	chr1	37660150	37660197	37660150	-	6.77217	ENSGALT00000016589
1001111	TTS	chr1	37554438	37555282	37555282	-	5.20424	ENSGALT00000016589
1001112	TTS	chr1	37557146	37557285	37557285	-	0	ENSGALT00000016589
1001113	TTS	chr1	37561623	37564709	37564709	-	1.56794	ENSGALT00000016589
1001114	TTS	chr1	37648023	37650502	37650502	-	2.61425	ENSGALT00000016589
1001115	TSS	chr1	37957799	37959338	37957799	-	3.02701	-
1001116	TTS	chr1	37957467	37957705	37957705	-	3.02701	-
1001117	TSS	chr1	36332869	36332907	36332907	+	29.5019	ENSGALT00000045939
1001118	TSS	chr1	36352625	36353038	36353038	+	0	ENSGALT00000045939
1001119	TTS	chr1	36441219	36445660	36441219	+	12.9796	ENSGALT00000016566
1001120	SKIP_ON	chr1	36435099	36435215	36434023,36435099-36435215,36436977	+	0	ENSGALT00000016566
1001121	SKIP_OFF	chr1	36435099	36435215	3643402336436970	+	12.9796	ENSGALT00000016566
1001122	TSS	chr1	38014744	38014989	38014744	-	1.16445	ENSGALT00000016660
1001123	TSS	chr1	38042281	38042583	38042281	-	5.98947	ENSGALT00000016660
1001124	TTS	chr1	37960001	37963868	37963868	-	3.16409	-
1001125	XSKIP_ON	chr1	38009414	38009450	38004708,38009414-38009450,38014505	-	2.71847	ENSGALT00000016660
1001126	XSKIP_OFF	chr1	38009414	38009450	3800470538014500	-	0.445622	ENSGALT00000016660
1001127	SKIP_ON	chr1	38009414	38009450	38004708,38009414-38009450,38014505	-	2.71847	ENSGALT00000016660
1001128	SKIP_OFF	chr1	38009414	38009450	3800470838014500	-	3.98982	ENSGALT00000016660
1001129	TSS	chr1	38234206	38234268	38234206	-	0.820463	ENSGALT00000016699
1001130	TTS	chr1	38215231	38218773	38218773	-	0.820463	ENSGALT00000016699
1001131	TSS	chr1	38234878	38235287	38235287	+	0.353859	-
1001132	TTS	chr1	38236666	38237706	38236666	+	0.353859	-
1001133	TSS	chr1	37898704	37899212	37898704	-	40.9454	ENSGALT00000016642
1001134	TSS	chr1	37894683	37894726	37894683	-	38.9421	ENSGALT00000016642
1001135	TTS	chr1	37870606	37871158	37871158	-	104.205	ENSGALT00000016642
1001136	TSS	chr1	39037102	39037396	39037102	-	2.67613	-
1001137	TTS	chr1	38992224	38992642	38992642	-	1.35696	-
1001138	TTS	chr1	38996794	38999132	38999132	-	1.31917	-
1001139	SKIP_ON	chr1	39001257	39001437	38999132,39001257-39001437,39035482	-	0.394093	-
1001140	SKIP_OFF	chr1	39001257	39001437	3899913239035480	-	0.554984	-
1001141	SKIP_ON	chr1	39035482	39035643	38999132,39035482-39035643,39037102	-	0.554984	-
1001142	SKIP_OFF	chr1	39035482	39035643	3899913239037100	-	0.370092	-
1001143	MSKIP_ON	chr1	39001257	39035643	38999132,39001257-39001437,39035482-39035643,39037102	-	0.394093	-
1001144	MSKIP_OFF	chr1	39001257	39035643	3899913239037100	-	0.370092	-
1001145	TSS	chr1	39046981	39047006	39047006	+	0.393555	-
1001146	TTS	chr1	39070495	39079097	39070495	+	0.393555	-
1001147	TSS	chr1	39116350	39116460	39116460	+	6.78905	ENSGALT00000043261
1001148	TSS	chr1	39238870	39238978	39238978	+	0	ENSGALT00000043261
1001149	TSS	chr1	39159693	39159757	39159757	+	0.372417	ENSGALT00000016800
1001150	TTS	chr1	39380244	39383343	39380244	+	1.13994	ENSGALT00000043261
1001151	TSS	chr1	38593310	38594323	38594323	+	4.00841	ENSGALT00000016778
1001152	TTS	chr1	38850488	38850635	38850488	+	4.00841	ENSGALT00000016778
1001153	TSS	chr1	39478932	39479066	39478932	-	4.14357	-
1001154	TTS	chr1	39405507	39410350	39410350	-	4.14357	ENSGALT00000016802
1001155	TSS	chr1	38093522	38093610	38093610	+	0	ENSGALT00000016674
1001156	TTS	chr1	38156348	38160208	38156348	+	0	ENSGALT00000016674
1001157	TSS	chr1	38170749	38171384	38170749	-	275.222	ENSGALT00000042664
1001158	TTS	chr1	38158829	38158896	38158896	-	72.0921	ENSGALT00000042664
1001159	TTS	chr1	38160285	38163275	38163275	-	203.13	ENSGALT00000042664
1001160	SKIP_ON	chr1	38167653	38167771	38166091,38167653-38167771,38170749	-	96.5386	ENSGALT00000042664
1001161	SKIP_OFF	chr1	38167653	38167771	3816609138170740	-	178.684	ENSGALT00000042664
1001162	TSS	chr1	39690270	39690321	39690321	+	0.125122	ENSGALT00000017091
1001163	TSS	chr1	39742493	39742868	39742868	+	0.0610523	ENSGALT00000017091
1001164	TTS	chr1	39781395	39781595	39781395	+	0.0610523	ENSGALT00000017091
1001165	TSS	chr1	39788289	39788422	39788422	+	3.51305	-
1001166	TTS	chr1	39797145	39797804	39797145	+	1.94688	-
1001167	SKIP_ON	chr1	39792562	39792816	39791691,39792562-39792816,39794575	+	2.24365	-
1001168	SKIP_OFF	chr1	39792562	39792816	3979169139794570	+	1.2694	-
1001169	TSS	chr1	39799901	39800127	39800127	+	0.052641	ENSGALT00000017794
1001170	TTS	chr1	39910050	39912354	39910050	+	0.052641	ENSGALT00000017794
1001171	SKIP_ON	chr1	39896090	39896228	39892121,39896090-39896228,39898680	+	0.052641	ENSGALT00000017794
1001172	SKIP_OFF	chr1	39896090	39896228	3989212139898680	+	0	ENSGALT00000017794
1001173	TSS	chr1	39927239	39927768	39927768	+	8.45518	ENSGALT00000030660
1001174	TTS	chr1	39928193	39928682	39928193	+	27.4897	ENSGALT00000030660
1001175	TSS	chr1	39931917	39932423	39932423	+	0.119952	ENSGALT00000044184
1001176	TTS	chr1	39932938	39937449	39932938	+	0.119952	ENSGALT00000044184
1001177	TSS	chr1	40003363	40003883	40003363	-	2.13603	ENSGALT00000017803
1001178	TSS	chr1	39985509	39985538	39985509	-	1.61744	ENSGALT00000017803
1001179	TTS	chr1	39955273	39957352	39957352	-	2.06385	ENSGALT00000017803
1001180	SKIP_ON	chr1	39966837	39966911	39964617,39966837-39966911,39966987	-	1.00989	ENSGALT00000017803
1001181	SKIP_OFF	chr1	39966837	39966911	3996461739966980	-	2.74358	ENSGALT00000017803
1001182	TSS	chr1	39614431	39614957	39614431	-	99.0642	ENSGALT00000016808
1001183	TTS	chr1	39497293	39497458	39497458	-	37.8121	ENSGALT00000016808
1001184	TTS	chr1	39524108	39524196	39524196	-	61.2521	ENSGALT00000016808
1001185	SKIP_ON	chr1	39530177	39530293	39529815,39530177-39530293,39533644	-	37.8121	ENSGALT00000016808
1001186	SKIP_OFF	chr1	39530177	39530293	3952981539533640	-	61.2521	ENSGALT00000016808
1001187	AE	chr1	39537653	39537741	39537653-39537741	-	37.8121	ENSGALT00000016808
1001188	AE	chr1	39537653	39537692	39537653-39537692	-	61.2521	ENSGALT00000016808
1001189	TSS	chr1	40046032	40046754	40046754	+	12.2762	ENSGALT00000038401
1001190	TTS	chr1	40123480	40123545	40123480	+	12.2762	ENSGALT00000038401
1001191	TSS	chr1	40427249	40428161	40427249	-	1.57193	ENSGALT00000017834
1001192	TTS	chr1	40131212	40131304	40131304	-	1.57193	ENSGALT00000017834
1001193	TSS	chr1	40340652	40340739	40340739	+	0.530679	ENSGALT00000017834
1001194	TTS	chr1	40342915	40344929	40342915	+	0.530679	ENSGALT00000017834
1001195	TSS	chr1	40619495	40619723	40619723	+	1.32195	ENSGALT00000017843
1001196	TTS	chr1	40675027	40678658	40675027	+	1.32195	ENSGALT00000017843
1001197	TSS	chr1	40619498	40620898	40619498	-	16.7366	ENSGALT00000044826
1001198	TTS	chr1	40612560	40615249	40615249	-	16.7366	ENSGALT00000044826
1001199	XSKIP_ON	chr1	40617764	40617826	40616690,40617764-40617826,40618712	-	4.62921	ENSGALT00000044826
1001200	XSKIP_OFF	chr1	40617764	40617826	4061667840618710	-	12.1074	ENSGALT00000044826
1001201	TSS	chr1	41210998	41211074	41211074	+	0.625617	-
1001202	TTS	chr1	41248201	41249227	41248201	+	0.625617	-
1001203	TSS	chr1	40836527	40836597	40836597	+	16.5183	ENSGALT00000017879
1001204	TTS	chr1	40978414	40978602	40978414	+	18.8879	ENSGALT00000017879
1001205	TSS	chr1	41547617	41548093	41547617	-	0.10493	ENSGALT00000017902
1001206	TTS	chr1	41521592	41524352	41524352	-	0.10493	ENSGALT00000017902
1001207	TSS	chr1	41633454	41633861	41633454	-	0	ENSGALT00000044653
1001208	TTS	chr1	41622028	41622099	41622099	-	0	ENSGALT00000044653
1001209	TSS	chr1	41631553	41633678	41633678	+	2.11525	ENSGALT00000018136
1001210	TSS	chr1	41634100	41634262	41634262	+	0	ENSGALT00000018136
1001211	TTS	chr1	41739319	41739813	41739319	+	0	ENSGALT00000018136
1001212	SKIP_ON	chr1	41639841	41641040	41639662,41639841-41641040,41642038	+	0.891128	ENSGALT00000018136
1001213	SKIP_OFF	chr1	41639841	41641040	4163966241642030	+	1.22412	ENSGALT00000018136
1001214	SKIP_ON	chr1	41635362	41635385	41635166,41635362-41635385,41635471	+	0	ENSGALT00000018136
1001215	SKIP_OFF	chr1	41635362	41635385	4163516641635470	+	2.11525	ENSGALT00000018136
1001216	XMSKIP_ON	chr1	41673140	41674237	41672403,41673140-41673196,41673624-41673665,41674196-41674237,41674514	+	0	ENSGALT00000018136
1001217	XMSKIP_OFF	chr1	41673140	41674237	4167246641674510	+	1.22412	ENSGALT00000018136
1001218	IR_ON	chr1	41670512	41670546	41670146-41670610	+	1.22412	ENSGALT00000018136
1001219	IR_OFF	chr1	41670512	41670546	41670146-41670512,41670546-41670610	+	0	ENSGALT00000018136
1001220	AE	chr1	41634100	41634229	41634100-41634229	+	0.891128	ENSGALT00000018136
1001221	AE	chr1	41634100	41634262	41634100-41634262	+	1.22412	ENSGALT00000018136
1001222	TSS	chr1	42212964	42213439	42212964	-	0.030961	ENSGALT00000045243
1001223	TTS	chr1	42095834	42100693	42100693	-	0.030961	ENSGALT00000045243
1001224	TSS	chr1	41746358	41746424	41746424	+	8.81502	ENSGALT00000046004
1001225	TSS	chr1	41746613	41747200	41747200	+	3.68952	ENSGALT00000046004
1001226	TTS	chr1	41748225	41748277	41748225	+	3.59142	ENSGALT00000046004
1001227	TTS	chr1	41765617	41769781	41765617	+	3.68952	ENSGALT00000046004
1001228	SKIP_ON	chr1	41753399	41753450	41753292,41753399-41753450,41765617	+	0.766517	ENSGALT00000046004
1001229	SKIP_OFF	chr1	41753399	41753450	4175329241765610	+	2.92301	ENSGALT00000046004
1001230	TSS	chr1	42397835	42397860	42397835	-	0.666674	-
1001231	TTS	chr1	42325451	42326170	42326170	-	0.666674	-
1001232	TSS	chr1	42893897	42893919	42893897	-	3.5383	ENSGALT00000018268
1001233	TSS	chr1	42915664	42915866	42915664	-	10.3201	-
1001234	TTS	chr1	42859991	42864768	42864768	-	13.8584	ENSGALT00000018268
1001235	XSKIP_ON	chr1	42877668	42877847	42876018,42877668-42877847,42881703	-	10.3201	-
1001236	XSKIP_OFF	chr1	42877668	42877847	4287595342881700	-	3.5383	ENSGALT00000018268
1001237	SKIP_ON	chr1	42877668	42877847	42876018,42877668-42877847,42881703	-	10.3201	-
1001238	SKIP_OFF	chr1	42877668	42877847	4287601842881700	-	0	ENSGALT00000043298
1001239	AE	chr1	42875856	42875953	42875856-42875953	-	3.5383	ENSGALT00000018268
1001240	AE	chr1	42875856	42876018	42875856-42876018	-	10.3201	ENSGALT00000043298
1001241	TSS	chr1	43175430	43176095	43175430	-	16.5878	ENSGALT00000038357
1001242	TTS	chr1	43171637	43173155	43173155	-	16.5878	ENSGALT00000038357
1001243	SKIP_ON	chr1	43174532	43174969	43173155,43174532-43174969,43175430	-	13.7044	ENSGALT00000038357
1001244	SKIP_OFF	chr1	43174532	43174969	4317315543175430	-	2.88345	ENSGALT00000038357
1001245	TSS	chr1	43253598	43254712	43253598	-	4.25805	ENSGALT00000018288
1001246	TTS	chr1	43207669	43212202	43212202	-	4.79903	ENSGALT00000018288
1001247	TSS	chr1	42677315	42677602	42677315	-	0	ENSGALT00000018193
1001248	TTS	chr1	42664998	42665027	42665027	-	0	ENSGALT00000018193
1001249	TSS	chr1	42735950	42739056	42735950	-	3.47733	ENSGALT00000018221
1001250	TSS	chr1	42735123	42735202	42735123	-	3.39351	ENSGALT00000018221
1001251	TTS	chr1	42684573	42686280	42686280	-	6.87084	ENSGALT00000018221
1001252	TSS	chr1	42677859	42678836	42678836	+	0	ENSGALT00000018208
1001253	TTS	chr1	42684532	42684720	42684532	+	0	ENSGALT00000018208
1001254	TSS	chr1	42746791	42746905	42746905	+	14.0615	ENSGALT00000018257
1001255	TTS	chr1	42794500	42795282	42794500	+	14.0615	ENSGALT00000018257
1001256	TSS	chr1	43333244	43333308	43333244	-	7.05952	ENSGALT00000018372
1001257	TTS	chr1	43273706	43276653	43276653	-	10.224	ENSGALT00000018372
1001258	SKIP_ON	chr1	43280807	43280960	43276653,43280807-43280960,43281285	-	0	ENSGALT00000018372
1001259	SKIP_OFF	chr1	43280807	43280960	4327665343281280	-	10.224	ENSGALT00000018372
1001260	SKIP_ON	chr1	43296408	43296446	43296041,43296408-43296446,43299191	-	7.05952	ENSGALT00000018372
1001261	SKIP_OFF	chr1	43296408	43296446	4329604143299190	-	3.16449	ENSGALT00000038341
1001262	TSS	chr1	43821199	43821219	43821199	-	0.206003	ENSGALT00000018390
1001263	TTS	chr1	43798643	43799499	43799499	-	1.40552	ENSGALT00000018390
1001264	TSS	chr1	43851583	43851618	43851583	-	0.090871	ENSGALT00000018391
1001265	TTS	chr1	43843145	43844540	43844540	-	0.090871	ENSGALT00000018391
1001266	TSS	chr1	43888241	43888310	43888241	-	0.507849	-
1001267	TTS	chr1	43878166	43879209	43879209	-	0.507849	-
1001268	TSS	chr1	43872742	43872867	43872742	-	155.026	ENSGALT00000018392
1001269	TTS	chr1	43860883	43861910	43861910	-	155.026	ENSGALT00000018392
1001270	TSS	chr1	44116942	44117163	44117163	+	1.44837	-
1001271	TTS	chr1	44142702	44146407	44142702	+	1.44837	-
1001272	TSS	chr1	39679763	39679839	39679839	+	2362.75	ENSGALT00000046025
1001273	TTS	chr1	39682521	39682549	39682521	+	2481.46	ENSGALT00000046025
1001274	TSS	chr1	44471027	44471125	44471125	+	0.209725	ENSGALT00000018401
1001275	TTS	chr1	44488953	44489240	44488953	+	0.209725	ENSGALT00000018401
1001276	TSS	chr1	44273621	44273899	44273621	-	646.24	ENSGALT00000018400
1001277	TTS	chr1	44271338	44272626	44272626	-	646.24	ENSGALT00000018400
1001278	TSS	chr1	44274203	44274532	44274532	+	0	ENSGALT00000030645
1001279	TTS	chr1	44277159	44277390	44277159	+	0	ENSGALT00000030645
1001280	TSS	chr1	44764153	44764949	44764949	+	0	ENSGALT00000038327
1001281	TTS	chr1	44768145	44768210	44768145	+	0	ENSGALT00000038327
1001282	TSS	chr1	44775335	44775409	44775409	+	6.82157	ENSGALT00000018428
1001283	TTS	chr1	44848617	44851153	44848617	+	6.82157	ENSGALT00000018428
1001284	TSS	chr1	44935663	44936388	44936388	+	1.4318	ENSGALT00000018451
1001285	TTS	chr1	45001901	45003163	45001901	+	0.547181	ENSGALT00000018451
1001286	XSKIP_ON	chr1	44945101	44945123	44936388,44945101-44945123,44945632	+	0	ENSGALT00000018451
1001287	XSKIP_OFF	chr1	44945101	44945123	4493638844945640	+	1.4318	ENSGALT00000018451
1001288	XSKIP_ON	chr1	44966690	44966699	44963052,44966690-44966699,44966976	+	0	ENSGALT00000018451
1001289	XSKIP_OFF	chr1	44966690	44966699	4496295644966970	+	0.547181	ENSGALT00000018451
1001290	TSS	chr1	45028981	45029458	45028981	-	3.7076	ENSGALT00000030640
1001291	TTS	chr1	45005371	45006107	45006107	-	0.734083	-
1001292	TTS	chr1	45007924	45007967	45007967	-	1.86725	ENSGALT00000030640
1001293	TTS	chr1	45015026	45015092	45015092	-	1.10627	ENSGALT00000030640
1001294	AE	chr1	45024192	45024363	45024192-45024363	-	1.84035	ENSGALT00000030640
1001295	AE	chr1	45024192	45024451	45024192-45024451	-	1.86725	ENSGALT00000030640
1001296	TSS	chr1	45033660	45033716	45033716	+	0.423774	-
1001297	TTS	chr1	45034365	45035720	45034365	+	0.423774	-
1001298	TSS	chr1	45076334	45076579	45076334	-	1.50915	-
1001299	TSS	chr1	45158360	45158467	45158360	-	0.961627	ENSGALT00000018472
1001300	TTS	chr1	45035884	45037306	45037306	-	2.47078	ENSGALT00000018472
1001301	TSS	chr1	43932308	43932320	43932308	-	983.033	-
1001302	TTS	chr1	43892383	43894290	43894290	-	983.033	ENSGALT00000018395
1001303	TSS	chr1	45187207	45187320	45187207	-	375.311	ENSGALT00000018479
1001304	TTS	chr1	45179843	45180119	45180119	-	375.311	ENSGALT00000018479
1001305	TSS	chr1	45308554	45308710	45308554	-	1.18495	ENSGALT00000018508
1001306	TTS	chr1	45245218	45245651	45245651	-	0.817183	ENSGALT00000018508
1001307	TTS	chr1	45297628	45301559	45301559	-	0.367769	ENSGALT00000018508
1001308	SKIP_ON	chr1	45251413	45251461	45250170,45251413-45251461,45251704	-	0.45341	ENSGALT00000018508
1001309	SKIP_OFF	chr1	45251413	45251461	4525017045251700	-	0.363773	ENSGALT00000018508
1001310	TSS	chr1	45239768	45239814	45239768	-	14.1053	ENSGALT00000018481
1001311	TTS	chr1	45195359	45195918	45195918	-	14.1053	ENSGALT00000018481
1001312	SKIP_ON	chr1	45227064	45227139	45221389,45227064-45227139,45229367	-	10.3667	ENSGALT00000018481
1001313	SKIP_OFF	chr1	45227064	45227139	4522138945229360	-	3.73859	ENSGALT00000018481
1001314	SKIP_ON	chr1	45215442	45215672	45212179,45215442-45215672,45221282	-	9.48807	ENSGALT00000018481
1001315	SKIP_OFF	chr1	45215442	45215672	4521217945221280	-	4.61726	ENSGALT00000018481
1001316	TSS	chr1	45310539	45310604	45310604	+	3.27941	ENSGALT00000018529
1001317	TSS	chr1	45323664	45323690	45323690	+	3.87884	ENSGALT00000018529
1001318	TTS	chr1	45356064	45356659	45356064	+	4.76871	ENSGALT00000018529
1001319	XSKIP_ON	chr1	45344789	45344790	45341057,45344789-45344790,45344998	+	1.4893	ENSGALT00000018529
1001320	XSKIP_OFF	chr1	45344789	45344790	4534104645344980	+	5.66895	ENSGALT00000018529
1001321	AE	chr1	45340897	45341046	45340897-45341046	+	3.27941	ENSGALT00000018529
1001322	AE	chr1	45340909	45341046	45340909-45341046	+	2.38954	ENSGALT00000018529
1001323	TSS	chr1	45406663	45406950	45406950	+	51.872	ENSGALT00000018560
1001324	TTS	chr1	45420825	45421104	45420825	+	51.872	ENSGALT00000018560
1001325	TSS	chr1	45436059	45437573	45436059	-	4.59099	ENSGALT00000018595
1001326	TTS	chr1	45423892	45426319	45426319	-	4.59099	ENSGALT00000018595
1001327	IR_ON	chr1	45427863	45428347	45427755-45428545	-	1.42093	ENSGALT00000018595
1001328	IR_OFF	chr1	45427863	45428347	45427755-45427863,45428347-45428545	-	3.17007	ENSGALT00000018595
1001329	TSS	chr1	45505521	45505662	45505521	-	1.63503	-
1001330	TTS	chr1	45466330	45470858	45470858	-	0.252023	ENSGALT00000018613
1001331	TSS	chr1	44733641	44733745	44733641	-	51.119	ENSGALT00000030642
1001332	TTS	chr1	44497302	44497424	44497424	-	0	ENSGALT00000018404
1001333	TSS	chr1	44689678	44690050	44690050	+	34.6702	ENSGALT00000018413
1001334	TTS	chr1	44711795	44713760	44711795	+	5.53044	ENSGALT00000018413
1001335	TSS	chr1	45580712	45580903	45580712	-	53.3459	ENSGALT00000018639
1001336	TTS	chr1	45566261	45566762	45566762	-	53.3459	ENSGALT00000018639
1001337	TSS	chr1	45536659	45536739	45536739	+	425.145	ENSGALT00000018617
1001338	TTS	chr1	45537843	45538026	45537843	+	425.145	ENSGALT00000018617
1001339	TSS	chr1	45562917	45563377	45562917	-	0	ENSGALT00000038284
1001340	TTS	chr1	45551218	45551383	45551383	-	0	ENSGALT00000038284
1001341	TSS	chr1	45539296	45540556	45540556	+	0.557019	ENSGALT00000018623
1001342	TSS	chr1	45540152	45541069	45541069	+	2.03254	ENSGALT00000018623
1001343	TTS	chr1	45553104	45555157	45553104	+	0.557019	ENSGALT00000018623
1001344	SKIP_ON	chr1	45542137	45542414	45541538,45542137-45542414,45545161	+	2.03254	ENSGALT00000018623
1001345	SKIP_OFF	chr1	45542137	45542414	4554153845545160	+	0.557019	ENSGALT00000018623
1001346	TSS	chr1	45621298	45621922	45621922	+	10.3706	ENSGALT00000018649
1001347	TTS	chr1	45654271	45655752	45654271	+	10.3706	ENSGALT00000018649
1001348	TSS	chr1	44744812	44744973	44744973	+	115.597	ENSGALT00000018422
1001349	TTS	chr1	44750737	44751051	44750737	+	115.597	ENSGALT00000018422
1001350	TSS	chr1	45867699	45867949	45867949	+	0.820342	-
1001351	TTS	chr1	45877328	45877527	45877328	+	0.820342	-
1001352	TSS	chr1	45770401	45773492	45773492	+	1.11409	ENSGALT00000018685
1001353	TSS	chr1	45791462	45791546	45791546	+	1.11628	ENSGALT00000018685
1001354	TTS	chr1	45829905	45830029	45829905	+	0.293236	ENSGALT00000018685
1001355	XSKIP_ON	chr1	45797788	45797813	45797556,45797788-45797813,45798233	+	0.126812	ENSGALT00000018685
1001356	XSKIP_OFF	chr1	45797788	45797813	4579755645798220	+	0.58229	ENSGALT00000018685
1001357	XSKIP_ON	chr1	45804041	45804058	45803952,45804041-45804058,45804672	+	0	ENSGALT00000018685
1001358	XSKIP_OFF	chr1	45804041	45804058	4580395245804630	+	0.534392	ENSGALT00000018685
1001359	AE	chr1	45826352	45826478	45826352-45826478	+	0.126812	ENSGALT00000018685
1001360	AE	chr1	45826400	45826478	45826400-45826478	+	0.166424	ENSGALT00000018685
1001361	TSS	chr1	45882937	45883143	45883143	+	2.29731	ENSGALT00000018716
1001362	TTS	chr1	45904210	45906539	45904210	+	2.7728	ENSGALT00000018716
1001363	TSS	chr1	46178239	46178326	46178326	+	0.412053	-
1001364	TTS	chr1	46221453	46221964	46221453	+	0.412053	-
1001365	TSS	chr1	46397288	46397487	46397288	-	0.0827644	ENSGALT00000030633
1001366	TTS	chr1	46391499	46391975	46391975	-	0.0827644	ENSGALT00000030633
1001367	TSS	chr1	45739310	45739858	45739310	-	6.30156	ENSGALT00000018679
1001368	TTS	chr1	45661419	45661435	45661435	-	14.4593	ENSGALT00000018679
1001369	TTS	chr1	45661448	45662402	45662402	-	6.30156	ENSGALT00000018679
1001370	SKIP_ON	chr1	45700070	45700234	45693415,45700070-45700234,45713134	-	14.4593	ENSGALT00000018679
1001371	SKIP_OFF	chr1	45700070	45700234	4569341545713130	-	6.30156	ENSGALT00000018679
1001372	TSS	chr1	46488737	46489072	46489072	+	18.7058	ENSGALT00000038256
1001373	TTS	chr1	46509040	46510905	46509040	+	18.7058	ENSGALT00000038256
1001374	TSS	chr1	46536563	46536840	46536563	-	12.2842	ENSGALT00000046169
1001375	TTS	chr1	46528202	46528862	46528862	-	6.20131	ENSGALT00000046169
1001376	TTS	chr1	46530579	46531707	46531707	-	10.5359	-
1001377	TSS	chr1	46537766	46537935	46537935	+	1.1456	ENSGALT00000038231
1001378	TTS	chr1	46563005	46565051	46563005	+	0.559551	ENSGALT00000038231
1001379	TSS	chr1	47051215	47051270	47051215	-	1.10653	ENSGALT00000018849
1001380	TSS	chr1	47057794	47057837	47057794	-	5.34968	-
1001381	TTS	chr1	47003942	47005335	47005335	-	1.10653	ENSGALT00000018849
1001382	TSS	chr1	46987510	46987937	46987510	-	0.61847	ENSGALT00000018814
1001383	TSS	chr1	46663859	46663929	46663859	-	7.8967	ENSGALT00000018814
1001384	TTS	chr1	46574632	46576957	46576957	-	0.61847	ENSGALT00000018814
1001385	SKIP_ON	chr1	46610921	46610995	46605458,46610921-46610995,46621865	-	0.61847	ENSGALT00000018814
1001386	SKIP_OFF	chr1	46610921	46610995	4660545846621860	-	7.8967	ENSGALT00000018814
1001387	XIR_ON	chr1	46576957	46577155	46575409-46577243	-	7.8967	ENSGALT00000018814
1001388	XIR_OFF	chr1	46576957	46577155	46574632-46576957,46577155-46577243	-	0.61847	ENSGALT00000018814
1001389	TSS	chr1	47072369	47072643	47072643	+	1.26682	ENSGALT00000018870
1001390	TTS	chr1	47101528	47107426	47101528	+	1.26682	ENSGALT00000018870
1001391	SKIP_ON	chr1	47094376	47094387	47091689,47094376-47094387,47094521	+	0	ENSGALT00000043555
1001392	SKIP_OFF	chr1	47094376	47094387	4709168947094520	+	1.26682	ENSGALT00000018870
1001393	AE	chr1	47081922	47082079	47081922-47082079	+	1.26682	ENSGALT00000043555
1001394	AE	chr1	47081922	47082095	47081922-47082095	+	0	ENSGALT00000018870
1001395	TSS	chr1	47062433	47062467	47062467	+	206.456	ENSGALT00000018851
1001396	TTS	chr1	47070992	47071267	47070992	+	206.456	ENSGALT00000018851
1001397	TSS	chr1	47112357	47113133	47113133	+	0.0387154	ENSGALT00000018911
1001398	TTS	chr1	47138292	47141991	47138292	+	0.0387154	ENSGALT00000018911
1001399	TSS	chr1	47156727	47156843	47156843	+	0.265662	ENSGALT00000018929
1001400	TTS	chr1	47194830	47195707	47194830	+	0.265662	ENSGALT00000018929
1001401	TSS	chr1	47200248	47200277	47200277	+	0.326875	ENSGALT00000044088
1001402	TSS	chr1	47207787	47208141	47208141	+	0.0659629	ENSGALT00000044088
1001403	TTS	chr1	47210104	47214430	47210104	+	0.392838	ENSGALT00000044088
1001404	TSS	chr1	47292275	47292497	47292497	+	0.122951	ENSGALT00000018969
1001405	TTS	chr1	47464022	47464213	47464022	+	0.122951	ENSGALT00000018969
1001406	TSS	chr1	47493000	47493729	47493000	-	0.718985	ENSGALT00000019001
1001407	TTS	chr1	47470899	47471030	47471030	-	0.0501857	ENSGALT00000019001
1001408	TTS	chr1	47475922	47476345	47476345	-	0.219886	ENSGALT00000019001
1001409	TSS	chr1	47632966	47633109	47633109	+	7.20119	ENSGALT00000038170
1001410	TTS	chr1	47702827	47702866	47702827	+	7.20119	ENSGALT00000038170
1001411	SKIP_ON	chr1	47681948	47682103	47678600,47681948-47682103,47684628	+	1.53363	ENSGALT00000038170
1001412	SKIP_OFF	chr1	47681948	47682103	4767860047684620	+	5.66755	ENSGALT00000038170
1001413	TSS	chr1	47704830	47704904	47704830	-	2.37397	ENSGALT00000038170
1001414	TTS	chr1	47703069	47704356	47704356	-	2.37397	ENSGALT00000038170
1001415	TSS	chr1	47722680	47722757	47722757	+	0.194513	ENSGALT00000019146
1001416	TSS	chr1	47736264	47736355	47736355	+	0.362468	ENSGALT00000019146
1001417	TTS	chr1	47739291	47739321	47739291	+	0.194513	ENSGALT00000019146
1001418	SKIP_ON	chr1	47735397	47735553	47735046,47735397-47735553,47735754	+	0	ENSGALT00000019146
1001419	SKIP_OFF	chr1	47735397	47735553	4773504647735750	+	0.194513	ENSGALT00000019146
1001420	TSS	chr1	47761788	47762172	47761788	-	2.43571	ENSGALT00000038151
1001421	TSS	chr1	47759080	47759250	47759080	-	2.38446	ENSGALT00000038151
1001422	TSS	chr1	47761341	47761469	47761341	-	2.4956	ENSGALT00000038151
1001423	TTS	chr1	47744134	47747552	47747552	-	7.31576	ENSGALT00000038151
1001424	SKIP_ON	chr1	47759547	47759622	47758247,47759547-47759622,47761788	-	0.52638	ENSGALT00000038151
1001425	SKIP_OFF	chr1	47759547	47759622	4775824747761780	-	1.90933	ENSGALT00000038151
1001426	TSS	chr1	47762313	47762498	47762498	+	13.2865	ENSGALT00000019157
1001427	TTS	chr1	47776657	47776690	47776657	+	13.2865	ENSGALT00000019157
1001428	TSS	chr1	47778313	47778480	47778480	+	5.89079	-
1001429	TTS	chr1	47778751	47779409	47778751	+	2.81279	-
1001430	TSS	chr1	47784568	47784701	47784568	-	2.46854	-
1001431	TTS	chr1	47780064	47781359	47781359	-	2.46854	-
1001432	SKIP_ON	chr1	47782835	47782984	47782152,47782835-47782984,47784568	-	1.43191	-
1001433	SKIP_OFF	chr1	47782835	47782984	4778215247784560	-	1.03663	-
1001434	TSS	chr1	47809340	47809811	47809340	-	0.202243	ENSGALT00000019160
1001435	TSS	chr1	47809751	47809774	47809751	-	0	ENSGALT00000019160
1001436	TTS	chr1	47787280	47788000	47788000	-	0.318978	ENSGALT00000019160
1001437	AE	chr1	47806203	47806379	47806203-47806379	-	0.0979999	ENSGALT00000019160
1001438	AE	chr1	47806203	47806351	47806203-47806351	-	0.104243	ENSGALT00000019160
1001439	TSS	chr1	46514910	46514964	46514964	+	280.488	ENSGALT00000018773
1001440	TTS	chr1	46522470	46522801	46522470	+	441.677	ENSGALT00000018773
1001441	TSS	chr1	47886140	47886192	47886192	+	18.4762	ENSGALT00000019173
1001442	TTS	chr1	47890996	47891373	47890996	+	18.4762	ENSGALT00000019173
1001443	TSS	chr1	47844409	47844545	47844545	+	122.038	ENSGALT00000030630
1001444	TTS	chr1	47851938	47852755	47851938	+	122.038	ENSGALT00000030630
1001445	TSS	chr1	48046625	48046976	48046976	+	11.3135	ENSGALT00000019230
1001446	TTS	chr1	48086186	48086278	48086186	+	0	ENSGALT00000019248
1001447	TSS	chr1	48107082	48107192	48107082	-	8.59783	ENSGALT00000019256
1001448	TTS	chr1	48100662	48103069	48103069	-	8.59783	ENSGALT00000019256
1001449	TSS	chr1	48107412	48107566	48107566	+	0.148966	ENSGALT00000019257
1001450	TSS	chr1	48111745	48111816	48111816	+	0.277174	ENSGALT00000019257
1001451	TTS	chr1	48112635	48114057	48112635	+	0.42614	ENSGALT00000019257
1001452	TSS	chr1	48116450	48116612	48116450	-	0.582375	ENSGALT00000019257
1001453	TTS	chr1	48110389	48110677	48110677	-	0.582375	ENSGALT00000019257
1001454	TSS	chr1	48120114	48122147	48122147	+	0.899721	ENSGALT00000019258
1001455	TTS	chr1	48143686	48143877	48143686	+	0.480014	ENSGALT00000019258
1001456	TSS	chr1	48184695	48184872	48184872	+	78.3521	-
1001457	TTS	chr1	48197283	48197609	48197283	+	78.3521	-
1001458	TSS	chr1	48526779	48527237	48526779	-	0.0499443	ENSGALT00000019272
1001459	TTS	chr1	48326390	48328300	48328300	-	0.0499443	ENSGALT00000019272
1001460	TSS	chr1	47504997	47505536	47505536	+	0	ENSGALT00000019028
1001461	TTS	chr1	47564921	47565978	47564921	+	0	ENSGALT00000019028
1001462	TSS	chr1	47570661	47570785	47570661	-	180.624	ENSGALT00000019040
1001463	TTS	chr1	47562566	47562686	47562686	-	233.152	ENSGALT00000019040
1001464	TTS	chr1	47565332	47566132	47566132	-	180.624	ENSGALT00000019040
1001465	TSS	chr1	47617474	47617501	47617474	-	0	ENSGALT00000019063
1001466	TTS	chr1	47572395	47572547	47572547	-	0	ENSGALT00000019063
1001467	TSS	chr1	48846510	48846720	48846510	-	0.361526	ENSGALT00000019319
1001468	TTS	chr1	48801436	48801876	48801876	-	0.361526	ENSGALT00000019319
1001469	TSS	chr1	48858756	48858865	48858865	+	10.4355	ENSGALT00000019330
1001470	TTS	chr1	48903960	48904022	48903960	+	4.23781	ENSGALT00000019330
1001471	TSS	chr1	48916455	48917116	48917116	+	2.05127	ENSGALT00000019339
1001472	TSS	chr1	48916533	48916573	48916573	+	0	ENSGALT00000019339
1001473	TTS	chr1	48964131	48971948	48964131	+	2.05127	ENSGALT00000019339
1001474	XIR_ON	chr1	48916573	48916759	48916455-48917116	+	2.05127	ENSGALT00000019339
1001475	XIR_OFF	chr1	48916573	48916759	48916533-48916573,48916759-48917116	+	0	ENSGALT00000019339
1001476	TSS	chr1	48973389	48973499	48973499	+	54.3073	ENSGALT00000019343
1001477	TTS	chr1	48974465	48974713	48974465	+	54.3073	ENSGALT00000019343
1001478	TSS	chr1	48798638	48798716	48798638	-	28.957	ENSGALT00000019301
1001479	TTS	chr1	48762192	48762359	48762359	-	28.957	ENSGALT00000019301
1001480	TSS	chr1	48648567	48648748	48648748	+	10.0192	ENSGALT00000019288
1001481	TSS	chr1	48695795	48695852	48695852	+	54.1578	ENSGALT00000019288
1001482	TSS	chr1	48696274	48696468	48696468	+	0	ENSGALT00000019288
1001483	TTS	chr1	48795412	48795441	48795412	+	0	ENSGALT00000044359
1001484	TSS	chr1	48977566	48977893	48977893	+	37.3167	ENSGALT00000019344
1001485	TTS	chr1	49007905	49008823	49007905	+	37.3167	ENSGALT00000019344
1001486	TSS	chr1	49028891	49029093	49028891	-	0.217745	ENSGALT00000043021
1001487	TTS	chr1	49013481	49013609	49013609	-	0	ENSGALT00000019347
1001488	TSS	chr1	49029015	49029572	49029572	+	3.96953	ENSGALT00000030617
1001489	TTS	chr1	49037192	49039282	49037192	+	2.11213	ENSGALT00000030617
1001490	SKIP_ON	chr1	49033267	49033356	49032074,49033267-49033356,49034828	+	1.42565	ENSGALT00000030617
1001491	SKIP_OFF	chr1	49033267	49033356	4903207449034820	+	0.686479	ENSGALT00000030617
1001492	IR_ON	chr1	49035643	49036050	49035539-49036127	+	0.686479	ENSGALT00000030617
1001493	IR_OFF	chr1	49035643	49036050	49035539-49035643,49036050-49036127	+	1.42565	ENSGALT00000030617
1001494	TSS	chr1	49057126	49057198	49057198	+	25.9128	ENSGALT00000019359
1001495	TTS	chr1	49060233	49060762	49060233	+	25.9128	ENSGALT00000019359
1001496	TSS	chr1	49039649	49039934	49039934	+	22.1636	-
1001497	TTS	chr1	49051737	49051800	49051737	+	22.1636	-
1001498	TSS	chr1	49069715	49069843	49069715	-	22.0535	ENSGALT00000019361
1001499	TTS	chr1	49061560	49062286	49062286	-	22.0535	ENSGALT00000019361
1001500	TSS	chr1	49108524	49108794	49108794	+	2.74588	ENSGALT00000019366
1001501	TTS	chr1	49122251	49124240	49122251	+	2.74588	ENSGALT00000019366
1001502	TTS	chr1	49112589	49112609	49112589	+	0	ENSGALT00000019366
1001503	TSS	chr1	49187259	49187441	49187441	+	2.22058	ENSGALT00000019383
1001504	TTS	chr1	49246833	49248928	49246833	+	2.22058	ENSGALT00000019383
1001505	TTS	chr1	49241819	49241902	49241819	+	0	ENSGALT00000019383
1001506	TSS	chr1	49132438	49132757	49132438	-	3.19637	-
1001507	TTS	chr1	49100342	49100542	49100542	-	0	ENSGALT00000030615
1001508	TSS	chr1	49263493	49265124	49265124	+	15.0914	ENSGALT00000019412
1001509	TTS	chr1	49276036	49276185	49276036	+	15.0914	ENSGALT00000019412
1001510	TSS	chr1	49278897	49279093	49278897	-	122.201	-
1001511	TTS	chr1	49277067	49277929	49277929	-	122.201	ENSGALT00000019418
1001512	TSS	chr1	49306279	49306479	49306279	-	0.1902	ENSGALT00000019438
1001513	TTS	chr1	49298675	49299744	49299744	-	0.1902	ENSGALT00000019438
1001514	TSS	chr1	49317062	49318412	49318412	+	4.35172	ENSGALT00000019440
1001515	TTS	chr1	49322916	49323970	49322916	+	4.35172	ENSGALT00000019440
1001516	TSS	chr1	49333004	49333140	49333140	+	0.195605	ENSGALT00000030611
1001517	TTS	chr1	49334203	49334611	49334203	+	0.195605	ENSGALT00000030611
1001518	TSS	chr1	49344319	49344848	49344848	+	0.370326	ENSGALT00000044062
1001519	TTS	chr1	49349809	49350086	49349809	+	0.370326	ENSGALT00000044062
1001520	TSS	chr1	49296995	49297070	49296995	-	14.225	ENSGALT00000019431
1001521	TTS	chr1	49290530	49291085	49291085	-	14.225	ENSGALT00000019431
1001522	TTS	chr1	49293376	49293931	49293931	-	0	ENSGALT00000019431
1001523	TSS	chr1	49284426	49284656	49284656	+	8.76637	ENSGALT00000019422
1001524	TTS	chr1	49287460	49288732	49287460	+	8.76637	ENSGALT00000019422
1001525	TSS	chr1	49367547	49367782	49367547	-	24.7729	ENSGALT00000019442
1001526	TTS	chr1	49351394	49351700	49351700	-	24.7729	ENSGALT00000019442
1001527	TSS	chr1	49373247	49373316	49373247	-	110.161	ENSGALT00000019444
1001528	TTS	chr1	49369024	49369404	49369404	-	110.161	ENSGALT00000019444
1001529	TSS	chr1	49410569	49410748	49410569	-	0	ENSGALT00000019447
1001530	TTS	chr1	49374131	49374344	49374344	-	0	ENSGALT00000019447
1001531	TSS	chr1	49408017	49408017	49408017	+	74.894	ENSGALT00000019461
1001532	TSS	chr1	49410173	49410856	49410856	+	0	ENSGALT00000019461
1001533	TSS	chr1	49411025	49411054	49411054	+	348.171	ENSGALT00000019461
1001534	TTS	chr1	49412296	49413011	49412296	+	423.065	ENSGALT00000019461
1001535	TSS	chr1	49428436	49428547	49428436	-	11.5994	ENSGALT00000037980
1001536	TTS	chr1	49415495	49415958	49415958	-	11.5994	ENSGALT00000037980
1001537	XSKIP_ON	chr1	49416320	49416321	49415958,49416320-49416321,49416477	-	0	ENSGALT00000037980
1001538	XSKIP_OFF	chr1	49416320	49416321	4941595849416480	-	11.5994	ENSGALT00000037980
1001539	TSS	chr1	49428852	49429107	49429107	+	24.6478	ENSGALT00000019464
1001540	TTS	chr1	49439446	49442107	49439446	+	24.6478	ENSGALT00000019464
1001541	TSS	chr1	49497083	49497343	49497343	+	14.5874	ENSGALT00000019502
1001542	TTS	chr1	49500170	49503880	49500170	+	14.5874	ENSGALT00000019502
1001543	TSS	chr1	49526309	49526479	49526309	-	1.91815	ENSGALT00000037963
1001544	TSS	chr1	49535950	49536052	49535950	-	27.5862	ENSGALT00000037963
1001545	TTS	chr1	49512707	49521464	49521464	-	13.9532	ENSGALT00000037963
1001546	TSS	chr1	49585783	49586558	49585783	-	0.238261	ENSGALT00000019514
1001547	TSS	chr1	49588474	49589581	49588474	-	0.647453	ENSGALT00000019514
1001548	TTS	chr1	49543006	49545672	49545672	-	0.647453	ENSGALT00000019514
1001549	SKIP_ON	chr1	49548856	49548989	49548190,49548856-49548989,49550835	-	0.647453	ENSGALT00000019514
1001550	SKIP_OFF	chr1	49548856	49548989	4954819049550830	-	0.238261	ENSGALT00000019514
1001551	IR_ON	chr1	49545672	49547298	49543006-49547416	-	0.238261	ENSGALT00000019514
1001552	IR_OFF	chr1	49545672	49547298	49543006-49545672,49547298-49547416	-	0.647453	ENSGALT00000019514
1001553	AE	chr1	49566715	49566773	49566715-49566773	-	0.238261	ENSGALT00000019514
1001554	AE	chr1	49566664	49566773	49566664-49566773	-	0.647453	ENSGALT00000019514
1001555	TSS	chr1	49591687	49591789	49591789	+	12.3154	ENSGALT00000019518
1001556	TTS	chr1	49610032	49610827	49610032	+	12.3154	ENSGALT00000019518
1001557	TSS	chr1	49611935	49612098	49612098	+	0.168969	-
1001558	TTS	chr1	49614847	49615544	49614847	+	0.168969	-
1001559	TSS	chr1	49630897	49630993	49630897	-	3.4062	ENSGALT00000019537
1001560	TTS	chr1	49616380	49617160	49617160	-	3.4062	ENSGALT00000019537
1001561	SKIP_ON	chr1	49618440	49618505	49617504,49618440-49618505,49619287	-	1.72329	ENSGALT00000019537
1001562	SKIP_OFF	chr1	49618440	49618505	4961750449619280	-	1.68291	ENSGALT00000019537
1001563	TSS	chr1	49693621	49693714	49693621	-	3.38165	ENSGALT00000019563
1001564	TTS	chr1	49636651	49639920	49639920	-	3.38165	ENSGALT00000019563
1001565	TSS	chr1	49444291	49444348	49444348	+	0	ENSGALT00000019482
1001566	TSS	chr1	49444432	49444458	49444458	+	6.96878	ENSGALT00000019482
1001567	TTS	chr1	49447525	49447731	49447525	+	6.96878	ENSGALT00000019482
1001568	TSS	chr1	49457756	49458293	49458293	+	9.04716	ENSGALT00000019488
1001569	TTS	chr1	49463730	49464424	49463730	+	15.3537	ENSGALT00000019488
1001570	TSS	chr1	49454154	49454326	49454154	-	0	ENSGALT00000000064
1001571	TTS	chr1	49449954	49450986	49450986	-	0	ENSGALT00000000064
1001572	TSS	chr1	49729191	49729337	49729191	-	296.672	ENSGALT00000019565
1001573	TTS	chr1	49718304	49718478	49718478	-	296.672	ENSGALT00000019565
1001574	TSS	chr1	49485980	49486042	49485980	-	32.1857	ENSGALT00000019494
1001575	TTS	chr1	49465617	49466117	49466117	-	32.1857	ENSGALT00000019494
1001576	TSS	chr1	49486127	49486217	49486217	+	0	ENSGALT00000019497
1001577	TTS	chr1	49491750	49491789	49491750	+	0	ENSGALT00000019497
1001578	TSS	chr1	49821585	49821721	49821721	+	1.6363	ENSGALT00000019622
1001579	TSS	chr1	49848738	49849157	49849157	+	1.50941	ENSGALT00000019622
1001580	TTS	chr1	49916565	49919797	49916565	+	3.14571	ENSGALT00000019622
1001581	XSKIP_ON	chr1	49913747	49913884	49912285,49913747-49913884,49915506	+	3.14571	ENSGALT00000019622
1001582	XSKIP_OFF	chr1	49913747	49913884	4991225349915500	+	0	ENSGALT00000019622
1001583	IR_ON	chr1	49911865	49911911	49911170-49912285	+	1.50941	ENSGALT00000019622
1001584	IR_OFF	chr1	49911865	49911911	49911170-49911865,49911911-49912285	+	1.6363	ENSGALT00000019622
1001585	XIR_ON	chr1	49915563	49915606	49915506-49915697	+	3.14571	ENSGALT00000019622
1001586	XIR_OFF	chr1	49915563	49915606	49915501-49915563,49915606-49915697	+	0	ENSGALT00000019622
1001587	XIR_ON	chr1	49911865	49911911	49911170-49912285	+	1.50941	ENSGALT00000019622
1001588	XIR_OFF	chr1	49911865	49911911	49911170-49911865,49911911-49912253	+	0	ENSGALT00000019622
1001589	TSS	chr1	49946653	49946710	49946653	-	1.0373	ENSGALT00000019637
1001590	TTS	chr1	49920224	49921389	49921389	-	0.966251	ENSGALT00000019637
1001591	TTS	chr1	49932917	49933630	49933630	-	0.389503	ENSGALT00000019637
1001592	TSS	chr1	49964031	49964213	49964031	-	30.0934	ENSGALT00000019639
1001593	TTS	chr1	49947740	49947762	49947762	-	10.4928	ENSGALT00000019639
1001594	TSS	chr1	49763491	49763748	49763491	-	12.736	ENSGALT00000019589
1001595	TTS	chr1	49748496	49749111	49749111	-	12.736	ENSGALT00000019589
1001596	TSS	chr1	49784855	49784937	49784937	+	0	ENSGALT00000019602
1001597	TSS	chr1	49788632	49789105	49789105	+	33.1315	ENSGALT00000019602
1001598	TTS	chr1	49802456	49804765	49802456	+	33.1315	ENSGALT00000019602
1001599	TSS	chr1	50106036	50107028	50107028	+	0.346053	-
1001600	TTS	chr1	50114770	50114817	50114770	+	0.346053	-
1001601	TSS	chr1	50196621	50196801	50196621	-	0.155676	ENSGALT00000019693
1001602	TSS	chr1	50161000	50161449	50161000	-	0.0877417	ENSGALT00000019693
1001603	TTS	chr1	50154190	50158185	50158185	-	0.243417	ENSGALT00000019693
1001604	XSKIP_ON	chr1	50158973	50159070	50158871,50158973-50159070,50160999	-	0.155676	ENSGALT00000019693
1001605	XSKIP_OFF	chr1	50158973	50159070	5015887150161000	-	0.0877417	ENSGALT00000019693
1001606	TSS	chr1	50104962	50105214	50104962	-	3.20658	ENSGALT00000019682
1001607	TSS	chr1	50051690	50051908	50051690	-	2.63792	ENSGALT00000019682
1001608	TTS	chr1	49977382	49978162	49978162	-	5.84451	ENSGALT00000019682
1001609	MSKIP_ON	chr1	49992388	49994959	49991353,49992388-49992513,49994789-49994959,49996167	-	0	ENSGALT00000019682
1001610	MSKIP_OFF	chr1	49992388	49994959	4999135349996160	-	5.84451	ENSGALT00000019682
1001611	TSS	chr1	50351352	50351743	50351352	-	0.0260246	ENSGALT00000019796
1001612	TTS	chr1	50264535	50269722	50269722	-	0.0260246	ENSGALT00000019796
1001613	TSS	chr1	50448547	50448635	50448635	+	118.942	ENSGALT00000037893
1001614	TTS	chr1	50450056	50450694	50450056	+	118.942	ENSGALT00000037893
1001615	TSS	chr1	50525744	50525791	50525744	-	8.1291	-
1001616	TTS	chr1	50517351	50518042	50518042	-	8.1291	ENSGALT00000019844
1001617	IR_ON	chr1	50519038	50519043	50519011-50519167	-	4.40742	-
1001618	IR_OFF	chr1	50519038	50519043	50519011-50519038,50519043-50519167	-	3.72169	ENSGALT00000019844
1001619	TSS	chr1	50544724	50544913	50544724	-	14.1029	ENSGALT00000019854
1001620	TTS	chr1	50530661	50535588	50535588	-	4.42575	ENSGALT00000019854
1001621	TTS	chr1	50534583	50534962	50534962	-	9.67719	ENSGALT00000019854
1001622	TSS	chr1	50459427	50459626	50459427	-	231.275	ENSGALT00000037892
1001623	TTS	chr1	50456693	50457632	50457632	-	231.275	ENSGALT00000037892
1001624	TSS	chr1	50460213	50461542	50461542	+	0.136537	-
1001625	TTS	chr1	50462270	50465108	50462270	+	0.136537	-
1001626	TSS	chr1	50477727	50479304	50477727	-	1.11488	ENSGALT00000019837
1001627	TTS	chr1	50468160	50472705	50472705	-	1.11488	ENSGALT00000019837
1001628	TSS	chr1	50581922	50583054	50583054	+	18.6358	ENSGALT00000019885
1001629	TTS	chr1	50594234	50594874	50594234	+	5.6108	ENSGALT00000019885
1001630	TSS	chr1	50609571	50609639	50609639	+	0.578784	ENSGALT00000037871
1001631	TTS	chr1	50618304	50619165	50618304	+	0.578784	ENSGALT00000037871
1001632	TSS	chr1	50627406	50627449	50627449	+	17.4944	ENSGALT00000019893
1001633	TTS	chr1	50627688	50628767	50627688	+	4.0129	ENSGALT00000019893
1001634	TTS	chr1	50634051	50638895	50634051	+	2.12514	ENSGALT00000019893
1001635	TTS	chr1	50640784	50641455	50640784	+	7.81861	ENSGALT00000019893
1001636	TTS	chr1	50634105	50638895	50634105	+	1.57637	ENSGALT00000019893
1001637	TTS	chr1	50647569	50649375	50647569	+	1.96137	ENSGALT00000019893
1001638	XIR_ON	chr1	50627602	50627688	50627537-50627754	+	2.12514	ENSGALT00000019893
1001639	XIR_OFF	chr1	50627602	50627688	50627537-50627602,50627688-50628767	+	4.0129	ENSGALT00000019893
1001640	IR_ON	chr1	50627602	50627688	50627537-50627754	+	2.12514	ENSGALT00000019893
1001641	IR_OFF	chr1	50627602	50627688	50627537-50627602,50627688-50627754	+	11.3564	ENSGALT00000019893
1001642	TSS	chr1	50651898	50651925	50651925	+	16.4679	ENSGALT00000019923
1001643	TTS	chr1	50655001	50656141	50655001	+	16.4679	ENSGALT00000019923
1001644	TSS	chr1	50658261	50658419	50658419	+	0.164252	ENSGALT00000019927
1001645	TTS	chr1	50664081	50664465	50664081	+	0.164252	ENSGALT00000019927
1001646	TSS	chr1	50665617	50665704	50665704	+	1.30104	ENSGALT00000043362
1001647	TTS	chr1	50671128	50673299	50671128	+	1.30104	ENSGALT00000043362
1001648	TSS	chr1	50673666	50674099	50674099	+	6.07437	ENSGALT00000019953
1001649	TTS	chr1	50674512	50674782	50674512	+	6.07437	ENSGALT00000019953
1001650	TSS	chr1	50690654	50690868	50690654	-	5.51693	-
1001651	TTS	chr1	50673968	50675910	50675910	-	5.51693	ENSGALT00000030604
1001652	SKIP_ON	chr1	50676332	50676373	50675910,50676332-50676373,50677455	-	1.28183	ENSGALT00000030604
1001653	SKIP_OFF	chr1	50676332	50676373	5067591050677450	-	4.2351	-
1001654	IR_ON	chr1	50682437	50682441	50682392-50682514	-	3.3221	-
1001655	IR_OFF	chr1	50682437	50682441	50682392-50682437,50682441-50682514	-	2.19483	ENSGALT00000030604
1001656	TSS	chr1	50705944	50706357	50705944	-	58.3042	ENSGALT00000019954
1001657	TTS	chr1	50701667	50702753	50702753	-	76.8602	ENSGALT00000030602
1001658	TSS	chr1	50719186	50719209	50719209	+	0.306745	ENSGALT00000019979
1001659	TSS	chr1	50719536	50719923	50719923	+	0.371499	ENSGALT00000019979
1001660	TSS	chr1	50729030	50730220	50730220	+	0.422768	ENSGALT00000019979
1001661	TSS	chr1	50729021	50729155	50729155	+	0.498396	ENSGALT00000019979
1001662	TTS	chr1	50732997	50733066	50732997	+	1.59941	ENSGALT00000019979
1001663	MSKIP_ON	chr1	50728331	50729155	50727457,50728331-50728403,50729064-50729155,50729928	+	0.371499	ENSGALT00000019979
1001664	MSKIP_OFF	chr1	50728331	50729155	5072745750729920	+	0.306745	ENSGALT00000019979
1001665	SKIP_ON	chr1	50725360	50725506	50722546,50725360-50725506,50725808	+	0.306745	ENSGALT00000019979
1001666	SKIP_OFF	chr1	50725360	50725506	5072254650725800	+	0.371499	ENSGALT00000019979
1001667	XMIR_ON	chr1	50729155	50730106	50729030-50730220	+	0.422768	ENSGALT00000019979
1001668	XMIR_OFF	chr1	50729155	50730106	50729064-50729155,50729928-50730001,50730106-50730220	+	0.371499	ENSGALT00000019979
1001669	XIR_ON	chr1	50730001	50730106	50729030-50730220	+	0.422768	ENSGALT00000019979
1001670	XIR_OFF	chr1	50730001	50730106	50729928-50730001,50730106-50730220	+	1.17664	ENSGALT00000019979
1001667	XMIR_ON	chr1	50729155	50730106	50729030-50730220	+	0.422768	ENSGALT00000019979
1001671	XMIR_OFF	chr1	50729155	50730106	50729021-50729155,50729928-50730001,50730106-50730220	+	0.498396	ENSGALT00000019979
1001672	AE	chr1	50732101	50732217	50732101-50732217	+	1.10101	ENSGALT00000019979
1001673	AE	chr1	50732101	50732845	50732101-50732845	+	0.498396	ENSGALT00000019979
1001674	TSS	chr1	50733977	50734515	50734515	+	17.9467	ENSGALT00000020002
1001675	TTS	chr1	50750762	50753991	50750762	+	3.09434	ENSGALT00000020002
1001676	TSS	chr1	50759369	50759412	50759369	-	7.69472	ENSGALT00000020009
1001677	TTS	chr1	50753266	50754823	50754823	-	24.5419	ENSGALT00000020009
1001678	TSS	chr1	50770322	50770344	50770344	+	0.253168	ENSGALT00000020012
1001679	TTS	chr1	50773013	50773091	50773013	+	0.253168	ENSGALT00000020012
1001680	TSS	chr1	50784795	50785000	50785000	+	29.7012	ENSGALT00000030598
1001681	TTS	chr1	50805099	50805494	50805099	+	29.7012	ENSGALT00000030598
1001682	IR_ON	chr1	50794691	50794696	50794681-50794719	+	66.939	-
1001683	IR_OFF	chr1	50794691	50794696	50794681-50794691,50794696-50794719	+	29.7012	ENSGALT00000030598
1001684	TSS	chr1	50807045	50807164	50807164	+	20.675	ENSGALT00000020049
1001685	TTS	chr1	50830058	50830299	50830058	+	20.675	ENSGALT00000020049
1001686	TSS	chr1	50835832	50835917	50835832	-	109.168	-
1001687	TTS	chr1	50830188	50834624	50834624	-	109.168	ENSGALT00000020063
1001688	TSS	chr1	50836274	50836623	50836623	+	1.9555	ENSGALT00000020069
1001689	TTS	chr1	50854216	50855668	50854216	+	1.31602	ENSGALT00000020069
1001690	SKIP_ON	chr1	50845878	50846060	50844984,50845878-50846060,50846268	+	1.31602	-
1001691	SKIP_OFF	chr1	50845878	50846060	5084498450846260	+	0.639479	ENSGALT00000020069
1001692	TSS	chr1	50856306	50856486	50856486	+	0.331658	ENSGALT00000020078
1001693	TTS	chr1	50864046	50864314	50864046	+	0.331658	ENSGALT00000020078
1001694	TSS	chr1	50865712	50866081	50866081	+	0.0699467	ENSGALT00000020081
1001695	TTS	chr1	50872624	50873377	50872624	+	0.0699467	ENSGALT00000020081
1001696	TSS	chr1	50887052	50887528	50887052	-	2.01051	ENSGALT00000030592
1001697	TTS	chr1	50874810	50877696	50877696	-	2.63335	-
1001698	TSS	chr1	50927533	50927570	50927533	-	461.474	ENSGALT00000020084
1001699	TTS	chr1	50924002	50924190	50924190	-	461.474	ENSGALT00000020084
1001700	TSS	chr1	50949947	50950143	50949947	-	0	ENSGALT00000020033
1001701	TTS	chr1	50931992	50933768	50933768	-	0	ENSGALT00000020035
1001702	MSKIP_ON	chr1	50938461	50938769	50937624,50938461-50938515,50938710-50938769,50939273	-	0	ENSGALT00000020033
1001703	MSKIP_OFF	chr1	50938461	50938769	5093762450939270	-	0	ENSGALT00000020035
1001704	XAE	chr1	50941671	50941807	50941671-50941807	-	0	ENSGALT00000020035
1001705	XAE	chr1	50941671	50941861	50941671-50941861	-	0	ENSGALT00000020033
1001706	TSS	chr1	50911765	50912057	50912057	+	0	ENSGALT00000020083
1001707	TTS	chr1	50918586	50921215	50918586	+	0	ENSGALT00000020083
1001708	TSS	chr1	50927713	50927791	50927791	+	0	ENSGALT00000020086
1001709	TTS	chr1	50930973	50931077	50930973	+	0	ENSGALT00000020086
1001710	TSS	chr1	50963311	50963376	50963311	-	53.0507	ENSGALT00000020091
1001711	TTS	chr1	50953763	50954019	50954019	-	53.0507	ENSGALT00000020091
1001712	TSS	chr1	50963516	50963911	50963911	+	4.41926	ENSGALT00000020100
1001713	TSS	chr1	50965594	50965852	50965852	+	0.722993	ENSGALT00000020100
1001714	TTS	chr1	50967599	50968953	50967599	+	5.14225	ENSGALT00000020100
1001715	SKIP_ON	chr1	50965805	50965852	50965402,50965805-50965852,50965976	+	2.77823	ENSGALT00000020100
1001716	SKIP_OFF	chr1	50965805	50965852	5096540250965970	+	0.838106	ENSGALT00000020100
1001717	SKIP_ON	chr1	50965331	50965402	50965106,50965331-50965402,50965805	+	2.77823	ENSGALT00000020100
1001718	SKIP_OFF	chr1	50965331	50965402	5096510650965800	+	0.80292	ENSGALT00000020100
1001719	TSS	chr1	50990084	50990348	50990084	-	16.8945	ENSGALT00000020120
1001720	TTS	chr1	50986027	50986381	50986381	-	16.8945	ENSGALT00000020120
1001721	TSS	chr1	50999122	50999234	50999122	-	12.078	ENSGALT00000020279
1001722	TSS	chr1	50998885	50998902	50998885	-	27.4863	ENSGALT00000020279
1001723	TTS	chr1	50994992	50995935	50995935	-	39.5643	ENSGALT00000020279
1001724	TSS	chr1	50999374	51000162	51000162	+	1.04666	ENSGALT00000020297
1001725	TTS	chr1	51005672	51005849	51005672	+	1.04666	ENSGALT00000020297
1001726	SKIP_ON	chr1	51004764	51004835	51004469,51004764-51004835,51005354	+	0.598536	ENSGALT00000020297
1001727	SKIP_OFF	chr1	51004764	51004835	5100446951005350	+	0.448126	ENSGALT00000020297
1001728	TSS	chr1	51007442	51007469	51007469	+	0.109074	ENSGALT00000020301
1001729	TTS	chr1	51008375	51009240	51008375	+	0.109074	ENSGALT00000020301
1001730	TSS	chr1	51014061	51014093	51014061	-	122.636	ENSGALT00000020302
1001731	TTS	chr1	51010961	51011170	51011170	-	122.636	ENSGALT00000020302
1001732	TSS	chr1	51038003	51038344	51038003	-	0.207045	ENSGALT00000020305
1001733	TTS	chr1	51030351	51030631	51030631	-	0.207045	ENSGALT00000020305
1001734	TSS	chr1	51050593	51050711	51050711	+	0	ENSGALT00000005090
1001735	TSS	chr1	51051007	51051244	51051244	+	0.803544	ENSGALT00000005090
1001736	TSS	chr1	51056804	51056826	51056826	+	0.723098	ENSGALT00000005090
1001737	TSS	chr1	51060176	51060262	51060262	+	2.03822	ENSGALT00000005090
1001738	TTS	chr1	51062149	51062352	51062149	+	3.30024	ENSGALT00000005090
1001739	SKIP_ON	chr1	51057437	51057625	51051559,51057437-51057625,51060725	+	0.53892	ENSGALT00000005090
1001740	SKIP_OFF	chr1	51057437	51057625	5105155951060720	+	0	ENSGALT00000005090
1001741	AE	chr1	51051383	51051559	51051383-51051559	+	0.264624	ENSGALT00000005090
1001742	AE	chr1	51051363	51051559	51051363-51051559	+	0.53892	ENSGALT00000005090
1001743	TSS	chr1	51069743	51070103	51069743	-	3.67721	ENSGALT00000044673
1001744	TTS	chr1	51063865	51065289	51065289	-	0.905505	-
1001745	TTS	chr1	51063865	51065994	51065994	-	2.77171	ENSGALT00000044673
1001746	IR_ON	chr1	51065289	51065706	51063865-51065994	-	2.77171	ENSGALT00000044673
1001747	IR_OFF	chr1	51065289	51065706	51063865-51065289,51065706-51065994	-	0.905505	ENSGALT00000044673
1001748	XIR_ON	chr1	51065289	51065706	51063865-51065994	-	2.77171	ENSGALT00000044673
1001749	XIR_OFF	chr1	51065289	51065706	51065196-51065289,51065706-51065994	-	0	-
1001750	TSS	chr1	51083236	51083317	51083317	+	0.0289302	ENSGALT00000020331
1001751	TTS	chr1	51095032	51095519	51095032	+	0.0289302	ENSGALT00000020331
1001752	TSS	chr1	51099144	51099999	51099999	+	0.560964	ENSGALT00000020342
1001753	TSS	chr1	51099652	51099796	51099796	+	0	ENSGALT00000020342
1001754	TTS	chr1	51109957	51110395	51109957	+	0.560964	ENSGALT00000020342
1001755	XIR_ON	chr1	51099796	51099890	51099144-51099999	+	0.560964	ENSGALT00000020342
1001756	XIR_OFF	chr1	51099796	51099890	51099652-51099796,51099890-51099999	+	0	ENSGALT00000020342
1001757	TSS	chr1	51248209	51248424	51248209	-	1.0439	-
1001758	TTS	chr1	51228384	51230248	51230248	-	1.0439	ENSGALT00000020357
1001759	TSS	chr1	51257450	51257660	51257660	+	17.8701	ENSGALT00000037796
1001760	TTS	chr1	51266301	51266551	51266301	+	17.8701	ENSGALT00000037796
1001761	TSS	chr1	51281003	51281104	51281104	+	6.39737	ENSGALT00000045767
1001762	TSS	chr1	51283694	51283849	51283849	+	3.58973	ENSGALT00000045767
1001763	TTS	chr1	51285937	51286043	51285937	+	9.9871	ENSGALT00000045767
1001764	TSS	chr1	51345351	51345466	51345351	-	0.497736	ENSGALT00000020399
1001765	TSS	chr1	51343768	51344019	51343768	-	0.339425	ENSGALT00000020399
1001766	TTS	chr1	51336658	51337510	51337510	-	0.837161	ENSGALT00000020399
1001767	SKIP_ON	chr1	51338831	51338967	51337510,51338831-51338967,51339694	-	0.391599	ENSGALT00000020399
1001768	SKIP_OFF	chr1	51338831	51338967	5133751051339690	-	0.445562	ENSGALT00000020399
1001769	TSS	chr1	51301469	51301540	51301540	+	0.147223	ENSGALT00000020381
1001770	TTS	chr1	51312182	51314508	51312182	+	0.147223	ENSGALT00000020381
1001771	TSS	chr1	51354957	51355027	51354957	-	27.4657	ENSGALT00000020400
1001772	TTS	chr1	51349989	51350114	51350114	-	0	ENSGALT00000021773
1001773	TTS	chr1	51352165	51353178	51353178	-	27.4657	ENSGALT00000020400
1001774	TSS	chr1	51362972	51363033	51363033	+	0.0484438	ENSGALT00000020403
1001775	TTS	chr1	51367817	51367986	51367817	+	0.0484438	ENSGALT00000020403
1001776	TSS	chr1	51416902	51417083	51416902	-	0.543841	ENSGALT00000020448
1001777	TTS	chr1	51403706	51407213	51407213	-	0.286091	ENSGALT00000020448
1001778	TSS	chr1	51430080	51430298	51430080	-	3.38886	ENSGALT00000037791
1001779	TTS	chr1	51419978	51421109	51421109	-	1.6477	ENSGALT00000037791
1001780	TTS	chr1	51421958	51421978	51421978	-	1.74116	ENSGALT00000037791
1001781	TSS	chr1	51454180	51454317	51454317	+	0.878476	ENSGALT00000020453
1001782	TSS	chr1	51454871	51455203	51455203	+	5.96326	ENSGALT00000020453
1001783	TTS	chr1	51463175	51463386	51463175	+	5.96326	ENSGALT00000020453
1001784	TSS	chr1	51472387	51473263	51473263	+	7.33115	ENSGALT00000020454
1001785	TTS	chr1	51492639	51493037	51492639	+	3.2756	ENSGALT00000020454
1001786	TTS	chr1	51476556	51476724	51476556	+	2.1306	ENSGALT00000020454
1001787	TTS	chr1	51479960	51480058	51479960	+	1.92495	-
1001788	SKIP_ON	chr1	51474298	51474882	51473263,51474298-51474882,51476322	+	4.31317	ENSGALT00000020454
1001789	SKIP_OFF	chr1	51474298	51474882	5147326351476320	+	3.01798	-
1001790	AE	chr1	51478167	51478265	51478167-51478265	+	2.18257	ENSGALT00000020454
1001791	AE	chr1	51478206	51478265	51478206-51478265	+	3.01798	-
1001792	TSS	chr1	51555051	51555216	51555216	+	67.7447	ENSGALT00000020466
1001793	TTS	chr1	51562376	51562485	51562376	+	67.7447	ENSGALT00000020466
1001794	TSS	chr1	51563001	51563522	51563522	+	0	ENSGALT00000020467
1001795	TTS	chr1	51570796	51571061	51570796	+	0	ENSGALT00000020467
1001796	TSS	chr1	51572732	51572765	51572765	+	127.065	ENSGALT00000020470
1001797	TSS	chr1	51573044	51573313	51573313	+	31.1214	ENSGALT00000020470
1001798	TTS	chr1	51580449	51580567	51580449	+	31.1214	ENSGALT00000020470
1001799	IR_ON	chr1	51580027	51580188	51579968-51580246	+	31.1214	ENSGALT00000020470
1001800	IR_OFF	chr1	51580027	51580188	51579968-51580027,51580188-51580246	+	0	ENSGALT00000020470
1001801	TSS	chr1	50548764	50548791	50548791	+	1422.64	ENSGALT00000030605
1001802	TTS	chr1	50554454	50554568	50554454	+	1422.64	ENSGALT00000030605
1001803	TSS	chr1	51598451	51598580	51598580	+	59.5922	ENSGALT00000020472
1001804	TTS	chr1	51656143	51656231	51656143	+	44.6307	ENSGALT00000020472
1001805	TTS	chr1	51665324	51667604	51665324	+	8.52868	-
1001806	TTS	chr1	51665817	51667604	51665817	+	6.43278	ENSGALT00000020472
1001807	XMSKIP_ON	chr1	51661168	51665158	51660829,51661168-51661329,51662015-51662143,51662496-51662584,51662788-51662911,51664014-51664222,51664654-51664762,51664986-51665158,51665324	+	8.52868	-
1001808	XMSKIP_OFF	chr1	51661168	51665158	5166070651665810	+	6.43278	ENSGALT00000020472
1001809	TSS	chr1	51887963	51888391	51887963	-	0.447486	ENSGALT00000020485
1001810	TTS	chr1	51880142	51882497	51882497	-	0.447486	ENSGALT00000020485
1001811	TSS	chr1	51892927	51893877	51893877	+	0.313599	-
1001812	TTS	chr1	51908067	51908170	51908067	+	0.313599	-
1001813	TSS	chr1	51702969	51703031	51703031	+	33.2881	ENSGALT00000020480
1001814	TSS	chr1	51759800	51759826	51759826	+	19.6847	ENSGALT00000020480
1001815	TTS	chr1	51853139	51853554	51853139	+	0	ENSGALT00000020484
1001816	TSS	chr1	51997309	51997843	51997309	-	4.65588	ENSGALT00000020504
1001817	TTS	chr1	51962485	51963878	51963878	-	3.57003	-
1001818	SKIP_ON	chr1	51965877	51965939	51964280,51965877-51965939,51966383	-	1.70144	ENSGALT00000020498
1001819	SKIP_OFF	chr1	51965877	51965939	5196428051966380	-	1.86859	ENSGALT00000020498
1001820	XSKIP_ON	chr1	51994007	51994013	51993173,51994007-51994013,51994400	-	1.08585	ENSGALT00000020504
1001821	XSKIP_OFF	chr1	51994007	51994013	5199317351994420	-	3.57003	ENSGALT00000020498
1001822	AE	chr1	51991200	51992119	51991200-51992119	-	2.95444	ENSGALT00000020504
1001823	AE	chr1	51990924	51992119	51990924-51992119	-	1.70144	ENSGALT00000020498
1001824	TSS	chr1	52112696	52112776	52112696	-	0	ENSGALT00000020505
1001825	TTS	chr1	52086296	52086532	52086532	-	0	ENSGALT00000020505
1001826	TSS	chr1	52215922	52216072	52215922	-	0.74979	-
1001827	TTS	chr1	52164649	52165218	52165218	-	0.74979	-
1001828	TSS	chr1	52190856	52191136	52191136	+	2.19196	-
1001829	TTS	chr1	52217603	52218293	52217603	+	2.19196	-
1001830	TSS	chr1	52520183	52522956	52522956	+	1.42934	ENSGALT00000020508
1001831	TTS	chr1	52799125	52801439	52799125	+	1.42934	ENSGALT00000020508
1001832	TSS	chr1	51955107	51955226	51955107	-	95.9379	ENSGALT00000037765
1001833	TTS	chr1	51939574	51939903	51939903	-	23.3045	ENSGALT00000020490
1001834	TSS	chr1	53244720	53244761	53244761	+	14.5544	ENSGALT00000020590
1001835	TTS	chr1	53261758	53262729	53261758	+	17.3837	ENSGALT00000020590
1001836	TSS	chr1	53282334	53282673	53282334	-	0	ENSGALT00000030574
1001837	TTS	chr1	53282197	53282300	53282300	-	0	ENSGALT00000030574
1001838	TSS	chr1	53288887	53288897	53288897	+	3.79316	ENSGALT00000020600
1001839	TTS	chr1	53305281	53306248	53305281	+	3.79316	ENSGALT00000020600
1001840	TSS	chr1	53325277	53325328	53325277	-	8.13932	ENSGALT00000020617
1001841	TTS	chr1	53306966	53308371	53308371	-	11.7942	-
1001842	TSS	chr1	53411442	53411629	53411442	-	1.8002	ENSGALT00000020623
1001843	TTS	chr1	53339867	53341246	53341246	-	1.8002	ENSGALT00000020623
1001844	SKIP_ON	chr1	53344685	53344798	53341246,53344685-53344798,53347616	-	1.25806	ENSGALT00000020623
1001845	SKIP_OFF	chr1	53344685	53344798	5334124653347610	-	0.54214	ENSGALT00000020623
1001846	SKIP_ON	chr1	53367477	53367578	53366354,53367477-53367578,53370793	-	1.25806	ENSGALT00000020623
1001847	SKIP_OFF	chr1	53367477	53367578	5336635453370790	-	0.54214	ENSGALT00000020623
1001848	TSS	chr1	53590437	53590490	53590437	-	19.8705	ENSGALT00000020627
1001849	TSS	chr1	53579643	53579805	53579643	-	7.12073	ENSGALT00000020627
1001850	TSS	chr1	53588229	53588375	53588229	-	17.7441	ENSGALT00000020627
1001851	TTS	chr1	53553248	53554222	53554222	-	26.9912	ENSGALT00000020627
1001852	TSS	chr1	53590743	53590930	53590930	+	0.824862	ENSGALT00000020628
1001853	TTS	chr1	53593793	53596151	53593793	+	0.824862	ENSGALT00000020628
1001854	TSS	chr1	47903204	47903274	47903274	+	0	ENSGALT00000019175
1001855	TTS	chr1	47905638	47907797	47905638	+	0	ENSGALT00000019175
1001856	TSS	chr1	47913730	47913733	47913733	+	31.4623	ENSGALT00000019185
1001857	TTS	chr1	48009531	48009693	48009531	+	262.835	ENSGALT00000019187
1001858	TSS	chr1	47994572	47994976	47994572	-	0	ENSGALT00000043392
1001859	TTS	chr1	47928677	47928725	47928725	-	0	ENSGALT00000043392
1001860	TSS	chr1	47980210	47980891	47980891	+	101.53	ENSGALT00000043392
1001861	TTS	chr1	47993298	47993332	47993298	+	101.53	ENSGALT00000043392
1001862	TSS	chr1	53610605	53610656	53610605	-	42.4455	ENSGALT00000020629
1001863	TTS	chr1	53597859	53600460	53600460	-	42.4455	ENSGALT00000020629
1001864	TSS	chr1	47946435	47946721	47946721	+	56.0208	ENSGALT00000043392
1001865	TTS	chr1	47950936	47951050	47950936	+	5.30682	ENSGALT00000043392
1001866	TTS	chr1	47950052	47950069	47950052	+	50.714	ENSGALT00000043392
1001867	TSS	chr1	53669511	53669677	53669511	-	18.5596	ENSGALT00000020633
1001868	TTS	chr1	53634893	53637427	53637427	-	8.51404	ENSGALT00000020633
1001869	TTS	chr1	53647429	53647536	53647536	-	10.0455	ENSGALT00000020633
1001870	SKIP_ON	chr1	53653054	53653148	53649038,53653054-53653148,53656364	-	10.8709	ENSGALT00000020633
1001871	SKIP_OFF	chr1	53653054	53653148	5364903853656360	-	2.67445	ENSGALT00000020633
1001872	SKIP_ON	chr1	53653054	53653214	53649038,53653054-53653214,53656364	-	5.0142	ENSGALT00000020633
1001871	SKIP_OFF	chr1	53653054	53653214	5364903853656360	-	2.67445	ENSGALT00000020633
1001873	AE	chr1	53653054	53653148	53653054-53653148	-	10.8709	ENSGALT00000020633
1001874	AE	chr1	53653054	53653214	53653054-53653214	-	5.0142	ENSGALT00000020633
1001875	TSS	chr1	53895745	53896145	53896145	+	21.903	ENSGALT00000020668
1001876	TTS	chr1	53960346	53960370	53960346	+	11.3811	ENSGALT00000020668
1001877	TTS	chr1	53939659	53943644	53939659	+	10.5219	-
1001878	TSS	chr1	53748383	53748422	53748383	-	0	ENSGALT00000020640
1001879	TSS	chr1	53841458	53842276	53841458	-	3.64811	ENSGALT00000020649
1001880	TTS	chr1	53773608	53774070	53774070	-	3.03374	ENSGALT00000020649
1001881	MSKIP_ON	chr1	53785559	53786768	53783892,53785559-53785725,53786665-53786768,53795437	-	3.03374	ENSGALT00000020649
1001882	MSKIP_OFF	chr1	53785559	53786768	5378389253795430	-	0.614371	ENSGALT00000020649
1001883	AE	chr1	53839736	53839800	53839736-53839800	-	2.19819	ENSGALT00000020649
1001884	AE	chr1	53839736	53839817	53839736-53839817	-	1.44992	ENSGALT00000020649
1001885	TSS	chr1	53860456	53860704	53860456	-	18.4163	ENSGALT00000037684
1001886	TTS	chr1	53843800	53845487	53845487	-	11.7768	ENSGALT00000037684
1001887	TTS	chr1	53844178	53846843	53846843	-	6.63945	ENSGALT00000037684
1001888	XIR_ON	chr1	53845487	53846690	53844178-53846843	-	6.63945	ENSGALT00000037684
1001889	XIR_OFF	chr1	53845487	53846690	53843800-53845487,53846690-53846843	-	0	-
1001890	IR_ON	chr1	53845487	53846690	53844178-53846843	-	6.63945	ENSGALT00000037684
1001891	IR_OFF	chr1	53845487	53846690	53844178-53845487,53846690-53846843	-	11.7768	ENSGALT00000037684
1001892	AE	chr1	53854873	53855042	53854873-53855042	-	11.7768	ENSGALT00000037684
1001893	AE	chr1	53854873	53855023	53854873-53855023	-	6.63945	ENSGALT00000037684
1001894	TSS	chr1	53861783	53861854	53861854	+	24.7875	ENSGALT00000020663
1001895	TTS	chr1	53870146	53873170	53870146	+	24.7875	ENSGALT00000020663
1001896	TSS	chr1	54792150	54792337	54792337	+	48.2377	-
1001897	TTS	chr1	54806105	54806152	54806105	+	48.2377	-
1001898	TSS	chr1	54834310	54834785	54834310	-	5.46938	ENSGALT00000020764
1001899	TTS	chr1	54813504	54816601	54816601	-	5.46938	ENSGALT00000020764
1001900	TSS	chr1	54158585	54158684	54158585	-	23.5162	ENSGALT00000046214
1001901	TTS	chr1	54142067	54143032	54143032	-	23.5162	ENSGALT00000046214
1001902	TSS	chr1	54174609	54174662	54174662	+	4.20249	ENSGALT00000044719
1001903	TTS	chr1	54403791	54405331	54403791	+	4.17519	ENSGALT00000020674
1001904	TSS	chr1	54444310	54444482	54444310	-	2.85152	ENSGALT00000020683
1001905	TTS	chr1	54235576	54235728	54235728	-	0	ENSGALT00000043887
1001906	TSS	chr1	54258883	54258920	54258920	+	3.42913	ENSGALT00000020714
1001907	TTS	chr1	54479272	54481638	54479272	+	4.99113	ENSGALT00000045327
1001908	TSS	chr1	54288079	54288145	54288145	+	0	ENSGALT00000020732
1001909	TSS	chr1	54297063	54298163	54298163	+	0	ENSGALT00000045165
1001910	TTS	chr1	54560195	54562153	54560195	+	0	ENSGALT00000042942
1001911	TSS	chr1	54484942	54484993	54484942	-	72.4637	ENSGALT00000020722
1001912	TTS	chr1	54283953	54283970	54283970	-	72.4369	ENSGALT00000020722
1001913	XIR_ON	chr1	54283970	54283998	54283920-54284168	-	72.4637	ENSGALT00000020722
1001914	XIR_OFF	chr1	54283970	54283998	54283953-54283970,54283998-54284168	-	72.4369	ENSGALT00000020722
1001915	TSS	chr1	54741395	54741556	54741395	-	0	ENSGALT00000042925
1001916	TTS	chr1	54543813	54548722	54548722	-	0	ENSGALT00000042925
1001917	TSS	chr1	54768785	54768918	54768785	-	75.9993	-
1001918	TTS	chr1	54742685	54744384	54744384	-	31.0057	ENSGALT00000020759
1001919	TSS	chr1	54884609	54885068	54885068	+	0.452452	-
1001920	TTS	chr1	54885876	54886993	54885876	+	0.452452	-
1001921	TSS	chr1	54903938	54904152	54904152	+	1.55406	ENSGALT00000020783
1001922	TTS	chr1	54923024	54926074	54923024	+	1.55406	ENSGALT00000020783
1001923	TSS	chr1	55003828	55004223	55003828	-	0.0954153	-
1001924	TTS	chr1	54926157	54927458	54927458	-	0.0954153	ENSGALT00000020806
1001925	TSS	chr1	55229689	55230555	55230555	+	0.11653	ENSGALT00000020815
1001926	TTS	chr1	55266343	55269638	55266343	+	0.11653	ENSGALT00000020815
1001927	TSS	chr1	55273731	55273925	55273925	+	0	ENSGALT00000020814
1001928	TTS	chr1	55302061	55302220	55302061	+	0	ENSGALT00000020814
1001929	TSS	chr1	55432530	55432838	55432838	+	3.79251	-
1001930	TTS	chr1	55480809	55480957	55480809	+	2.94417	-
1001931	SKIP_ON	chr1	55435237	55435308	55432838,55435237-55435308,55437139	+	0.848342	ENSGALT00000020816
1001932	SKIP_OFF	chr1	55435237	55435308	5543283855437130	+	2.94417	ENSGALT00000020816
1001933	TSS	chr1	55569291	55569389	55569291	-	1.2753	ENSGALT00000044875
1001934	TTS	chr1	55520474	55525569	55525569	-	0	ENSGALT00000043748
1001935	TTS	chr1	55520474	55523480	55523480	-	1.2753	ENSGALT00000044875
1001936	TTS	chr1	55521348	55523495	55523495	-	0	ENSGALT00000020817
1001937	IR_ON	chr1	55523480	55523486	55520474-55525569	-	0	ENSGALT00000043748
1001938	IR_OFF	chr1	55523480	55523486	55520474-55523480,55523486-55525569	-	0.207356	ENSGALT00000044875
1001939	XIR_ON	chr1	55523495	55525239	55520474-55525569	-	0	ENSGALT00000043748
1001940	XIR_OFF	chr1	55523495	55525239	55521348-55523495,55525239-55525569	-	0	ENSGALT00000020817
1001941	XMIR_ON	chr1	55523480	55525239	55520474-55525569	-	0	ENSGALT00000043748
1001942	XMIR_OFF	chr1	55523480	55525239	55523439-55523480,55523486-55523495,55525239-55525569	-	1.06794	ENSGALT00000044875
1001943	XIR_ON	chr1	55523480	55523486	55521348-55523495	-	0	ENSGALT00000020817
1001944	XIR_OFF	chr1	55523480	55523486	55520474-55523480,55523486-55525569	-	0.207356	ENSGALT00000044875
1001945	IR_ON	chr1	55523495	55525239	55523486-55525569	-	0.207356	ENSGALT00000044875
1001946	IR_OFF	chr1	55523495	55525239	55523486-55523495,55525239-55525569	-	1.06794	ENSGALT00000044875
1001943	XIR_ON	chr1	55523480	55523486	55521348-55523495	-	0	ENSGALT00000020817
1001947	XIR_OFF	chr1	55523480	55523486	55523439-55523480,55523486-55523495	-	1.06794	ENSGALT00000044875
1001948	TSS	chr1	55569414	55569491	55569491	+	63.679	-
1001949	TTS	chr1	55593223	55593317	55593223	+	63.679	-
1001950	TSS	chr1	55601447	55601548	55601548	+	29.1019	ENSGALT00000020822
1001951	TTS	chr1	55614952	55616701	55614952	+	29.1019	ENSGALT00000020822
1001952	TSS	chr1	55658748	55658917	55658748	-	0.320769	ENSGALT00000020823
1001953	TTS	chr1	55643576	55645228	55645228	-	0.320769	ENSGALT00000020823
1001954	TSS	chr1	55671166	55671282	55671282	+	5.60513	ENSGALT00000020826
1001955	TTS	chr1	55722978	55723192	55722978	+	91.7208	ENSGALT00000020831
1001956	TSS	chr1	55742109	55742422	55742109	-	40.1144	ENSGALT00000044124
1001957	TTS	chr1	55723061	55726081	55726081	-	12.5263	ENSGALT00000044124
1001958	TTS	chr1	55723742	55723795	55723795	-	27.5881	ENSGALT00000020835
1001959	MSKIP_ON	chr1	55732620	55733899	55729459,55732620-55732761,55733752-55733899,55742109	-	27.5881	ENSGALT00000044124
1001960	MSKIP_OFF	chr1	55732620	55733899	5572945955742100	-	12.5263	ENSGALT00000020835
1001961	SKIP_ON	chr1	55727245	55727403	55726587,55727245-55727403,55727836	-	40.1144	ENSGALT00000020835
1001962	SKIP_OFF	chr1	55727245	55727403	5572658755727830	-	0	ENSGALT00000044124
1001963	XIR_ON	chr1	55723795	55725971	55723061-55726081	-	12.5263	ENSGALT00000020835
1001964	XIR_OFF	chr1	55723795	55725971	55723742-55723795,55725971-55726081	-	27.5881	ENSGALT00000020835
1001965	TSS	chr1	55820514	55820855	55820514	-	0.0427699	ENSGALT00000037619
1001966	TTS	chr1	55745325	55749455	55749455	-	0.0427699	ENSGALT00000037619
1001967	TSS	chr1	55861171	55861278	55861171	-	0.019045	ENSGALT00000044684
1001968	TTS	chr1	55853192	55855403	55855403	-	0.019045	ENSGALT00000044684
1001969	TSS	chr1	55884056	55884666	55884666	+	0.971121	-
1001970	TTS	chr1	55900207	55900238	55900207	+	0.218734	-
1001971	TSS	chr1	56140912	56140985	56140912	-	1.52456	ENSGALT00000020872
1001972	TSS	chr1	56019503	56019668	56019503	-	0.109356	ENSGALT00000020872
1001973	TTS	chr1	55902054	55904189	55904189	-	0.668343	ENSGALT00000020872
1001974	TSS	chr1	56212034	56212516	56212516	+	3.73713	ENSGALT00000020873
1001975	TTS	chr1	56295503	56295579	56295503	+	3.73713	ENSGALT00000020873
1001976	AE	chr1	56273436	56273562	56273436-56273562	+	1.23622	ENSGALT00000020873
1001977	AE	chr1	56273343	56273562	56273343-56273562	+	2.50091	ENSGALT00000020873
1001978	TSS	chr1	56390456	56393155	56393155	+	1.06651	ENSGALT00000020879
1001979	TTS	chr1	56460155	56462936	56460155	+	1.06651	ENSGALT00000020879
1001980	TSS	chr1	56510668	56510746	56510746	+	8.14547	ENSGALT00000020903
1001981	TSS	chr1	56516085	56516488	56516488	+	23.5744	ENSGALT00000020903
1001982	TTS	chr1	56527655	56527880	56527655	+	31.7199	ENSGALT00000020903
1001983	TSS	chr1	56569056	56569101	56569056	-	4.41909	ENSGALT00000020916
1001984	TTS	chr1	56529994	56531163	56531163	-	4.41909	ENSGALT00000020916
1001985	SKIP_ON	chr1	56546697	56546699	56545200,56546697-56546699,56547440	-	1.63036	ENSGALT00000020916
1001986	SKIP_OFF	chr1	56546697	56546699	5654520056547440	-	2.78874	ENSGALT00000020916
1001987	TSS	chr1	56701686	56701970	56701970	+	241.068	ENSGALT00000020934
1001988	TTS	chr1	56735576	56735737	56735576	+	241.068	ENSGALT00000020934
1001989	TSS	chr1	56784861	56784938	56784861	-	2.07627	-
[truncated: 47,901 more rows]
