# Supplementary material for: Characterization of Alternative Splicing (AS) Events during Chicken (Gallus gallus) Male Germ-Line Stem Cell Differentiation with Single-Cell RNA-seq
Source: Animals (Basel). 2021 May 20;11(5):1469. doi: 10.3390/ani11051469 (PMC8160964; doi:10.3390/ani11051469)
Supplement: Supplementary file 1 [file animals-11-01469-s001.zip › Supplementary Material Table S4.xlsx]

## Sheet: Sheet1
Gene Transcript ID	ESCs	PGCs	SSCs
ENSGALT00000044799	0	7.76871	4.98461
ENSGALT00000013873	2567.89	44.2934	57.9779
ENSGALT00000001353	0	0.426916	0.0531549
ENSGALT00000001352	0	1.81398	8.52655
ENSGALT00000001355	0.0170824	5.88176	2.49346
ENSGALT00000001354	0	2.57135	1.95649
ENSGALT00000013878	21.0908	8.63633	2.78134
ENSGALT00000038931	0	0.0417398	0
ENSGALT00000026309	39.8282	231.608	58.0814
ENSGALT00000026305	0	0.0813311	0.33844
ENSGALT00000026304	0	21.3084	11.2744
ENSGALT00000005443	0	2.19359	0.619193
ENSGALT00000005445	0	1.98379	0.101912
ENSGALT00000032933	0	0.179175	0.362424
ENSGALT00000032930	0	7.02748	2.08313
ENSGALT00000005447	7.21468	8.02761	2.39718
ENSGALT00000005448	0	1.49324	0.59802
ENSGALT00000016963	0	0.906003	0.562808
ENSGALT00000043425	0	0.230992	0.242148
ENSGALT00000023879	87.3157	42.8068	14.0494
ENSGALT00000043427	0	0	0
ENSGALT00000043426	29.7177	3.19982	0.465116
ENSGALT00000043421	0.00838111	0.783116	0.184765
ENSGALT00000043420	8.39195	6.95406	4.94118
ENSGALT00000043423	0	0.125429	2.19933
ENSGALT00000043422	0.0412845	18.6731	8.1382
ENSGALT00000023871	0.0618034	14.4416	7.25472
ENSGALT00000043429	0	0.0471664	0
ENSGALT00000023875	56.9501	86.4363	73.6284
ENSGALT00000023876	25.9148	49.7043	67.5178
ENSGALT00000015703	66.0521	79.1743	201.281
ENSGALT00000015701	0	0.235958	0.0249352
ENSGALT00000015707	0.116543	9.85383	3.29338
ENSGALT00000025773	0.516668	1.94824	1.8687
ENSGALT00000015704	37.9396	71.6734	94.2014
ENSGALT00000013871	86.5356	137.349	88.6578
ENSGALT00000013870	0	0.106911	0
ENSGALT00000013876	0	7.00461	4.50518
ENSGALT00000021652	1320.15	879.825	1180.5
ENSGALT00000043399	0	14.582	10.5129
ENSGALT00000043398	0	1.77619	0.650738
ENSGALT00000043397	0	0.0520668	0.163765
ENSGALT00000043396	0	2.08225	2.62874
ENSGALT00000021658	0.414846	0.84474	0.316575
ENSGALT00000043394	0	0.711359	26.7335
ENSGALT00000043393	0.870073	11.6602	4.2623
ENSGALT00000043392	13.0932	24.0967	75.2979
ENSGALT00000043391	0.136268	1.51655	4.03728
ENSGALT00000043390	23.0783	16.7688	460.089
ENSGALT00000046068	0.0954483	2.20294	2.84087
ENSGALT00000046069	0	0.338034	0.81857
ENSGALT00000019774	0	1.09056	0.0984559
ENSGALT00000046063	3.72953	3.30464	1.98286
ENSGALT00000046061	0	0.895675	0.448669
ENSGALT00000046067	0	0.210186	0.216011
ENSGALT00000046065	0	4.74033	0.320638
ENSGALT00000017703	0	47.5701	24.2962
ENSGALT00000013018	0	3.10555	1.1775
ENSGALT00000013014	130.507	75.6913	53.1928
ENSGALT00000013011	0	18.7226	5.84218
ENSGALT00000013010	213.549	191.968	25.4969
ENSGALT00000025029	0.00593443	11.4591	4.09448
ENSGALT00000025028	0	0.0497935	0.00960305
ENSGALT00000025027	0	0.326027	0.552839
ENSGALT00000025026	0	0.410717	0.59014
ENSGALT00000025020	0	10.0029	5.25658
ENSGALT00000025023	0	0.884711	13.4529
ENSGALT00000030399	5.0587	4.80361	7.0471
ENSGALT00000030391	0	0.576232	3.46362
ENSGALT00000030645	0	0.245791	0.501091
ENSGALT00000030642	148.503	95.24	103.721
ENSGALT00000030640	8.65704	6.8382	4.42589
ENSGALT00000020012	0	0.182661	0.379244
ENSGALT00000028268	0	2.02206	0.0832429
ENSGALT00000020015	0.0244523	12.7544	5.72017
ENSGALT00000028260	0	0.0286662	0.160216
ENSGALT00000028263	0.0588966	0.151677	0.805729
ENSGALT00000014542	0	23.8402	9.52638
ENSGALT00000014546	0.479477	15.4618	7.41807
ENSGALT00000014545	0	5.27777	2.50095
ENSGALT00000024772	1.46617	17.7995	3.08352
ENSGALT00000024770	0	4.32298	7.27636
ENSGALT00000024777	0	34.1818	19.4776
ENSGALT00000024775	0.0356998	5.58634	1.85745
ENSGALT00000012869	364.129	529.904	599.884
ENSGALT00000012861	0	1.10879	0.337284
ENSGALT00000012860	91.3267	80.7316	65.0207
ENSGALT00000012866	0	6.6127	5.99289
ENSGALT00000045009	8.75772	32.3334	19.3155
ENSGALT00000045004	170.728	24.2433	4.72003
ENSGALT00000045007	0	0.290725	0.0688543
ENSGALT00000045006	0	0.68938	0.248019
ENSGALT00000045000	114.257	86.1648	43.8471
ENSGALT00000045003	0	0.1656	0.0124608
ENSGALT00000023090	33.7022	15.3084	10.804
ENSGALT00000023091	0	0.312715	1.42511
ENSGALT00000023097	0	17.3065	4.07582
ENSGALT00000023094	0	0.577811	0
ENSGALT00000023095	0.240663	12.074	8.21737
ENSGALT00000031515	20.0965	5.29336	4.95965
ENSGALT00000031517	41.0243	27.899	23.8835
ENSGALT00000031518	0	0.572329	0.554192
ENSGALT00000009562	62.6875	38.1124	32.2061
ENSGALT00000009563	110.836	217.999	116.444
ENSGALT00000044350	4.98038	2.20804	2.16085
ENSGALT00000044351	54.27	27.4278	50.8003
ENSGALT00000009566	881.367	1116.96	1732.44
ENSGALT00000009564	0	0	0
ENSGALT00000009565	9.66887	10.1515	7.58169
ENSGALT00000009569	0	2.01472	40.5039
ENSGALT00000022329	0.032379	1.34464	0.507826
ENSGALT00000022322	0	3.22935	0.708183
ENSGALT00000022327	195.644	64.7855	21.9393
ENSGALT00000022325	0	3.72669	3.18156
ENSGALT00000032098	0	52.5112	1.70945
ENSGALT00000040970	0	0.549211	0.0603612
ENSGALT00000040971	75.852	24.2129	2.96077
ENSGALT00000032094	0	30.7142	17.8567
ENSGALT00000002485	7.10326	24.6177	14.5805
ENSGALT00000002480	6.94316	20.5752	23.9246
ENSGALT00000002482	0	0.190387	0
ENSGALT00000019889	0	0.199068	0.0754781
ENSGALT00000019883	0	12.732	19.5307
ENSGALT00000019884	0	2.69135	2.33331
ENSGALT00000019885	0.237561	65.6283	5.86529
ENSGALT00000019886	0	12.9868	19.0021
ENSGALT00000037609	68.2658	28.3723	53.9272
ENSGALT00000037601	84.0261	53.6918	135.745
ENSGALT00000037607	14.9571	34.9412	5.44561
ENSGALT00000037604	0	4.74384	4.28819
ENSGALT00000034558	115.474	285.119	202.316
ENSGALT00000035602	0	0.0253224	1.27471
ENSGALT00000040861	0	0.103777	0.02786
ENSGALT00000006336	37.7698	36.5791	13.0464
ENSGALT00000006334	0.652803	0.750654	0.545976
ENSGALT00000006331	0	1.56323	2.26053
ENSGALT00000006480	0	0.635254	0.0403734
ENSGALT00000006484	0	2.22873	0.201468
ENSGALT00000006485	25.5079	20.3932	11.5734
ENSGALT00000006487	2.61601	0.6891	1.039
ENSGALT00000005687	0	0.277795	4.04262
ENSGALT00000005683	0.1888	0.142262	0.382427
ENSGALT00000005680	0	0.364134	1.19616
ENSGALT00000005688	2.92828	8.11856	5.066
ENSGALT00000044892	0	0.710662	0.302149
ENSGALT00000039605	0	0	0
ENSGALT00000002309	0	1.35924	1.51995
ENSGALT00000002308	0	0.384564	0.0899697
ENSGALT00000018926	46.1332	11.5763	9.63941
ENSGALT00000041028	301.706	285.76	104.795
ENSGALT00000041022	0	0.0154415	0
ENSGALT00000041025	0	0.0566737	0
ENSGALT00000041024	0	4.95827	7.71059
ENSGALT00000010137	0	1.52784	2.62996
ENSGALT00000000074	17.6416	54.9544	1.04397
ENSGALT00000026300	0.0171806	11.4748	3.79814
ENSGALT00000004228	54.1583	84.5996	22.6138
ENSGALT00000004226	0	22.0886	10.0211
ENSGALT00000004223	0	14.4965	68.1411
ENSGALT00000004220	0	0.126789	0.557118
ENSGALT00000001768	209.781	158.239	114.495
ENSGALT00000001764	0	4.43748	2.0603
ENSGALT00000001766	13.3811	17.8515	11.7681
ENSGALT00000001767	0	2.31727	0
ENSGALT00000026143	7.64876	6.34276	4.69493
ENSGALT00000026140	184.702	917.142	23.033
ENSGALT00000026149	8.84522	4.05204	129.077
ENSGALT00000003942	10.9397	6.1455	2.48299
ENSGALT00000003943	223.218	68.7425	67.0911
ENSGALT00000003946	0	0.958485	0.612026
ENSGALT00000003947	0	8.79916	2.72064
ENSGALT00000003944	24.4638	38.0892	36.6207
ENSGALT00000042831	0	2.27372	0.496686
ENSGALT00000042830	13.3847	30.073	23.0108
ENSGALT00000042833	0	0.39575	1.05873
ENSGALT00000042832	0	0.110016	0.208381
ENSGALT00000042835	3.43617	2.30999	1.24986
ENSGALT00000019349	0	3.97592	0.639199
ENSGALT00000042836	0	0.402972	0.0227129
ENSGALT00000042839	0	5.56278	3.2897
ENSGALT00000042838	0	7.66811	6.43506
ENSGALT00000019412	0.264691	11.2971	5.65563
ENSGALT00000019416	0.0244331	7.81502	3.13639
ENSGALT00000011664	0	0.04565	0.0660935
ENSGALT00000019419	20.7443	5.30984	5.12016
ENSGALT00000019418	83.1619	114.141	85.2663
ENSGALT00000011661	1273.11	2172.99	4383.42
ENSGALT00000011662	0	0.254685	0.0894254
ENSGALT00000008146	0	15.1304	21.5977
ENSGALT00000021491	222.849	242.658	150.207
ENSGALT00000021492	6.98341	2.43618	1.4707
ENSGALT00000019344	35.3556	133.387	52.7265
ENSGALT00000008145	14.8775	47.0687	5.53045
ENSGALT00000019343	39.2924	34.4249	76.5852
ENSGALT00000019340	0	64.5114	41.6248
ENSGALT00000000419	0	11.9545	3.42886
ENSGALT00000000411	10.1449	54.7115	41.2859
ENSGALT00000000410	0	12.3628	0.275774
ENSGALT00000000413	0.115093	6.56762	1.30585
ENSGALT00000000417	0	8.35001	3.45586
ENSGALT00000017542	0	3.52691	0.688688
ENSGALT00000017540	11.2486	1.68592	3.31551
ENSGALT00000017547	0	17.0134	16.3561
ENSGALT00000017545	48.5693	60.9366	29.6021
ENSGALT00000017549	0	0	0.0662246
ENSGALT00000043428	0	0.319307	0.523794
ENSGALT00000038351	16.6958	4.19842	0.207418
ENSGALT00000038350	0.503721	6.03863	1.13504
ENSGALT00000038352	0	2.15764	0.0698899
ENSGALT00000038354	0	2.75686	4.14438
ENSGALT00000038357	0	74.2288	22.9442
ENSGALT00000038359	268.013	93.6572	65.1947
ENSGALT00000038358	0	0.724306	0
ENSGALT00000036407	0	10.2722	9.98701
ENSGALT00000025555	3.26028	28.4037	9.89437
ENSGALT00000025557	0	0.144095	0.149294
ENSGALT00000025556	5.82115	6.97238	6.72197
ENSGALT00000025551	0	8.68242	5.15171
ENSGALT00000025550	3.4718	54.3384	27.2468
ENSGALT00000025553	1.12253	8.45514	3.55414
ENSGALT00000003701	0	17.0743	6.81479
ENSGALT00000025559	52.2136	12.1716	6.24352
ENSGALT00000003703	0	0.694855	0
ENSGALT00000023259	15.5868	71.2263	35.6156
ENSGALT00000024208	128.461	34.0769	24.4096
ENSGALT00000024209	330.727	40.6562	2.27781
ENSGALT00000024202	0	2.26673	0.439306
ENSGALT00000024201	0	0.129872	0.156416
ENSGALT00000024206	5.46455	40.4275	15.4395
ENSGALT00000023256	0	5.77425	692.896
ENSGALT00000024205	21.6849	30.8882	30.2785
ENSGALT00000006875	0	1.21009	2.54318
ENSGALT00000027956	0	0.00390841	0.0577495
ENSGALT00000012543	418.991	118.165	116.301
ENSGALT00000027951	0	6.84293	7.73978
ENSGALT00000014155	0	0.17009	0.147766
ENSGALT00000014157	0	14.8581	43.2171
ENSGALT00000014156	0	0.724937	0.18922
ENSGALT00000014151	8.23979	1.78375	1.15576
ENSGALT00000014159	0.0239856	141.408	110.77
ENSGALT00000043979	33.0613	6.3677	9.36412
ENSGALT00000043978	451.605	782.882	1054.77
ENSGALT00000043976	246.846	287.137	307.572
ENSGALT00000043975	11.7697	5.53123	6.44707
ENSGALT00000008764	0	2.65455	3.99712
ENSGALT00000043972	0	2.22118	0.836262
ENSGALT00000043971	0	0	0
ENSGALT00000008760	0	5.92963	5.4344
ENSGALT00000022129	6.27436	9.19285	2.22842
ENSGALT00000004953	0	0.475188	0.914479
ENSGALT00000022120	1.50346	5.28233	1.41128
ENSGALT00000022123	27.8278	19.335	14.6561
ENSGALT00000022124	0	1.39709	0.648086
ENSGALT00000022126	0	0.794544	0.185425
ENSGALT00000044745	0	0.351898	0
ENSGALT00000044744	0	0.284871	0.66898
ENSGALT00000044746	0	0.215347	6.75337
ENSGALT00000044741	0	0.350564	0.259032
ENSGALT00000044740	56.4944	9.82077	10.4084
ENSGALT00000044742	0	0.554835	1.30666
ENSGALT00000032871	59.2084	22.2206	19.3241
ENSGALT00000044749	14.035	76.0263	22.0605
ENSGALT00000044748	32.0036	12.9387	7.49953
ENSGALT00000012241	6.5987	2.29006	0.451345
ENSGALT00000012247	52.9235	73.249	22.1122
ENSGALT00000012246	0	0.912383	0.596938
ENSGALT00000012245	10.975	17.5305	4.78098
ENSGALT00000043218	0	13.6988	13.0618
ENSGALT00000043219	0	0.826693	2.16142
ENSGALT00000043212	16.0291	4.6334	5.50829
ENSGALT00000043213	0	0	0
ENSGALT00000043211	0	0	0
ENSGALT00000043216	0	1.48012	1.48132
ENSGALT00000043217	0	0.0438633	0.0303126
ENSGALT00000007421	0	10.6619	1.05874
ENSGALT00000045908	0.032912	2.45594	7.98729
ENSGALT00000045909	3.72047	12.595	9.87406
ENSGALT00000045905	0	4.20118	1.79159
ENSGALT00000045906	0.135921	3.55974	11.5961
ENSGALT00000045907	0.0414647	0.285899	0.24818
ENSGALT00000045900	15.523	6.70569	1.73943
ENSGALT00000033832	0	0.283374	0
ENSGALT00000020198	0	0.439965	0.133656
ENSGALT00000018402	13.0504	11.1287	12.7455
ENSGALT00000020196	9.74926	12.0161	5.69822
ENSGALT00000020197	0	86.3216	33.2691
ENSGALT00000020195	2.27031	25.8321	23.6718
ENSGALT00000020192	0	0.268719	0.400444
ENSGALT00000018401	0	0.0227025	0.0314169
ENSGALT00000020190	0.0406782	1.66635	0.852788
ENSGALT00000020191	0	0.960141	2.54973
ENSGALT00000018400	201.325	760.153	997.684
ENSGALT00000018407	0	11.276	12.1302
ENSGALT00000022978	0	2.2334	0.185674
ENSGALT00000022979	0	3.06341	1.74741
ENSGALT00000022976	0	0.285793	0.938131
ENSGALT00000022977	0	0.882515	8.316
ENSGALT00000022974	0	3.10719	8.14277
ENSGALT00000018404	0	33.5495	10.4349
ENSGALT00000022970	0	0.712009	0.691229
ENSGALT00000025612	0	0.163497	0.116534
ENSGALT00000025613	0	63.3803	78.7132
ENSGALT00000025610	0.00462585	20.4062	5.29793
ENSGALT00000025617	0	5.3097	2.00673
ENSGALT00000025614	0	10.6926	18.473
ENSGALT00000020228	0	0.77355	0.212395
ENSGALT00000025618	0	9.05631	9.11868
ENSGALT00000025619	0	0.318739	0.0138378
ENSGALT00000009153	36.2068	63.5114	97.8545
ENSGALT00000009152	88.3537	89.5965	67.2945
ENSGALT00000009158	3.38806	60.3083	42.6101
ENSGALT00000023751	0	1.20978	2.21637
ENSGALT00000023753	20.465	31.2989	10.5217
ENSGALT00000023752	8.90536	3.64829	3.01999
ENSGALT00000023755	0	6.47381	4.61085
ENSGALT00000034726	113.861	107.749	150.787
ENSGALT00000023759	0	1.84645	4.31421
ENSGALT00000008205	0.0407997	9.91683	22.6577
ENSGALT00000008207	0.0558358	16.2644	35.641
ENSGALT00000005433	0	9.55019	12.4229
ENSGALT00000040271	0	0.0845382	0
ENSGALT00000040275	0	0	0
ENSGALT00000040276	10.7885	18.1487	1.40772
ENSGALT00000037104	0	0.0705105	0.789207
ENSGALT00000037100	0	4.92311	2.72504
ENSGALT00000007734	0	6.62099	8.47318
ENSGALT00000034458	0.609068	2.26997	1.53273
ENSGALT00000033481	0	0	0.363919
ENSGALT00000034451	20.6413	8.58787	0
ENSGALT00000032685	0	12.1339	6.96017
ENSGALT00000002560	9.15334	6.16699	7.40347
ENSGALT00000002567	47.4196	15.8171	13.0461
ENSGALT00000002566	0.720936	9.40718	4.87739
ENSGALT00000033152	0	5.04958	3.76039
ENSGALT00000001149	59.1143	24.8998	11.7129
ENSGALT00000001140	0	1.89134	0.210237
ENSGALT00000001145	32.237	3.31006	6.01234
ENSGALT00000001147	237.394	214.628	214.82
ENSGALT00000037811	0	3.84239	1.21995
ENSGALT00000037814	0	6.21178	1.78148
ENSGALT00000035419	0	0.276596	18.0992
ENSGALT00000035418	0	0	0
ENSGALT00000035415	0	0.144102	0
ENSGALT00000011840	0	0.293959	0
ENSGALT00000018238	0.326883	3.91995	3.09177
ENSGALT00000003772	0	0	0
ENSGALT00000003775	0	144.911	27.6192
ENSGALT00000018239	0	2.77984	1.62891
ENSGALT00000003778	0.0201086	30.7973	32.5979
ENSGALT00000038768	31.4039	45.0469	22.9818
ENSGALT00000000238	0	0.0323	0.0438565
ENSGALT00000038760	0	0.0594725	0.249729
ENSGALT00000038761	9.44231	10.8598	3.61964
ENSGALT00000000233	21.3983	19.4206	15.3315
ENSGALT00000038763	9.73829	6.87294	0.555002
ENSGALT00000000237	0	4.46549	3.84957
ENSGALT00000000236	0	0.863685	3.97858
ENSGALT00000011599	0	0.711335	0.79517
ENSGALT00000006699	0	4.25253	1.70883
ENSGALT00000006698	38.5214	71.4002	35.896
ENSGALT00000006691	0.72434	20.0267	16.0649
ENSGALT00000018234	111.047	124.68	109.527
ENSGALT00000006695	0	3.01865	0.201298
ENSGALT00000006694	0	6.08968	2.06803
ENSGALT00000004693	0	11.2032	3.4544
ENSGALT00000004696	17.143	7.15111	2.88603
ENSGALT00000004694	0	0.747734	0.539355
ENSGALT00000004699	0	6.91917	3.262
ENSGALT00000005348	77.9016	27.326	7.00264
ENSGALT00000005346	59.7378	50.9124	18.1555
ENSGALT00000005344	0.924626	4.34501	2.40257
ENSGALT00000027423	0	0	0
ENSGALT00000027420	0	0.0963389	0.0391722
ENSGALT00000027426	18.5668	25.6478	19.2323
ENSGALT00000027425	19.9874	14.3497	13.4309
ENSGALT00000027428	0	0.284685	0.889146
ENSGALT00000039418	5.37335	0	0
ENSGALT00000010072	0	1.88136	1.25427
ENSGALT00000010073	41.8529	52.3813	27.7705
ENSGALT00000010070	0	0.483181	1.33463
ENSGALT00000039415	682.159	1314.39	199.349
ENSGALT00000039414	6.3638	16.9841	8.98288
ENSGALT00000010074	0	17.3093	15.1382
ENSGALT00000039416	0	0.30679	0.39246
ENSGALT00000007270	25.6908	0.0338657	1.57483
ENSGALT00000011880	0	2.2576	0.844564
ENSGALT00000007275	0	12.3054	4.95187
ENSGALT00000007277	19.9809	59.6719	24.52
ENSGALT00000007278	0	0.589929	0.0979342
ENSGALT00000007279	0	5.41472	2.71697
ENSGALT00000011882	0	0	0.162749
ENSGALT00000011883	29.4107	15.2593	14.3723
ENSGALT00000019598	39.7792	79.8296	65.8784
ENSGALT00000019599	0	1.43391	5.65661
ENSGALT00000019594	0.121674	14.0199	3.36664
ENSGALT00000019595	154.594	85.9563	51.4582
ENSGALT00000019592	0	0.0604854	0.0957103
ENSGALT00000019593	0	3.03159	19.0386
ENSGALT00000019591	9.5344	0.723179	0.371935
ENSGALT00000011886	29.8834	1.93521	35.2862
ENSGALT00000011887	0	107.673	95.8927
ENSGALT00000044819	0	0.459171	0.124363
ENSGALT00000021867	0	5.07061	7.33867
ENSGALT00000021862	0	0.650348	1.44769
ENSGALT00000026488	30.0369	53.8907	40.4313
ENSGALT00000026489	24.1716	45.8584	41.4942
ENSGALT00000026483	0	13.055	4.87281
ENSGALT00000026481	20.805	17.7533	16.6067
ENSGALT00000026486	0.00955213	10.4711	4.6686
ENSGALT00000000594	0	0.119173	0
ENSGALT00000000595	7.9452	1.92812	1.22337
ENSGALT00000000596	788.213	310.385	160.575
ENSGALT00000011039	22.5905	9.36338	24.9445
ENSGALT00000000593	220.889	73.5075	70.4033
ENSGALT00000000598	0	0.0559824	0.0456124
ENSGALT00000000599	0	0.155478	0.454821
ENSGALT00000011032	7.78801	4.50942	1.07509
ENSGALT00000016022	0	12.6843	2.78202
ENSGALT00000016025	30.7644	20.61	17.3743
ENSGALT00000014774	9.51473	24.9921	8.8468
ENSGALT00000014777	94.5589	133.572	19.1682
ENSGALT00000014776	0.34791	3.66683	1.76882
ENSGALT00000014770	0	1.1525	0.04691
ENSGALT00000014779	6.42315	6.30878	1.81141
ENSGALT00000021281	135.465	198.452	201.873
ENSGALT00000021280	0	4.69218	0.146005
ENSGALT00000021282	28.9315	6.83741	2.46903
ENSGALT00000021284	217.307	130.965	75.5584
ENSGALT00000021286	254.687	195.011	112.026
ENSGALT00000021288	0	3.91923	2.44105
ENSGALT00000021139	0	0.854094	3.51746
ENSGALT00000021134	10.5641	6.50312	6.13389
ENSGALT00000015828	0	10.8313	0.305584
ENSGALT00000010857	0	0.436851	0
ENSGALT00000010851	0	5.28559	3.5511
ENSGALT00000010853	0	21.0034	8.17319
ENSGALT00000010858	0	6.40832	3.49368
ENSGALT00000010859	11.6298	28.3402	13.7203
ENSGALT00000015824	0	2.02257	1.96933
ENSGALT00000020422	0	10.8539	5.90696
ENSGALT00000031766	333.809	119.511	212.658
ENSGALT00000031763	3.33507	15.9591	42.4883
ENSGALT00000017089	0	4.64635	0.0663832
ENSGALT00000017082	0	4.2599	1.48082
ENSGALT00000017083	0	18.9929	11.537
ENSGALT00000017087	15.4242	16.6426	8.9614
ENSGALT00000017084	0	1.22906	0.191833
ENSGALT00000024504	0	4.25356	0.382972
ENSGALT00000024507	0	10.9977	3.75012
ENSGALT00000024501	41.5349	20.0985	85.2783
ENSGALT00000024500	8.2729	5.25819	3.30983
ENSGALT00000024503	198.719	97.7486	165.415
ENSGALT00000024508	0	4.46241	4.26965
ENSGALT00000013503	19.4847	11.7471	16.8893
ENSGALT00000013501	0	0.995701	0.409922
ENSGALT00000013506	0.0954645	2.53142	1.43971
ENSGALT00000013509	0	0.127951	0.138496
ENSGALT00000009315	4.95691	13.177	11.5671
ENSGALT00000009316	0	1.52138	3.47728
ENSGALT00000009310	89.472	618.313	365.209
ENSGALT00000009312	0	0.305214	2.8744
ENSGALT00000009318	0	7.43923	4.71827
ENSGALT00000023197	11.9426	9.40935	5.08584
ENSGALT00000023194	0	6.13734	5.47906
ENSGALT00000036239	0.264527	2.78303	5.02507
ENSGALT00000023190	0.403984	2.47195	1.51844
ENSGALT00000036237	326.558	175.946	78.6516
ENSGALT00000036231	0	9.40379	5.2741
ENSGALT00000027858	0	1.228	3.78251
ENSGALT00000027850	0	0.976579	0.866823
ENSGALT00000027854	0	0.290836	0.966303
ENSGALT00000019543	2.26287	31.0797	8.32998
ENSGALT00000043838	0	0.10483	0.098122
ENSGALT00000043839	0	86.8301	50.8376
ENSGALT00000043832	39.952	7.77848	18.7624
ENSGALT00000008043	0	0.653051	1.18344
ENSGALT00000008040	0	0	0
ENSGALT00000043831	20.1046	40.0169	31.2559
ENSGALT00000043834	0	0.035758	0
ENSGALT00000008045	16.2214	17.9076	4.77736
ENSGALT00000016848	89.6658	97.1909	31.0029
ENSGALT00000016846	0	24.9009	14.1937
ENSGALT00000016841	29.9871	35.3618	25.3654
ENSGALT00000016840	101.417	103.307	3.43778
ENSGALT00000045373	0	9.6782	1.28566
ENSGALT00000045372	0	0.820417	0.093402
ENSGALT00000045371	997.175	811.419	317.698
ENSGALT00000045370	0	6.34291	3.4722
ENSGALT00000045377	0	0.211557	0.065143
ENSGALT00000043789	0	7.81811	0.830603
ENSGALT00000043784	3.26714	27.6819	19.8203
ENSGALT00000043785	0	9.12804	8.1767
ENSGALT00000043786	0	0.53851	2.54844
ENSGALT00000043787	0	5.16028	5.93985
ENSGALT00000043781	0	0.089465	0
ENSGALT00000008592	114.766	113.226	60.7274
ENSGALT00000008593	0	0.114255	0.0155296
ENSGALT00000026819	9.21609	5.00199	0.987103
ENSGALT00000026818	4.38866	2.29031	1.06913
ENSGALT00000043617	8.59815	7.89761	5.22087
ENSGALT00000026815	0	4.454	0.840956
ENSGALT00000026817	0	2.94144	0.858295
ENSGALT00000026816	0	0.182599	0.0682455
ENSGALT00000015332	41.2273	24.0012	8.63956
ENSGALT00000026810	5.67664	11.128	3.64574
ENSGALT00000032448	46.7929	57.2451	55.5572
ENSGALT00000032445	89.4551	43.5278	43.1929
ENSGALT00000032442	0	0.212583	3.51336
ENSGALT00000033316	19.4523	60.7694	35.6939
ENSGALT00000015018	80.4049	486.085	704.558
ENSGALT00000015011	0	6.98893	5.77359
ENSGALT00000015016	14.6627	31.1943	34.766
ENSGALT00000015015	0	7.16927	0.145163
ENSGALT00000015333	0	5.84796	8.27022
ENSGALT00000035251	3.61094	0.16869	0
ENSGALT00000035250	5.42187	5.40969	1.53283
ENSGALT00000035255	0	0.0480043	0.033285
ENSGALT00000035259	5570650	1713520	9487700
ENSGALT00000023944	913.199	1722.29	3395.88
ENSGALT00000023947	0	1.28053	8.26181
ENSGALT00000023941	0.145463	10.4879	11.0163
ENSGALT00000023943	9.75927	17.2798	8.59454
ENSGALT00000023948	1.02827	21.5267	23.8537
ENSGALT00000018288	3.8351	10.1808	3.2363
ENSGALT00000018287	1.00509	100.154	37.6659
ENSGALT00000043009	29.8851	65.7744	44.5084
ENSGALT00000018286	0	0.971798	0.640432
ENSGALT00000043000	0.72206	12.566	3.47145
ENSGALT00000043007	295.695	276.854	291.009
ENSGALT00000043006	11.4174	14.6318	10.4453
ENSGALT00000043005	0	77.805	70.7811
ENSGALT00000043004	0	0	0
ENSGALT00000031204	0	33.2236	10.5539
ENSGALT00000042669	0.0261789	0.0465002	0.953045
ENSGALT00000042660	0	0.583386	4.23358
ENSGALT00000042661	598907	609520	743678
ENSGALT00000042662	88.9015	125.882	712.054
ENSGALT00000042663	0.799893	0.147314	0
ENSGALT00000042664	10.4264	13.6972	109.161
ENSGALT00000042666	0	0.79735	0.491508
ENSGALT00000042667	0	0.103504	0
ENSGALT00000004657	0	2.67076	1.25335
ENSGALT00000004656	0	0.156376	0.196849
ENSGALT00000044843	75.3585	31.3464	14.7813
ENSGALT00000009050	0	4.73013	7.18554
ENSGALT00000009051	0	0.146208	0.114377
ENSGALT00000009056	3.87224	5.84545	4.76437
ENSGALT00000044847	0	0	0
ENSGALT00000009054	3.10842	29.3776	15.4022
ENSGALT00000044845	0.0359923	0.0627518	0.968746
ENSGALT00000044848	3.37267	23.1608	3.16719
ENSGALT00000004650	17.0451	17.865	4.69209
ENSGALT00000008906	0	16.2607	8.46258
ENSGALT00000008904	0	91.0788	79.026
ENSGALT00000008903	0	10.4291	16.4794
ENSGALT00000008901	0.655311	2.12872	0.913151
ENSGALT00000008909	0	1.39828	0.886696
ENSGALT00000004658	0	4.1116	7.33495
ENSGALT00000041318	0	0.0237163	0
ENSGALT00000041313	0	1.81695	1.78712
ENSGALT00000018998	0	4.47258	4.5074
ENSGALT00000018997	239.518	54.8146	37.5335
ENSGALT00000018991	0	0.702564	35.6765
ENSGALT00000018993	12.1635	30.9247	15.96
ENSGALT00000018992	181.586	265.98	190.478
ENSGALT00000038149	22.5757	21.7807	12.2781
ENSGALT00000032166	0	0.0657118	0.0976901
ENSGALT00000038145	0	2.86769	0.672429
ENSGALT00000020081	0	0.209571	0.044948
ENSGALT00000000864	0	27.8964	10.3018
ENSGALT00000000866	132.302	130.667	99.82
ENSGALT00000000862	0	2.65559	0.50358
ENSGALT00000045388	26.5514	15.6086	17.8655
ENSGALT00000039238	4.88876	8.31879	6.95908
ENSGALT00000034649	0	0	0.302322
ENSGALT00000039230	0	10.3419	6.2077
ENSGALT00000039232	0	0	0.227293
ENSGALT00000039235	0	0.434428	1.38612
ENSGALT00000034646	0	0.493648	1.73405
ENSGALT00000039237	19.1955	4.00801	3.83714
ENSGALT00000044353	0	0.11896	0
ENSGALT00000045386	1.40423	13.061	12.9682
ENSGALT00000044354	66.2982	11.167	0.243667
ENSGALT00000022825	0	1.15562	0
ENSGALT00000045387	0	0.891001	0.40956
ENSGALT00000044355	0	3.68608	3.99767
ENSGALT00000025920	0	1.26757	12.0713
ENSGALT00000025921	0	0.0624866	0.0211124
ENSGALT00000025924	0	49.3899	32.3136
ENSGALT00000025925	38.2132	13.3687	8.51553
ENSGALT00000025926	0	0.081416	0.0223033
ENSGALT00000025927	2.05332	1.03711	3.08022
ENSGALT00000007847	0.712947	0.837233	0.113024
ENSGALT00000007846	0.42745	11.0314	10.2247
ENSGALT00000044359	4.53075	11.3915	25.2263
ENSGALT00000007843	0	0.547917	1.72394
ENSGALT00000007842	0	2.4496	2.41812
ENSGALT00000007849	22.3778	11.0684	12.9046
ENSGALT00000005994	44.4439	17.5431	9.26152
ENSGALT00000005993	0	3.03371	0.340903
ENSGALT00000005992	0.633793	10.6838	3.80728
ENSGALT00000006717	0	0.959003	0.0606062
ENSGALT00000006710	40.6557	50.7828	47.4817
ENSGALT00000006712	0.180018	8.52919	4.67401
ENSGALT00000006719	21.4401	29.8193	15.2541
ENSGALT00000004615	0	6.20128	10.4599
ENSGALT00000045380	0.149979	3.28285	0.804827
ENSGALT00000004719	0	3.69073	1.66616
ENSGALT00000004715	5.95304	2.37665	5.09629
ENSGALT00000000004	7.01007	17.9973	8.61036
ENSGALT00000000003	0	2.81442	0.915919
ENSGALT00000005804	2.3933	33.9442	14.0032
ENSGALT00000018137	11.5125	5.25908	3.67509
ENSGALT00000044940	0	0.276109	0
ENSGALT00000018136	0.0108726	0.125816	0.956901
ENSGALT00000044947	0	0.0393785	0.304115
ENSGALT00000018134	0	7.66628	3.06574
ENSGALT00000039590	0	0.466345	0.851671
ENSGALT00000018131	55.5676	143.872	78.5627
ENSGALT00000039593	0	0.447458	0.0719271
ENSGALT00000027388	0	4.61953	2.12542
ENSGALT00000027389	0	9.29728	0.71416
ENSGALT00000027385	79.2273	0.796717	0.147116
ENSGALT00000027383	0	0.618984	0.0838822
ENSGALT00000027653	0	0.206397	0.129011
ENSGALT00000027655	28.3221	13.89	12.6355
ENSGALT00000027657	0	25.1229	4.23398
ENSGALT00000027658	0	3.19709	0.93046
ENSGALT00000018138	0	3.10463	0.0479142
ENSGALT00000026385	1.30876	10.1037	7.48155
ENSGALT00000026387	264.7	466.724	632.431
ENSGALT00000026386	65.0636	24.8096	53.4694
ENSGALT00000026381	0	1.36805	0.107518
ENSGALT00000026383	20.9858	9.59229	4.02167
ENSGALT00000015251	3.23531	39.156	6.99473
ENSGALT00000015253	156.928	36.6423	31.5893
ENSGALT00000026389	0.0572198	9.54295	3.60887
ENSGALT00000015254	0	0.0360547	0.0742831
ENSGALT00000010703	0.117904	74.1199	2.49534
ENSGALT00000010706	1.63208	2.9218	4.30711
ENSGALT00000013363	76.5712	40.5223	229.302
ENSGALT00000013361	20.1847	20.4362	14.9179
ENSGALT00000013365	44.4406	41.8629	26.0421
ENSGALT00000013364	0	7.36714	3.85789
ENSGALT00000016784	0	0.725179	0.458376
ENSGALT00000013368	31.4866	17.6107	9.45973
ENSGALT00000001874	13.6085	0.107996	0.100176
ENSGALT00000001876	0	4.32039	1.5644
ENSGALT00000001877	20.1175	24.1996	5.81103
ENSGALT00000001870	0	4.48092	16.9774
ENSGALT00000001871	0	0.141239	0.663932
ENSGALT00000010555	91.6509	200.504	164.535
ENSGALT00000010554	18.56	32.5035	29.7974
ENSGALT00000010556	24.4232	38.8734	91.3725
ENSGALT00000010551	0	0.0399953	0.0324413
ENSGALT00000001879	182.336	100.994	86.4584
ENSGALT00000015787	28.734	100.669	13.0201
ENSGALT00000010803	0	0.480885	0.203362
ENSGALT00000015789	23.7445	114.698	45.0267
ENSGALT00000015788	0	211.668	175.061
ENSGALT00000017784	74.4346	7.50349	13.8798
ENSGALT00000017786	0	0.00962225	0.0782484
ENSGALT00000017783	0	0.504412	1.42103
ENSGALT00000010800	0	15.4388	4.677
ENSGALT00000017789	0.0102125	2.96421	0.281195
ENSGALT00000013095	1091.06	1444.58	1707.11
ENSGALT00000013093	68.8121	18.1219	18.4179
ENSGALT00000013092	0	0.06909	0.0796748
ENSGALT00000013098	8.75255	0.122897	0.0656589
ENSGALT00000026520	0.419552	2.85992	2.27665
ENSGALT00000026523	2.1932	39.6909	19.7743
ENSGALT00000026525	102.449	62.814	65.1912
ENSGALT00000026524	133.083	25.0181	33.8049
ENSGALT00000026527	218.685	280.771	259.917
ENSGALT00000026528	23.3757	33.7858	22.9022
ENSGALT00000030315	0	0.0700134	0
ENSGALT00000030312	0	0.101144	0.147202
ENSGALT00000016250	0	0.597799	3.23587
ENSGALT00000016251	0	0.0367195	0.100924
ENSGALT00000011200	0.0370095	2.00004	1.67729
ENSGALT00000016253	0	10.5078	5.54639
ENSGALT00000011206	8.73169	4.47576	2.1558
ENSGALT00000016256	7.26434	77.0751	42.026
ENSGALT00000016259	0	0.242309	9.14633
ENSGALT00000019660	86.4852	87.5594	21.6696
ENSGALT00000019661	0	0.801901	0.480294
ENSGALT00000041277	0	6.91959	6.47709
ENSGALT00000017123	0	0.299656	0.104995
ENSGALT00000017125	14.6708	19.0348	26.6971
ENSGALT00000017127	0	1.59692	3.30113
ENSGALT00000013244	0	5.14397	0.1635
ENSGALT00000012579	0	10.3943	3.37356
ENSGALT00000012578	0	1.17817	0.617762
ENSGALT00000012571	71.7481	33.1357	14.5566
ENSGALT00000012572	0	1.28629	0.781413
ENSGALT00000012575	0	2.59422	0.361372
ENSGALT00000012577	0.0151617	22.388	14.5132
ENSGALT00000031049	0	3.47099	2.84928
ENSGALT00000031042	0	0.0572165	0.0838328
ENSGALT00000035194	34.9232	68.0696	9.60195
ENSGALT00000031045	0	8.90749	21.6934
ENSGALT00000045085	16.2033	21.682	18.5456
ENSGALT00000045084	0	5.53013	1.73869
ENSGALT00000045087	3.69408	2.34233	1.24534
ENSGALT00000045086	0	0.472838	0.129224
ENSGALT00000045081	0	0	0
ENSGALT00000045080	0	0	0
ENSGALT00000045083	0	0.198732	0
ENSGALT00000045089	0	0.641614	3.06355
ENSGALT00000045088	0	0	0
ENSGALT00000009290	3.31529	8.88215	8.61859
ENSGALT00000009292	22.3095	19.8318	9.65566
ENSGALT00000009297	23.6078	25.7886	7.90772
ENSGALT00000009299	0	4.94224	1.90016
ENSGALT00000031596	0	45.6951	29.1412
ENSGALT00000031597	0	5.73866	7.71302
ENSGALT00000031591	73.0337	20.2774	30.6607
ENSGALT00000023545	0	5.33388	1.324
ENSGALT00000022638	0	42.6639	60.4649
ENSGALT00000029629	828.666	436.515	388.11
ENSGALT00000022632	67.43	44.9039	15.0329
ENSGALT00000022637	0	0.409007	1.17126
ENSGALT00000032768	5.36565	14.9385	12.844
ENSGALT00000032767	489.012	339.695	206.825
ENSGALT00000008659	74.4804	271.469	267.197
ENSGALT00000008658	0	10.4076	9.72295
ENSGALT00000043663	0.188324	43.6526	20.0687
ENSGALT00000043662	0	0.180918	0.0403806
ENSGALT00000008651	109.415	37.8115	18.5984
ENSGALT00000043666	0	0.067742	0.199233
ENSGALT00000045500	0	0.787499	0.353736
ENSGALT00000045501	0	0.230406	0.544955
ENSGALT00000045502	0	0.0377318	0
ENSGALT00000045503	0.0579019	8.39883	4.07504
ENSGALT00000045504	0	0.883735	0.175038
ENSGALT00000045505	0	0.447214	0.236553
ENSGALT00000003128	0	1.12221	0.49777
ENSGALT00000003129	0	4.556	4.57427
ENSGALT00000003121	8.49164	5.09627	0.892477
ENSGALT00000003124	0	0	0.101164
ENSGALT00000003126	0	0.907528	0.0853434
ENSGALT00000021797	0	7.38333	2.79895
ENSGALT00000021795	0.40025	1.93497	0.551132
ENSGALT00000034335	0	0.596325	1.57752
ENSGALT00000044671	33.7922	4.09652	5.27782
ENSGALT00000044673	0	17.8579	3.11835
ENSGALT00000044672	1.20581	3.49129	1.21464
ENSGALT00000044675	0	1.68261	0.590626
ENSGALT00000044674	0	0	0
ENSGALT00000044677	0	0.103865	0.157222
ENSGALT00000044679	31.8273	16.6878	22.2873
ENSGALT00000029361	75.925	86.6325	136.173
ENSGALT00000002659	0	2.58118	1.00832
ENSGALT00000005609	0.101375	43.7948	57.1927
ENSGALT00000005608	0	0.29622	1.59355
ENSGALT00000005607	0	0.563287	0.878254
ENSGALT00000002650	0	1.14633	0.0772755
ENSGALT00000002653	0.195189	21.9942	15.08
ENSGALT00000002652	38.1627	10.097	3.40011
ENSGALT00000005603	0	0.0771333	0.0522724
ENSGALT00000002654	0	9.75203	1.78375
ENSGALT00000002657	0.927106	4.01616	0.970465
ENSGALT00000002382	33.2184	80.1429	63.0836
ENSGALT00000030050	0	1.23523	0.424139
ENSGALT00000002387	0	0.945945	1.08766
ENSGALT00000002385	161.628	161.338	74.1556
ENSGALT00000002384	41.1268	34.3533	11.4086
ENSGALT00000031908	271.941	156.208	113.73
ENSGALT00000004559	0	1.94685	1.68585
ENSGALT00000040376	1.23237	26.1972	6.22939
ENSGALT00000039862	19.4981	14.5397	13.5653
ENSGALT00000021418	0	0.0508567	0.0865817
ENSGALT00000021411	0	0.230897	0.444372
ENSGALT00000018546	0	1.4318	1.84503
ENSGALT00000018544	4.97882	5.47411	1.38495
ENSGALT00000018542	1.62822	5.17902	1.24068
ENSGALT00000018541	0	0.226252	0.889029
ENSGALT00000043864	0.133255	0.465688	0.0962799
ENSGALT00000043867	6.90379	37.3849	27.0558
ENSGALT00000007146	0	0.0260956	0.0500614
ENSGALT00000007145	0	13.9798	10.3138
ENSGALT00000007143	0	18.8925	13.5074
ENSGALT00000007141	96.5745	53.0137	61.4916
ENSGALT00000007149	18.7371	7.21333	6.52617
ENSGALT00000035812	0	0	0
ENSGALT00000035816	150.458	4.93334	6.66104
ENSGALT00000035819	0	0.844325	2.96082
ENSGALT00000035818	0	0	0.489068
ENSGALT00000043868	7.35163	15.7885	3.99099
ENSGALT00000037524	6.07127	1.15591	3.31599
ENSGALT00000042738	0	0.256913	0.0628827
ENSGALT00000042739	145.34	113.006	106.502
ENSGALT00000025884	243.452	317.759	404.109
ENSGALT00000025883	132.124	101.847	63.663
ENSGALT00000025882	14.6583	11.9517	9.54139
ENSGALT00000029996	0	0	0
ENSGALT00000042736	17.5956	32.5432	23.2797
ENSGALT00000042737	6.11082	5.65979	2.37408
ENSGALT00000039005	0	0	2.23466
ENSGALT00000001255	29.4814	18.6491	10.0468
ENSGALT00000013934	0	0.763186	0.0621001
ENSGALT00000013935	0	28.98	8.43371
ENSGALT00000001250	0	0.100235	0.427267
ENSGALT00000001251	0	15.5109	25.6576
ENSGALT00000013930	0	10.217	1.12041
ENSGALT00000001253	8.43084	81.9151	36.2065
ENSGALT00000010375	26.1388	85.7057	26.8001
ENSGALT00000010377	114.802	219.672	174.345
ENSGALT00000010376	0	21.5253	10.045
ENSGALT00000010371	0	23.4239	3.98486
ENSGALT00000001259	0	49.7973	32.1301
ENSGALT00000013939	121.535	184.836	131.725
ENSGALT00000025496	10.818	32.479	20.2429
ENSGALT00000038879	0	0.0253985	0.00568896
ENSGALT00000011423	0.0214986	20.4977	21.3217
ENSGALT00000011427	17.2344	3.25665	1.58804
ENSGALT00000011424	65.8537	46.2976	13.3082
ENSGALT00000024826	0	1.53433	0.0172695
ENSGALT00000024824	22.7737	4.35322	0.395785
ENSGALT00000011429	0	0.605605	0.349356
ENSGALT00000024822	0	4.49826	6.75505
ENSGALT00000024823	41.3538	18.7265	19.1453
ENSGALT00000024820	0	0.0519972	0.0351839
ENSGALT00000024821	0	3.57183	0.945083
ENSGALT00000025498	0	0	0
ENSGALT00000025499	13.9106	3.35726	7.81652
ENSGALT00000044783	0	5.10748	1.1595
ENSGALT00000044782	0	0.588346	0.373532
ENSGALT00000015428	70.5645	34.5354	17.6208
ENSGALT00000015429	105.106	160.168	148.654
ENSGALT00000015426	0.07219	12.0268	19.025
ENSGALT00000015427	20.7344	52.1921	49.3446
ENSGALT00000015424	0	3.8897	57.4978
ENSGALT00000015425	7.53635	58.0538	2.79908
ENSGALT00000015423	0.635207	6.73222	3.36455
ENSGALT00000021993	25.2206	7.72677	1.59892
ENSGALT00000021995	0	0.0374487	0
ENSGALT00000021994	0	2.0326	0.231182
ENSGALT00000021997	53.9454	10.0404	7.36728
ENSGALT00000021996	0	1.18661	5.37902
ENSGALT00000021998	46.5707	21.1178	15.5665
ENSGALT00000013111	0	4.66512	1.59398
ENSGALT00000013115	106.845	3.91561	3.53838
ENSGALT00000013116	14.0935	3.08225	1.13894
ENSGALT00000030299	0	0.0902367	0
ENSGALT00000046233	345.566	955.218	2948.64
ENSGALT00000046232	0	0	0
ENSGALT00000046231	1.88136	3.85163	3.03299
ENSGALT00000046230	23041.1	23824.5	39342.8
ENSGALT00000046237	0.0286667	11.3468	19.3733
ENSGALT00000046236	579.652	437.852	444.514
ENSGALT00000046235	11.1411	0.111918	0.123839
ENSGALT00000046234	0	1.91577	1.80829
ENSGALT00000046239	0	0.0198136	0.0569733
ENSGALT00000020117	0	0.0384938	0.0264877
ENSGALT00000020114	0	0	0.0342865
ENSGALT00000020115	23.734	7.50842	5.70694
ENSGALT00000020113	9.85994	15.5077	20.5499
ENSGALT00000020118	104.715	97.5108	23.8891
ENSGALT00000020119	217.271	341.149	255.504
ENSGALT00000028340	601.589	791.42	2048.37
ENSGALT00000028346	645.283	602.951	55.9943
ENSGALT00000014467	0	0.885673	0.0256317
ENSGALT00000014468	0	3.80307	1.01444
ENSGALT00000036925	299.244	911.053	1021.27
ENSGALT00000036926	60.247	104.034	38.6839
ENSGALT00000036922	43.5267	3.0455	1.64811
ENSGALT00000036923	0	0.0878921	0.0291579
ENSGALT00000019836	0	0.147314	0
ENSGALT00000025692	0	28.8624	14.0541
ENSGALT00000019831	37.0253	19.271	16.7968
ENSGALT00000025690	189.6	48.6673	14.8736
ENSGALT00000025691	0	32.2984	12.2801
ENSGALT00000025694	0	1.33924	3.53486
ENSGALT00000019832	0	0.253574	0
ENSGALT00000024129	0	0.818738	0.163846
ENSGALT00000024128	0	0.604509	0.132241
ENSGALT00000024123	0	2.22788	3.01339
ENSGALT00000024122	0	0.28212	0
ENSGALT00000024121	0	7.97511	5.87528
ENSGALT00000024127	6.78818	9.2441	10.2427
ENSGALT00000024125	0	0.264427	0.0483953
ENSGALT00000024124	83.5557	374.017	95.6805
ENSGALT00000031654	217.007	242.461	252.523
ENSGALT00000008285	0	0.63571	0.423786
ENSGALT00000008286	43.8119	298.337	52.1664
ENSGALT00000008287	0.0112005	6.00571	2.02724
ENSGALT00000008280	0	0.854202	0.577585
ENSGALT00000008281	0	17.11	7.84239
ENSGALT00000008282	19.9737	19.1592	25.0045
ENSGALT00000009480	0	0.49176	0.284828
ENSGALT00000020806	0	0.189458	0.0875013
ENSGALT00000009482	0	11.0605	7.85153
ENSGALT00000009484	18.4889	57.1484	41.4918
ENSGALT00000020803	0	0.287884	0.460707
ENSGALT00000009489	0	1.94667	0.0658148
ENSGALT00000009488	0	7.80155	2.98515
ENSGALT00000002879	0	8.5848	4.37127
ENSGALT00000002878	66.8557	1.90642	2.71885
ENSGALT00000022408	2.81119	0.606999	1.80021
ENSGALT00000002870	61.4014	19.96	21.5702
ENSGALT00000002873	0	0.258893	0.255173
ENSGALT00000002306	149.915	277.689	158.175
ENSGALT00000002304	96.59	39.7157	12.147
ENSGALT00000009739	0.593827	39.2347	17.9304
ENSGALT00000009738	3.22493	2.71411	25.7344
ENSGALT00000032358	0	22.5893	89.8118
ENSGALT00000018393	57.7868	85.4568	38.1901
ENSGALT00000009730	0	1.74352	1.2363
ENSGALT00000009737	0	0.137271	0.135016
ENSGALT00000009734	29.7875	22.9231	20.1132
ENSGALT00000019968	1.10825	49.5587	5.67805
ENSGALT00000033408	180.664	36.6992	32.3928
ENSGALT00000010139	101.802	15.6008	54.143
ENSGALT00000033404	0	0.968844	0.470407
ENSGALT00000010138	0	0.279947	0.110008
ENSGALT00000010135	116.44	47.7447	28.0185
ENSGALT00000010134	1.44651	1.37859	1.51572
ENSGALT00000037893	130.908	163.592	177.336
ENSGALT00000037892	89.6835	778.145	341.678
ENSGALT00000037896	113.783	273.648	1842.78
ENSGALT00000037894	0	0.176115	1.70978
ENSGALT00000045711	0	17.3137	0.26877
ENSGALT00000044293	67.6008	4.99409	0
ENSGALT00000045713	0.323169	0.689632	2.38835
ENSGALT00000040944	43.8599	47.9215	19.9841
ENSGALT00000045715	0	0.411737	1.08391
ENSGALT00000045714	0	0.135991	1.74397
ENSGALT00000045717	0	0.258991	0.287191
ENSGALT00000045718	0	0	1.26278
ENSGALT00000003085	0	8.02786	4.80219
ENSGALT00000044290	0	5.24278	2.50264
ENSGALT00000003083	0	0.179001	0.128623
ENSGALT00000003081	16.6491	6.38902	1.72662
ENSGALT00000003088	0	0.462551	0.292109
ENSGALT00000044298	0	0.408807	0.625043
ENSGALT00000035766	0	1.33136	0.504626
ENSGALT00000035764	0	6.10901	6.50678
ENSGALT00000006565	0	1.64013	1.46549
ENSGALT00000006564	168.679	88.4207	77.8391
ENSGALT00000006563	0	27.3239	14.6195
ENSGALT00000006562	0	0.126	0
ENSGALT00000035496	0	0.396529	0.621937
ENSGALT00000007764	0	33.7768	10.9586
ENSGALT00000007760	0	19.8675	8.42905
ENSGALT00000001647	0	17.2278	3.02399
ENSGALT00000001642	506.788	662.569	510.599
ENSGALT00000003860	0	0.171025	0.241135
ENSGALT00000011741	0	125.048	18.5432
ENSGALT00000003862	51.7525	8.60285	6.49067
ENSGALT00000011746	0	0.0399673	0.199967
ENSGALT00000003866	0	0.15038	0.959447
ENSGALT00000003869	0	0.0679378	0.0384041
ENSGALT00000003868	0	9.36718	0.136913
ENSGALT00000011749	0	0.566277	0.334514
ENSGALT00000026779	0	0.554524	1.25643
ENSGALT00000026770	0	3.14585	4.50786
ENSGALT00000026773	100.744	55.6945	32.3337
ENSGALT00000026776	74.2297	94.6518	58.1985
ENSGALT00000026777	0	0.346375	0.176384
ENSGALT00000042974	142.211	107.085	105.376
ENSGALT00000004076	3.07892	48.5308	43.8018
ENSGALT00000004075	25.1022	33.5815	105.267
ENSGALT00000042977	0	0.132964	0.0370323
ENSGALT00000004073	0	33.0581	41.1477
ENSGALT00000042971	0.320634	17.7158	10.0536
ENSGALT00000004070	0	2.37702	0.730857
ENSGALT00000042978	0	0	0
ENSGALT00000042979	4.75712	11.6191	7.53809
ENSGALT00000004079	0.013557	0.0484186	1.07185
ENSGALT00000019510	0	1.4345	1.18307
ENSGALT00000000518	4.37272	11.277	2.3435
ENSGALT00000000519	84.1068	30.2944	0.852472
ENSGALT00000000510	191.731	128.899	94.0351
ENSGALT00000021201	12.6477	4.19963	4.97742
ENSGALT00000017370	9.78834	15.2364	6.50823
ENSGALT00000005857	0.219402	2.33538	0.786747
ENSGALT00000017374	0.0233383	3.83713	1.99279
ENSGALT00000016808	40.7304	94.3129	84.765
ENSGALT00000038254	0	4.18805	9.12628
ENSGALT00000038256	45.1104	103.055	26.0818
ENSGALT00000038257	83.4879	15.5429	14.0606
ENSGALT00000038252	10.1266	39.0039	20.1693
ENSGALT00000043742	0	0.0109042	1.12547
ENSGALT00000043743	0	9.8767	12.3378
ENSGALT00000025459	0	6.70298	1.14347
ENSGALT00000025450	131.396	80.7666	30.0987
ENSGALT00000025455	33.8291	6.38657	2.90944
ENSGALT00000025457	16.7827	11.258	4.07338
ENSGALT00000024329	1040.38	1124.41	2219.91
ENSGALT00000024328	15.6651	2.42603	3.7926
ENSGALT00000023118	0.0148097	12.5132	19.0097
ENSGALT00000024321	0	1.3335	0.951855
ENSGALT00000024324	11.7655	40.0351	30.2867
ENSGALT00000024326	0	9.61016	0.421307
ENSGALT00000006004	0	0.405227	1.44316
ENSGALT00000006006	43.3252	26.5616	17.8856
ENSGALT00000006001	0	11.1577	5.31066
ENSGALT00000006002	0	1.0096	0
ENSGALT00000014058	0	0.148348	0.40959
ENSGALT00000014059	0	0.013665	0.330733
ENSGALT00000014051	0	6.47481	5.7003
ENSGALT00000014052	0	7.27518	4.06715
ENSGALT00000014053	0	14.5544	6.55498
ENSGALT00000014055	0	1.33614	0.420872
ENSGALT00000038895	0	79.1072	4.20375
ENSGALT00000012429	0.0171608	2.60657	0.414506
ENSGALT00000022249	0	0.709422	0.573441
ENSGALT00000022247	1.15716	9.4612	4.93301
ENSGALT00000022242	0	6.38534	8.63854
ENSGALT00000000109	0	2.33927	0.251118
ENSGALT00000011483	0	0.431391	0.190255
ENSGALT00000042834	0	0.226583	0.259702
ENSGALT00000005165	84.9269	48.2654	66.5202
ENSGALT00000027141	0.337584	4.25827	1.95987
ENSGALT00000027142	0	13.7176	27.9908
ENSGALT00000027144	3.51313	11.13	6.79703
ENSGALT00000027147	0	0.450173	0.544156
ENSGALT00000027148	16.0125	33.4977	10.2227
ENSGALT00000027149	0	20.6312	6.8142
ENSGALT00000004307	0	3.90436	15.9638
ENSGALT00000026894	102.744	55.8799	117.775
ENSGALT00000026897	138.436	3346.11	638.11
ENSGALT00000026890	0	0.113426	0.475682
ENSGALT00000026893	4.46638	0.120131	2.23243
ENSGALT00000026898	0	376.569	4965.9
ENSGALT00000044028	3.59806	9.12375	15.2558
ENSGALT00000015092	0	11.4586	0
ENSGALT00000015091	0	1.00921	0.829931
ENSGALT00000015096	0	7.33654	7.40565
ENSGALT00000015094	0	0.14687	9.99643
ENSGALT00000044021	10.5309	6.311	3.88701
ENSGALT00000044022	0	5.17698	15.0278
ENSGALT00000044023	0	0.397512	0.158623
ENSGALT00000044024	61.4965	5.95655	8.37484
ENSGALT00000044026	0	0.268564	3.13202
ENSGALT00000044027	69.1392	135.471	218.549
ENSGALT00000014945	0	0.303148	0
ENSGALT00000014942	0	7.15078	3.90237
ENSGALT00000014943	0	17.1635	4.83865
ENSGALT00000026231	0	0.111464	0.247542
ENSGALT00000026230	29.2327	40.1546	16.6495
ENSGALT00000026233	17.7528	6.6231	10.927
ENSGALT00000029277	146.818	270.962	362.385
ENSGALT00000026237	110.959	347.382	122.001
ENSGALT00000021499	0	0.0282542	3.31682
ENSGALT00000012470	41.113	24.343	37.6072
ENSGALT00000012473	13.3854	11.9941	5.02876
ENSGALT00000012474	0	3.21103	3.39669
ENSGALT00000012476	1312.76	1617.01	2786.13
ENSGALT00000012477	60.1047	91.3859	35.657
ENSGALT00000012478	62.639	8.77537	1.39288
ENSGALT00000012479	0.425749	1.32626	0.551118
ENSGALT00000016540	29.0063	9.24083	8.21137
ENSGALT00000043558	0	0.410339	0.774852
ENSGALT00000016542	74.9225	71.8282	61.5517
ENSGALT00000016545	9.08488	33.0705	17.7593
ENSGALT00000016546	168.397	53.7347	65.4635
ENSGALT00000016548	0	25.0567	17.4699
ENSGALT00000016549	0	5.33327	0.612859
ENSGALT00000043553	0	0.234366	0.0205693
ENSGALT00000043552	6.04908	5.9499	3.00752
ENSGALT00000043555	11.9197	4.33015	1.039
ENSGALT00000043557	0	2.57818	0
ENSGALT00000043556	0	0.59481	2.52709
ENSGALT00000043083	0	11.0625	11.9429
ENSGALT00000043082	13.7732	14.3109	14.7103
ENSGALT00000043081	0	0	0
ENSGALT00000043080	0	0.0828196	0.26955
ENSGALT00000043085	181.655	206.763	124.61
ENSGALT00000043084	0	16.9345	17.5848
ENSGALT00000043088	0	0.563311	0.743358
ENSGALT00000045863	0	0.219871	0.0259661
ENSGALT00000017630	0.00679543	7.02966	3.61178
ENSGALT00000017633	0	4.7723	0.113239
ENSGALT00000045867	0	0.271921	0.46325
ENSGALT00000045866	0	0	0
ENSGALT00000045865	0	0.149385	0.202376
ENSGALT00000045864	0	0.884529	0.0822221
ENSGALT00000017638	0	0.0919537	0.0668392
ENSGALT00000045869	0	0	0.0734141
ENSGALT00000013700	0	0.633706	0.663973
ENSGALT00000013703	13.5846	33.3798	6.76308
ENSGALT00000013704	2.42273	22.7835	6.8375
ENSGALT00000013707	0	2.78708	2.42196
ENSGALT00000013709	0	0.391193	0.680576
ENSGALT00000025150	0	1.16866	1.63133
ENSGALT00000020305	0	0.110945	0.151536
ENSGALT00000025152	0	0.837775	0.0684525
ENSGALT00000031288	3.94375	128.665	55.0774
ENSGALT00000025154	5.94677	0.0302934	0
ENSGALT00000020301	0	2.41405	0.163179
ENSGALT00000031281	0	0.607163	0.135637
ENSGALT00000020309	69.1611	81.4891	15.1535
ENSGALT00000031283	14.2526	28.74	7.61098
ENSGALT00000030483	0.0427933	0.559824	52.2913
ENSGALT00000030487	0	44.119	9.26213
ENSGALT00000030486	0	0.255131	0.189017
ENSGALT00000036882	0	0	0
ENSGALT00000036887	0	0.83265	0.185552
ENSGALT00000036884	23.5207	34.3584	20.2216
ENSGALT00000008986	0	0.2577	0.214715
ENSGALT00000008983	55.0422	32.9952	15.1257
ENSGALT00000008982	32.2107	0.350645	0.445008
ENSGALT00000008981	15.2987	43.4783	8.29164
ENSGALT00000023656	0	7.65274	12.8255
ENSGALT00000023651	0.396104	3.75704	4.37661
ENSGALT00000036774	14.6642	17.8322	4.40745
ENSGALT00000023658	0	2.63137	0.768611
ENSGALT00000023659	18.2001	23.046	6.06046
ENSGALT00000045131	7.17058	5.07782	2.87908
ENSGALT00000045130	0	0.163003	0
ENSGALT00000045133	0	0.399482	0.258974
ENSGALT00000045135	0	0.0477228	0.0215036
ENSGALT00000045134	0	2.14378	2.24381
ENSGALT00000045136	0	0	0
ENSGALT00000045138	0	0.265858	0
ENSGALT00000008368	0	0.95057	0.0951389
ENSGALT00000008363	0	16.4328	20.8472
ENSGALT00000008360	0	21.6958	7.98454
ENSGALT00000008364	0	24.794	33.7457
ENSGALT00000018911	0	0.185807	0.0406564
ENSGALT00000040043	0	0	0
ENSGALT00000040041	0	0.224321	0
ENSGALT00000040049	251.255	0.325229	0.0992752
ENSGALT00000032252	0	31.659	38.7375
ENSGALT00000032250	0	2.69393	3.71102
ENSGALT00000029798	10.1894	17.0622	26.0273
ENSGALT00000029793	2.09197	1.03845	0
ENSGALT00000029792	115.839	40.0429	42.3542
ENSGALT00000029791	1134.59	569.778	743.891
ENSGALT00000033615	38.8703	78.7198	22.7813
ENSGALT00000033617	23.2602	100.463	100.399
ENSGALT00000005919	19.0725	21.6935	3.51826
ENSGALT00000005915	35.4733	38.8768	10.7533
ENSGALT00000005914	8.2654	7.1799	49.9785
ENSGALT00000005911	0	0.113941	0.0355894
ENSGALT00000005910	36.0344	35.2295	14.1994
ENSGALT00000001029	168.468	227.115	106.913
ENSGALT00000001028	10.1423	6.77793	1.12381
ENSGALT00000001027	0	5.32528	7.71019
ENSGALT00000001022	0	0.0698951	0.0479589
ENSGALT00000037917	0	0.110674	0.18362
ENSGALT00000035511	135.17	43.163	53.6362
ENSGALT00000044204	0	2.18993	0.17006
ENSGALT00000006247	64.3018	269.848	100.966
ENSGALT00000006244	42.7587	34.34	28.0712
ENSGALT00000044202	0	79.6636	54.0376
ENSGALT00000038648	0	1.45033	0
ENSGALT00000000374	128.161	45.1167	73.127
ENSGALT00000000376	0	0	0
ENSGALT00000038643	29.4434	19.0573	14.0154
ENSGALT00000000373	0	69.1057	27.1227
ENSGALT00000006798	0	13.7076	28.2085
ENSGALT00000003546	0	0.28231	0.353409
ENSGALT00000003547	0	2.05952	2.98972
ENSGALT00000003545	50.909	38.787	12.5893
ENSGALT00000003543	0	27.6662	36.0239
ENSGALT00000003541	0	0	0
ENSGALT00000004794	0	6.65327	3.41118
ENSGALT00000004795	10.4841	12.9834	13.0057
ENSGALT00000004792	0	1.27245	1.14742
ENSGALT00000004793	0.149965	24.8275	19.1454
ENSGALT00000000084	0	0.796788	0.62214
ENSGALT00000000081	0	1.00177	3.14782
ENSGALT00000005265	11.253	20.8085	9.07838
ENSGALT00000005264	0	13.9036	1.56656
ENSGALT00000005261	0	7.15346	3.31461
ENSGALT00000000089	193.251	140.197	76.5925
ENSGALT00000001248	0	0	0
ENSGALT00000027302	8.05688	8.33964	9.14061
ENSGALT00000027300	10.7571	61.3313	46.4748
ENSGALT00000027309	0	4.44584	1.7027
ENSGALT00000007684	73.4617	23.0276	4.44303
ENSGALT00000007686	20.8873	19.2237	1.12369
ENSGALT00000007683	0	0.899246	3.71597
ENSGALT00000010623	0	10.0008	16.8771
ENSGALT00000007535	19.5985	67.8469	14.132
ENSGALT00000010620	0	3.81516	0.177357
ENSGALT00000007532	0	0.765093	0.795367
ENSGALT00000007530	9.04435	21.8862	13.1578
ENSGALT00000007538	0.0693669	1.33665	0.11903
ENSGALT00000004133	37.28	25.0785	11.291
ENSGALT00000004131	0	17.2866	6.69645
ENSGALT00000019488	32.4684	17.9739	17.4759
ENSGALT00000019489	0	1.09888	1.17821
ENSGALT00000001567	52.1134	42.4582	17.0479
ENSGALT00000044816	0	0	0.195908
ENSGALT00000044813	24.5772	18.956	0.328819
ENSGALT00000016707	0	1.02721	2.55489
ENSGALT00000016704	0	4.66394	1.38084
ENSGALT00000016708	273.364	354.975	233.689
ENSGALT00000014639	19.182	6.34973	3.13224
ENSGALT00000014630	0	0.0793361	5.6366e-05
ENSGALT00000014632	0	0.0819691	0.86644
ENSGALT00000014634	0	14.7695	1.20719
ENSGALT00000014637	0	0.170839	0.275004
ENSGALT00000011282	0	0.349664	0.782597
ENSGALT00000011283	13.6741	14.028	22.1512
ENSGALT00000011280	0	12.8596	14.5298
ENSGALT00000011287	13.736	2.34667	3.02871
ENSGALT00000043629	0	11.0994	7.79003
ENSGALT00000021078	0	0.186436	0.172263
ENSGALT00000021079	0	0.0178769	0
ENSGALT00000021075	0	0	0
ENSGALT00000021073	103.295	41.5414	18.8641
ENSGALT00000015948	18.1717	3.97094	4.12258
ENSGALT00000015941	17.151	14.0381	3.33488
ENSGALT00000015940	0	21.8603	3.17349
ENSGALT00000015943	47.0779	30.9219	17.7188
ENSGALT00000015942	15.1889	9.88531	5.39346
ENSGALT00000015944	0	6.61369	20.5894
ENSGALT00000015947	0	7.16754	4.37302
ENSGALT00000025797	0	3.13425	0.382336
ENSGALT00000025796	0	0	0
ENSGALT00000025794	0	5.50559	3.25878
ENSGALT00000025792	1285.13	1003.24	1917.52
ENSGALT00000025798	0	0.0545418	0.0743928
ENSGALT00000013625	0	26.3761	28.8078
ENSGALT00000013622	984.906	3249.98	937.779
ENSGALT00000013623	0.211192	50.6181	27.8311
ENSGALT00000013620	0	5.12673	0.465357
ENSGALT00000020679	0	55.6683	35.7378
ENSGALT00000020676	0	13.2428	6.10551
ENSGALT00000020675	0	0.608764	0.0869956
ENSGALT00000009213	18.9514	19.5885	39.464
ENSGALT00000009214	0	6.62865	1.93761
ENSGALT00000020670	0.119899	5.99655	2.37306
ENSGALT00000036572	0	0	0
ENSGALT00000036571	0	1.13567	0.391164
ENSGALT00000036577	0	1.56687	2.28167
ENSGALT00000011913	0	0.702954	0.893393
ENSGALT00000011910	18.0915	19.275	39.002
ENSGALT00000023329	58.6936	46.6976	36.5609
ENSGALT00000023324	0	10.8895	5.64403
ENSGALT00000008160	0	4.44513	2.50489
ENSGALT00000011918	0	0.191682	0.098077
ENSGALT00000008165	0	4.97034	5.2538
ENSGALT00000023322	13.6702	15.802	0.189871
ENSGALT00000008166	16.6979	5.81502	1.80611
ENSGALT00000014395	0.02649	30.2685	9.75039
ENSGALT00000014393	0	4.77244	1.22306
ENSGALT00000014392	0	9.658	1.965
ENSGALT00000014391	0	1.2832	0.707556
ENSGALT00000014390	667.257	436.02	459.907
ENSGALT00000014399	50.3207	70.5494	53.1219
ENSGALT00000045237	0	1.36735	2.92363
ENSGALT00000045234	0	4.53946	2.73058
ENSGALT00000045235	86.9221	36.6258	0.118043
ENSGALT00000045232	0	0.250816	0.159323
ENSGALT00000045233	0	0.0304175	0
ENSGALT00000045230	0	1.81662	0.965779
ENSGALT00000045231	0	0.965389	0.0499462
ENSGALT00000045239	12.4046	17.2852	9.99865
ENSGALT00000045588	0	0.371886	0.110968
ENSGALT00000045589	0.869526	0.359677	1.54301
ENSGALT00000045580	0	0.0289483	0.575468
ENSGALT00000045582	0	0.0653559	0
ENSGALT00000045583	40.0076	136.242	69.9236
ENSGALT00000045584	0	34.0533	38.7722
ENSGALT00000045585	0	0	0
ENSGALT00000045586	64.4205	39.5746	19.316
ENSGALT00000026912	0	0.754504	0.34459
ENSGALT00000026913	0	0.115637	0.0226355
ENSGALT00000026914	0	2.2592	0.111077
ENSGALT00000026916	0	25.9156	0.0782931
ENSGALT00000026917	31.1521	44.9257	15.512
ENSGALT00000026918	0	0.197762	0.107818
ENSGALT00000015119	0	10.6942	14.3496
ENSGALT00000015117	50.1689	6.17183	13.8878
ENSGALT00000015115	0	12.5238	8.93607
ENSGALT00000015112	0	5.84135	0.45501
ENSGALT00000044187	0	1.89995	0.461398
ENSGALT00000044185	46.6289	41.2278	47.5381
ENSGALT00000044184	0.395132	8.1236	0.166613
ENSGALT00000044183	0	9.97167	2.96389
ENSGALT00000044182	5.97261	29.9596	3.6551
ENSGALT00000044180	19.4268	5.93233	3.71759
ENSGALT00000044189	0	9.60196	20.8823
ENSGALT00000044188	0	1.40861	0.541758
ENSGALT00000033057	8.60865	20.4151	20.4614
ENSGALT00000033054	0	1.18177	0.254712
ENSGALT00000032987	3.79172	22.0928	9.90668
ENSGALT00000032981	115.486	41.0284	10.6672
ENSGALT00000045632	0	4.04749	3.26856
ENSGALT00000045633	0	0.355078	0.247907
ENSGALT00000045631	0	0.0877897	0
ENSGALT00000045636	0	0	0
ENSGALT00000045637	0.373343	4.06132	11.2461
ENSGALT00000045634	0	0	0
ENSGALT00000045638	0.187801	2.52264	1.85059
ENSGALT00000045639	0	0.0290848	0
ENSGALT00000035062	0.222016	18.6019	5.38869
ENSGALT00000035065	93.6029	41.4144	40.0584
ENSGALT00000045526	0	0.101827	0
ENSGALT00000043328	0	0	0
ENSGALT00000043326	0	12.6283	18.4853
ENSGALT00000043327	0	0	0
ENSGALT00000043324	0	0.0995207	0.466156
ENSGALT00000043325	161.401	222.175	212.156
ENSGALT00000043322	0	0	0
ENSGALT00000043323	62.5314	0.5694	0
ENSGALT00000043320	0	0.344247	0
ENSGALT00000031983	23.2228	20.3563	12.6518
ENSGALT00000031981	0.641051	6.1939	8.60875
ENSGALT00000040662	7.33389	11.9667	3.88961
ENSGALT00000040660	98.3597	39.9837	25.7381
ENSGALT00000040669	2.5084	31.773	23.5353
ENSGALT00000009974	1277.85	1521.59	1764.35
ENSGALT00000009976	0	8.02802	2.00029
ENSGALT00000009971	6.44552	0	0.368763
ENSGALT00000009970	0	5.43647	4.27013
ENSGALT00000009978	109.05	104.526	51.5799
ENSGALT00000042749	0	0	0
ENSGALT00000042748	23.506	6.46384	2.50023
ENSGALT00000031363	0	3.13344	0.0349124
ENSGALT00000042746	0	0	1.60278e-05
ENSGALT00000042745	204.829	112.946	30.9663
ENSGALT00000042744	0	0.0919547	0
ENSGALT00000042743	0	0.041939	0.028938
ENSGALT00000042742	0	4.10691	1.26378
ENSGALT00000042741	0	0.159999	0.192702
ENSGALT00000024204	0	4.59726	1.59994
ENSGALT00000034856	11.0492	3.49576	1.15015
ENSGALT00000044960	0	0	0
ENSGALT00000020536	0	5.17942	7.2842
ENSGALT00000044962	0	0.18352	0.0627433
ENSGALT00000044965	0	0.120108	0.0750873
ENSGALT00000044967	26.3368	70.9325	34.0295
ENSGALT00000020533	0	5.95225	9.30923
ENSGALT00000044969	79.4388	17.3856	30.3482
ENSGALT00000044968	0	0	0
ENSGALT00000020539	0	1.24187	1.38853
ENSGALT00000041218	0	0.0927484	0.224788
ENSGALT00000041219	97.864	82.768	50.9378
ENSGALT00000041214	0	12.5553	19.2944
ENSGALT00000041215	121.389	0.243035	819.243
ENSGALT00000041210	12.3916	8.14267	4.91808
ENSGALT00000041212	5.29199	6.77844	3.51836
ENSGALT00000004410	0	0.444497	14.127
ENSGALT00000018891	0	0.0594552	0.0501905
ENSGALT00000018893	0.0673978	4.68494	2.02344
ENSGALT00000045524	0	0.168362	0
ENSGALT00000004418	14.6717	0.349914	0
ENSGALT00000043008	0.0190741	16.5321	9.69667
ENSGALT00000038026	22.5508	39.1389	27.4339
ENSGALT00000037033	0	0.308263	0
ENSGALT00000038024	0.00766095	3.56452	0.968092
ENSGALT00000038023	0	1.78684	7.34178
ENSGALT00000038021	47.2855	67.8203	17.4282
ENSGALT00000019279	18.397	4.80531	4.69108
ENSGALT00000019277	0	11.9696	4.69873
ENSGALT00000019273	0	12.5152	14.2578
ENSGALT00000019272	0	0.0253073	0.0408664
ENSGALT00000019271	0	0	0
ENSGALT00000035899	0	7.35405	2.91471
ENSGALT00000000942	0	16.6369	7.32927
ENSGALT00000000947	0.0372144	3.37915	1.49587
ENSGALT00000000945	0	18.0406	7.75692
ENSGALT00000000949	0	8.00549	1.92896
ENSGALT00000003362	51.7777	90.43	43.0504
ENSGALT00000003612	0	0.0729261	0.0493803
ENSGALT00000019670	14.3785	9.00181	0.28003
ENSGALT00000003614	0	0.64107	0.4279
ENSGALT00000003850	0	3.15866	0.56349
ENSGALT00000039374	22.3702	5.04325	1.96255
ENSGALT00000039377	1210.38	471.78	615.477
ENSGALT00000039370	22.9431	8.48806	2.09956
ENSGALT00000039372	0	1.12577	9.45269
ENSGALT00000019676	0	3.29235	1.35319
ENSGALT00000043974	0	1.28788	1.05292
ENSGALT00000019854	0.361917	27.2653	19.2448
ENSGALT00000039082	0	0.346225	2.32368
ENSGALT00000034075	0	3.47333	26.1207
ENSGALT00000025809	0	3.94107	1.85891
ENSGALT00000039081	318.758	335.908	146.337
ENSGALT00000025807	0	1.80521	0.0725816
ENSGALT00000025803	0	0.0856065	0.104249
ENSGALT00000025802	0	6.71513	2.63808
ENSGALT00000025801	5.5922	24.7061	18.4901
ENSGALT00000025800	0	24.8184	8.8541
ENSGALT00000040012	0	44.1776	1.58213
ENSGALT00000040014	0	9.25911	5.36181
ENSGALT00000006457	0	10.9678	5.05063
ENSGALT00000006456	56.3968	25.927	1.11778
ENSGALT00000006455	262.908	108.83	46.124
ENSGALT00000032690	0	4.40308	2.46006
ENSGALT00000044814	57.6208	35.9453	21.0776
ENSGALT00000038569	0	0.0930409	0.0268086
ENSGALT00000038562	0	48.459	78.2562
ENSGALT00000038561	0	0.230022	0.232338
ENSGALT00000038566	8.92732	34.0473	20.902
ENSGALT00000045523	0	7.65872	6.34952
ENSGALT00000000128	46.3092	15.4208	5.75693
ENSGALT00000000123	117.26	75.5323	41.7311
ENSGALT00000035411	0	0.371682	0.76586
ENSGALT00000027516	0	22.1744	10.7158
ENSGALT00000027514	0	0.035265	0.0996158
ENSGALT00000027511	0	0.403577	0.725286
ENSGALT00000027510	24.3065	14.0931	6.97224
ENSGALT00000027519	13.61	17.6173	4.242
ENSGALT00000015358	111.682	77.8939	126.074
ENSGALT00000015359	1.91047	19.0721	15.2554
ENSGALT00000037747	25.096	79.072	44.6273
ENSGALT00000010189	0	0.127298	0
ENSGALT00000010186	0	0.328873	0.140621
ENSGALT00000015356	0	0.232084	0.0266203
ENSGALT00000010182	0	8.6109	7.45927
ENSGALT00000015353	0	0.447593	1.9998
ENSGALT00000007472	103.944	138.689	16.4502
ENSGALT00000007470	13.7357	1.86308	0.616082
ENSGALT00000007477	0	2.24835	921.283
ENSGALT00000007475	0.403136	17.3519	3.13825
ENSGALT00000007478	126.585	127.662	69.8421
ENSGALT00000018735	5.47664	20.2868	30.7933
ENSGALT00000018731	0	30.7341	9.60094
ENSGALT00000021913	23.2251	44.7163	26.2072
ENSGALT00000021912	0	3.89783	3.08446
ENSGALT00000021915	0.123129	16.9476	5.05057
ENSGALT00000018667	0	0.175122	0.985379
ENSGALT00000018666	0	7.58441	7.20413
ENSGALT00000018663	64.3558	53.2428	22.0176
ENSGALT00000018662	0	5.5987	0.941426
ENSGALT00000018669	101.633	47.8941	26.5617
ENSGALT00000010452	1.90479e-06	3.04254	1.3735
ENSGALT00000010455	10.4969	1.97007	0.592363
ENSGALT00000010457	0	5.30677	0.585173
ENSGALT00000017868	0	6.8882	0.26435
ENSGALT00000017862	0	0.280422	0
ENSGALT00000017864	0	0.834523	0.229437
ENSGALT00000017866	0	0.0240263	0
ENSGALT00000018738	61.5911	10.6542	25.6484
ENSGALT00000019134	0	12.3894	6.88358
ENSGALT00000013199	53.3117	4.25615	59.7478
ENSGALT00000019136	0.0842142	10.5721	15.9074
ENSGALT00000019137	0	10.7753	4.17101
ENSGALT00000019130	39.3062	20.6334	8.74259
ENSGALT00000019131	17.0068	26.6319	17.159
ENSGALT00000019132	9.68925	5.17747	2.39518
ENSGALT00000019133	6.67475	0.503076	22.6795
ENSGALT00000013191	39.0754	9.41466	34.002
ENSGALT00000013192	68.4333	49.4981	25.0391
ENSGALT00000019138	6.26643	33.0423	23.8902
ENSGALT00000013195	20.5966	44.8172	25.6835
ENSGALT00000026646	247.44	49.6817	18.7008
ENSGALT00000026640	0	1.99264	0.759228
ENSGALT00000026641	45.1044	48.2852	21.8342
ENSGALT00000026648	0	7.36848	5.33469
ENSGALT00000016117	0	0.200864	0.0182577
ENSGALT00000011320	0	0.469666	4.26251
ENSGALT00000011323	0	70.0514	10.851
ENSGALT00000016113	13.0119	15.6315	6.28234
ENSGALT00000016111	0	8.8074	4.08462
ENSGALT00000011326	0	1.36326	0.69084
ENSGALT00000011329	0	8.95559	3.62402
ENSGALT00000011328	0	1.44672	5.48237
ENSGALT00000016119	0	1.93048	2.73275
ENSGALT00000005753	549.085	446.714	767.108
ENSGALT00000005755	4.6214	2.94361	0.556955
ENSGALT00000005754	6.09056	1.1443	1.81585
ENSGALT00000017244	0	0.15247	0.859465
ENSGALT00000017246	0	0.0985639	2.23173
ENSGALT00000005757	4.08612	28.0882	14.2762
ENSGALT00000017248	0	1.73297	0.171728
ENSGALT00000017249	0	2.09327	0.560582
ENSGALT00000025349	0	16.7937	8.31718
ENSGALT00000025340	45.3465	33.7273	31.6006
ENSGALT00000025344	3.80834	5.56161	3.60901
ENSGALT00000025345	106.401	241.997	73.2331
ENSGALT00000012746	0	12.8059	19.1822
ENSGALT00000012745	168.759	44.1517	79.3543
ENSGALT00000012743	161.761	25.4159	1.23532
ENSGALT00000031162	0	8.67877	0.473266
ENSGALT00000031164	0	20.4949	10.0833
ENSGALT00000012748	0	0.162538	0.0659328
ENSGALT00000019068	0	23.0234	7.71305
ENSGALT00000020732	0	3.99608	0.716201
ENSGALT00000020737	23.1658	1.94178	0.815085
ENSGALT00000020734	0	23.1733	8.01801
ENSGALT00000019062	283.665	176.003	338.778
ENSGALT00000019063	5.68761	6.45196	1.89076
ENSGALT00000019061	30.8039	110.668	95.1232
ENSGALT00000023429	0.119379	5.04921	3.0909
ENSGALT00000023428	0	0.47401	18.6981
ENSGALT00000024430	0.0451595	4.54414	0.950181
ENSGALT00000024433	1.47892	10.1319	1.33412
ENSGALT00000024432	0	0.96982	0.260877
ENSGALT00000024435	0	98.3497	67.3227
ENSGALT00000024434	18.9079	710.201	5.38579
ENSGALT00000023421	1.22174	20.3605	13.7535
ENSGALT00000023420	0	0	0
ENSGALT00000019065	0	3.14779	3.46163
ENSGALT00000009408	59.4785	30.0689	4.85576
ENSGALT00000009401	26.6528	28.0556	7.37856
ENSGALT00000020885	0	5.27076	131.612
ENSGALT00000009403	0	0.509172	0.0398241
ENSGALT00000020881	467.452	340.875	334.716
ENSGALT00000009407	41.0343	20.7741	10.8396
ENSGALT00000022774	24.7772	93.3959	108.537
ENSGALT00000022777	0	0.0714325	0.0990286
ENSGALT00000022771	0.0618401	5.22103	2.48908
ENSGALT00000022773	95.2072	59.5028	68.3721
ENSGALT00000007663	2.92	4.1838	2.70578
ENSGALT00000004487	0	0	0.361066
ENSGALT00000007669	0	3.81287	2.81333
ENSGALT00000023289	69.75	201.882	175.102
ENSGALT00000023288	0	0.042612	0
ENSGALT00000023282	30.7546	1.80843	1.36394
ENSGALT00000023287	102.988	90.5404	45.3096
ENSGALT00000023286	277.5	232.534	30.8256
ENSGALT00000023284	194.752	132.073	242.872
ENSGALT00000022484	0	0.129957	0.0620033
ENSGALT00000022485	96.091	98.6254	100.525
ENSGALT00000022483	20.9952	29.4703	6.04429
ENSGALT00000022489	77.4987	164.829	104.225
ENSGALT00000008462	0	0.735847	0.916864
ENSGALT00000008464	54.8635	41.48	26.6759
ENSGALT00000008465	0.0679776	27.5731	30.044
ENSGALT00000008467	45.0799	21.0416	12.9253
ENSGALT00000008468	0	8.43531	7.53411
ENSGALT00000003009	0	0.933924	0.934372
ENSGALT00000003008	0	3.06534	0.788456
ENSGALT00000003005	0	14.8684	10.1818
ENSGALT00000003002	17.4299	12.7433	3.36209
ENSGALT00000003000	0	39.5602	12.8036
ENSGALT00000045798	0	0.0446352	0
ENSGALT00000045791	0	0.0635021	0.133763
ENSGALT00000002974	0	11.8124	2.24446
ENSGALT00000045792	0	0.542831	0.321242
ENSGALT00000045795	0	0.155079	0
ENSGALT00000045797	0	0.637678	4.95855
ENSGALT00000045796	3.54457	3.31016	8.50668
ENSGALT00000034276	0.122668	47.9971	72.4884
ENSGALT00000002979	0	7.77432	7.1052
ENSGALT00000030973	0	37.761	32.338
ENSGALT00000030979	0.0649043	2.53075	2.64326
ENSGALT00000029130	0	11.9191	10498.1
ENSGALT00000044448	11.1554	17.0347	7.21064
ENSGALT00000044449	0	0.360669	0.310736
ENSGALT00000044444	0	16.7458	33.7739
ENSGALT00000044445	0	1.25226	3.14873
ENSGALT00000044442	10.2368	1.58078	0.911051
ENSGALT00000044443	0	4.42522	29.95
ENSGALT00000044440	0	0	0
ENSGALT00000044441	0	0	0
ENSGALT00000002758	0	3.61078	1.12853
ENSGALT00000002759	8.65118	33.9199	26.0052
ENSGALT00000002756	0	0.0313355	0.0423508
ENSGALT00000002757	19.8408	6.11235	5.17605
ENSGALT00000002752	0	3.01672	0.288965
ENSGALT00000002753	0	0.205214	0.117327
ENSGALT00000046173	0.214167	12.6439	3.68941
ENSGALT00000046174	0	20.0929	4.10795
ENSGALT00000046175	255.532	106.511	42.4117
ENSGALT00000046176	0	0.952452	0.75639
ENSGALT00000046179	0	0.261711	0.661863
ENSGALT00000007598	12.2645	36.6033	14.838
ENSGALT00000040784	0	0.0608591	0
ENSGALT00000040780	1026.3	7.05525	0.181084
ENSGALT00000040436	0	0.121971	0.57545
ENSGALT00000040435	0	24.5821	4.11118
ENSGALT00000040439	0	0.754198	0.885779
ENSGALT00000004344	50.0901	71.0591	23.0926
ENSGALT00000004346	0.595332	1.97124	2.26768
ENSGALT00000004341	0.336142	6.42904	7.14354
ENSGALT00000006859	0	0.733682	0.125731
ENSGALT00000008873	0.0052974	1.29687	0.792826
ENSGALT00000008871	2.13647	45.7834	64.2826
ENSGALT00000008877	92.0002	130.955	66.5884
ENSGALT00000006852	2.35119	19.3966	5.42273
ENSGALT00000006850	18.1246	0.185594	0.357187
ENSGALT00000039942	0	4.09094	10.174
ENSGALT00000039946	0	0.756186	0.407366
ENSGALT00000039949	0	10.5866	3.40338
ENSGALT00000018468	0	3.90425	0.502945
ENSGALT00000007064	35.8704	44.6336	20.7334
ENSGALT00000007067	678.098	241.334	129.056
ENSGALT00000007066	0	0.222171	0.0921636
ENSGALT00000007061	0	46.9185	42.1315
ENSGALT00000007060	159.068	6.30903	3.78067
ENSGALT00000007063	0	8.01432	5.75583
ENSGALT00000007069	0	4.21275	2.15733
ENSGALT00000035915	28.9409	20.0127	7.81716
ENSGALT00000035916	0.435418	18.5647	11.2753
ENSGALT00000035912	0.0606322	0.519888	0.377507
ENSGALT00000004150	46.8723	27.6369	10.9566
ENSGALT00000037206	0	0.586621	0
ENSGALT00000037207	0	1.97512	7.30033
ENSGALT00000037204	0	8.83327	19.9784
ENSGALT00000042693	33.5632	20.5952	10.9554
ENSGALT00000004153	0	0.61644	0.637035
ENSGALT00000004154	0	0.913415	1.39967
ENSGALT00000004155	6.03064	18.1134	6.76151
ENSGALT00000042696	38.5118	85.584	194.737
ENSGALT00000024486	0	0.275158	0.185935
ENSGALT00000024481	0	0.0951339	0.0808757
ENSGALT00000002205	0	0.132206	0.0464599
ENSGALT00000007938	0	9.01233	4.13555
ENSGALT00000007937	16.4134	4.25567	4.1224
ENSGALT00000006740	18.3545	24.9724	19.1802
ENSGALT00000006088	3.52113	0.0880751	0.189321
ENSGALT00000039127	8.68793	12.345	3.03339
ENSGALT00000039126	0	4.00466	1.62141
ENSGALT00000039121	47.6221	71.5166	23.9621
ENSGALT00000039123	0	1.01918	3.00577
ENSGALT00000010230	0	5.65818	6.93633
ENSGALT00000010231	151.77	89.0335	62.3144
ENSGALT00000010232	0	0.198597	3.44726
ENSGALT00000010235	0	9.16518	1.25704
ENSGALT00000010237	22.0147	32.6208	16.6909
ENSGALT00000001199	0	1.06161	0.468782
ENSGALT00000001193	0	2.33985	7.68029
ENSGALT00000001192	0	11.2452	4.52715
ENSGALT00000001191	52.7506	35.0898	14.6858
ENSGALT00000001197	1.85328	10.5482	3.63397
ENSGALT00000001194	0	0.744517	1.30766
ENSGALT00000005575	264.429	271.868	93.5425
ENSGALT00000005576	43.1429	43.4817	53.6722
ENSGALT00000005572	0	2.30018	8.92536
ENSGALT00000001449	0	1.99601	0.394939
ENSGALT00000001448	0.150438	6.08024	6.35404
ENSGALT00000001445	0	11.8817	6.32009
ENSGALT00000001447	0	0.0657856	0.0297835
ENSGALT00000001441	11.5205	9.29109	15.62
ENSGALT00000001443	27.5208	37.3285	14.0395
ENSGALT00000001442	0	4.97212	3.93274
ENSGALT00000011543	5.36638	10.0797	2.30608
ENSGALT00000011542	0	14.0797	10.1309
ENSGALT00000011547	0	17.5188	14.5265
ENSGALT00000000712	4.32087	8.54294	3.71379
ENSGALT00000000716	0	8.344	3.81687
ENSGALT00000000717	0.204652	0.487107	0.0461841
ENSGALT00000000714	0	0	0.311714
ENSGALT00000018149	12.0632	6.46268	3.82941
ENSGALT00000027493	0	0.439632	0.904633
ENSGALT00000027490	0	21.8981	5.79823
ENSGALT00000021894	23.2127	20.6583	6.88848
ENSGALT00000021891	0	2.4644	5.18202
ENSGALT00000021892	53.6153	122.26	77.4307
ENSGALT00000021898	0	4.61335	1.66551
ENSGALT00000022801	55.2692	43.1037	8.75972
ENSGALT00000027725	11.9127	11.4864	4.23482
ENSGALT00000027726	0	9.73285	6.09528
ENSGALT00000027727	0	8.82773	7.54371
ENSGALT00000027722	0	2.72087	1.40514
ENSGALT00000027729	0	1.57639	6.86013
ENSGALT00000021769	0	0.831923	0.706334
ENSGALT00000021767	0	0	0.0832429
ENSGALT00000016090	1.83082	4.35096	6.79816
ENSGALT00000016095	0	9.39926	3.13359
ENSGALT00000016099	18.7994	37.4954	11.8438
ENSGALT00000033975	4.65915	2.38284	0.474824
ENSGALT00000015676	0	1.30703	1.80479
ENSGALT00000015673	15314.5	12014.4	16792.9
ENSGALT00000015671	0	12.6246	6.34238
ENSGALT00000015679	9.47056	6.36266	3.23361
ENSGALT00000015678	0	92.3348	46.4473
ENSGALT00000013788	127.14	34.6136	11.7657
ENSGALT00000013781	0.0387584	10.0184	5.41856
ENSGALT00000013786	13.7138	8.96356	5.06641
ENSGALT00000016326	44.1958	48.442	18.9397
ENSGALT00000016327	98.0451	111.738	44.023
ENSGALT00000016321	56.0274	51.1075	15.0695
ENSGALT00000016322	0	3.03227	4.13198
ENSGALT00000016329	0	10.0905	4.55521
ENSGALT00000030405	0	19.4382	14.2879
ENSGALT00000014784	156.215	334.132	101.302
ENSGALT00000014782	0.228311	9.84079	18.0825
ENSGALT00000020389	16.6667	1.95838	3.30094
ENSGALT00000020386	0	10.3138	1.3187
ENSGALT00000020385	0	0.299716	0.0882371
ENSGALT00000020382	26.1158	20.4961	5.5476
ENSGALT00000020381	0	0.334616	0.204629
ENSGALT00000020380	14.8985	16.5082	10.5807
ENSGALT00000014258	43.4895	139.423	120.716
ENSGALT00000014256	0	11.9508	9.44988
ENSGALT00000014255	0	2.59664	2.66373
ENSGALT00000014253	0	0.205269	0.410512
ENSGALT00000024605	0	30.2371	11.2169
ENSGALT00000024602	0.317126	2.9229	0.97262
ENSGALT00000024600	11.3395	8.04884	2.34601
ENSGALT00000036803	122.346	229.109	98.91
ENSGALT00000036805	0	0.0651038	0
ENSGALT00000036809	0	0.123557	0.606432
ENSGALT00000012956	144.747	164.771	33.3032
ENSGALT00000012955	6.77962	142.427	79.1459
ENSGALT00000012953	116.973	140.109	57.6618
ENSGALT00000012959	0	53.7777	80.5332
ENSGALT00000012958	0	0.820806	0.757724
ENSGALT00000031460	0.86053	0.359809	0.141842
ENSGALT00000031463	0	0.76687	1.16593
ENSGALT00000031464	0	0.94487	0.386565
ENSGALT00000020969	11.7805	9.28018	6.99852
ENSGALT00000020968	2.83746	10.7074	7.94571
ENSGALT00000020962	180.469	154.236	20.315
ENSGALT00000020960	0	4.33342	5.83392
ENSGALT00000022526	0	2.5325	1.30418
ENSGALT00000022521	0	0.118945	0.0416214
ENSGALT00000022520	0	1.72227	0.285478
ENSGALT00000022522	0.0179117	10.6896	2.47558
ENSGALT00000029714	0	4.44988	1.08297
ENSGALT00000044268	0	0.671203	0.451985
ENSGALT00000009679	44.7302	73.3151	32.7854
ENSGALT00000009676	0	0.277136	9.60464
ENSGALT00000044267	0	0.100382	0.0122706
ENSGALT00000009675	0	2.16751	1.64307
ENSGALT00000009670	26.73	29.8847	47.1932
ENSGALT00000009671	15.6365	7.76049	6.57584
ENSGALT00000036111	0	0.755448	0.439584
ENSGALT00000036114	1356.59	1047.54	834.258
ENSGALT00000036116	0	0.129322	1.90683
ENSGALT00000037448	23.4576	7.56555	0.767787
ENSGALT00000037445	0	0.752632	2.03508
ENSGALT00000037447	125.797	74.7241	40.5708
ENSGALT00000037440	45.854	6.34502	6.21037
ENSGALT00000037441	70.8142	22.3421	35.5847
ENSGALT00000037442	0	3.42658	0.279494
ENSGALT00000037443	5.15554	49.0445	14.4605
ENSGALT00000002845	0	1.74835	0.584363
ENSGALT00000002840	29.5463	40.0508	10.5743
ENSGALT00000045614	9.36877	10.9821	2.47282
ENSGALT00000045615	0	0	0
ENSGALT00000045610	0	0.382302	0.177143
ENSGALT00000045611	0	0	0
ENSGALT00000045613	0	0.0686734	0.459641
ENSGALT00000045618	0	17.474	9.04064
ENSGALT00000045619	1.74044	1.30417	1.07952
ENSGALT00000033694	705.595	449.745	283.543
ENSGALT00000033697	0	0.452518	6.81092
ENSGALT00000033691	45.844	71.4563	7.29741
ENSGALT00000033690	4.73599	22.8803	1.5775
ENSGALT00000033698	0	0.505271	0.246321
ENSGALT00000003634	28.2949	5.94064	3.75957
ENSGALT00000003637	0	3.14305	2.50238
ENSGALT00000003630	63.0728	23.9914	41.449
ENSGALT00000020221	0.033396	14.8519	5.31213
ENSGALT00000020225	13.8611	63.1182	42.7039
ENSGALT00000031879	44.5501	7.27004	20.4515
ENSGALT00000031873	0	0	0
ENSGALT00000031871	0	6.39912	2.39989
ENSGALT00000031874	0	0	0
ENSGALT00000007605	80.3067	148.209	194.163
ENSGALT00000007601	8.46707	45.2965	20.9702
ENSGALT00000007603	0.513479	11.3967	7.90524
ENSGALT00000007609	0	0.230992	22.3179
ENSGALT00000007608	0	0.261849	14.5396
ENSGALT00000005408	0	0.151898	0.324317
ENSGALT00000002274	0	6.10806	7.11924
ENSGALT00000002271	0	10.0911	2.62168
ENSGALT00000005407	0	14.3044	7.1387
ENSGALT00000002279	0.0152784	64.1935	38.4326
ENSGALT00000005406	0	3.1132	1.77183
ENSGALT00000005401	4.70451	32.511	9.80211
ENSGALT00000005402	0	5.81339	1.23594
ENSGALT00000028035	0.4306	2.91741	1.82755
ENSGALT00000028034	26.7215	11.1819	7.42054
ENSGALT00000040572	0	4.76933	4.1025
ENSGALT00000040573	1.85184	6.6164	6.18923
ENSGALT00000040577	0	12.275	11.3129
ENSGALT00000040574	4.69285	1.14006	0.452566
ENSGALT00000040578	0.303177	10.5156	6.39538
ENSGALT00000006958	3.65842	7.21749	2.527
ENSGALT00000006953	0	0	0.0415852
ENSGALT00000006950	0	10.6088	12.018
ENSGALT00000006951	0	0.223563	0.0235894
ENSGALT00000006957	0.698152	4.9535	1.11249
ENSGALT00000006954	7.08708	0.0759841	0
ENSGALT00000006955	119.748	82.1557	68.6846
ENSGALT00000018780	0	7.12463	3.62391
ENSGALT00000018781	0	5.35549	3.57853
ENSGALT00000018784	0	0.564066	6.39962
ENSGALT00000018785	3.37975	12.2405	9.93338
ENSGALT00000026039	0	0.335525	0.173159
ENSGALT00000001314	0	7.70383	0.520979
ENSGALT00000018788	928.357	1292.81	2077.75
ENSGALT00000013835	0	0.19964	0.0303435
ENSGALT00000044221	0	0.223991	0
ENSGALT00000013830	0	5.46441	9.50841
ENSGALT00000011178	44.4375	20.7387	19.62
ENSGALT00000000655	0	0.27859	0.475204
ENSGALT00000011172	17.837	7.0828	4.48883
ENSGALT00000019739	0	0.531364	0.233067
ENSGALT00000011174	1639.67	2224.65	3774.42
ENSGALT00000011176	0	0.257504	0.835389
ENSGALT00000019730	0	0.0140194	0.0574006
ENSGALT00000019789	21.1145	65.1952	10.4729
ENSGALT00000019788	0.813122	31.9964	19.3201
ENSGALT00000019785	1740.78	1201.34	2489.82
ENSGALT00000019784	81.4272	4.88318	1.82555
ENSGALT00000019783	0	20.3625	9.38341
ENSGALT00000019782	373.199	239.646	236.155
ENSGALT00000021568	0.111349	8.5608	1.46961
ENSGALT00000021569	0	4.42443	7.14507
ENSGALT00000021562	0	0.775608	0.32214
ENSGALT00000007382	37.1381	2.76552	27.0981
ENSGALT00000007383	0	0.0937584	0
ENSGALT00000007386	32.4408	20.0389	10.3569
ENSGALT00000017438	6.84433	14.7492	8.86122
ENSGALT00000007388	0.975966	7.06065	10.8107
ENSGALT00000017434	0.582665	10.3942	5.67622
ENSGALT00000017430	0	17.9523	9.83596
ENSGALT00000001821	0	0.0184876	0
ENSGALT00000038198	27.7997	14.8726	13.4931
ENSGALT00000038192	0	0.000216384	0.0779478
ENSGALT00000038190	0	17.8658	3.42372
ENSGALT00000042712	0	0	0.0852289
ENSGALT00000025719	501.873	120.192	419.33
ENSGALT00000025716	12.3715	28.3287	22.9462
ENSGALT00000025715	3.29129	18.1523	13.6171
ENSGALT00000025714	2.27499	23.0843	9.72925
ENSGALT00000025712	22.6845	7.75979	3.13201
ENSGALT00000025711	0	92.2875	124.734
ENSGALT00000025710	0	0.0706582	0.620124
ENSGALT00000038446	0	4.75642	3.05352
ENSGALT00000038442	0.647051	0.490462	10.7515
ENSGALT00000037717	0	25.2076	13.1763
ENSGALT00000037710	2.08556	2.07564	0.143495
ENSGALT00000024048	0	6.0729	1.957
ENSGALT00000024049	0	0.297835	9.18403
ENSGALT00000024040	154.364	66.1068	161.058
ENSGALT00000024042	15.3814	10.8964	3.66652
ENSGALT00000024043	0	64.0237	5.04595
ENSGALT00000006168	0	32.4029	15.4073
ENSGALT00000006167	194.429	266.73	466.505
ENSGALT00000006165	0	0.30668	4.43932
ENSGALT00000006164	18.9405	27.0219	11.9635
ENSGALT00000014319	11.9929	0.817765	1.44401
ENSGALT00000014317	116.844	72.0204	64.6781
ENSGALT00000014316	5.14898	25.904	12.4475
ENSGALT00000014314	648.928	550.631	683.782
ENSGALT00000014313	0	0.255094	0.0478281
ENSGALT00000011998	0	2.78375	49.1565
ENSGALT00000011990	28.8632	14.5307	6.64464
ENSGALT00000011996	0	1.7674	2.21319
ENSGALT00000011997	0	0.320892	0.472449
ENSGALT00000011994	0	0	0.0702567
ENSGALT00000039712	269.665	2490.79	0.429803
ENSGALT00000039713	0	0.610848	1.01092
ENSGALT00000039716	8.07394	57.3936	69.9382
ENSGALT00000039715	154.538	1601.45	0.363835
ENSGALT00000045492	1.55001	81.6406	31.3047
ENSGALT00000045493	6.64885	0.6727	0.431857
ENSGALT00000045490	8.67717	27.7457	9.37289
ENSGALT00000045491	125.296	149.975	61.9268
ENSGALT00000045496	17.587	22.6919	1.35199
ENSGALT00000045497	132.943	145.305	87.8461
ENSGALT00000013848	17.0743	11.1192	4.42152
ENSGALT00000045494	0	0.218408	16.5668
ENSGALT00000013841	0	8.24225	1.79481
ENSGALT00000013847	11.3716	7.9976	4.90704
ENSGALT00000013844	0	1.52342	1.90305
ENSGALT00000013845	0	0.198248	0.0386612
ENSGALT00000045498	0	0.198732	0.359861
ENSGALT00000027027	0	0.465322	0.63
ENSGALT00000022054	107.962	86.38	17.7966
ENSGALT00000022056	29.3039	22.6557	11.3904
ENSGALT00000027021	0	0.846061	0.0220003
ENSGALT00000027028	0	0.296175	0.553843
ENSGALT00000026999	190.839	162.321	153.416
ENSGALT00000026991	0	0.968452	0.176013
ENSGALT00000026992	0.00984754	8.59052	2.74409
ENSGALT00000026993	23.2503	21.5108	5.44774
ENSGALT00000015194	72.0668	91.7037	179.245
ENSGALT00000015195	67.7827	57.7955	25.7722
ENSGALT00000015192	39.5577	62.9017	27.766
ENSGALT00000015193	0	0.0543536	0
ENSGALT00000015190	0.716629	45.8843	25.5593
ENSGALT00000044106	7914.55	6710.31	11041.4
ENSGALT00000044105	7.49502	3.8211	0.0193189
ENSGALT00000044102	6.97414	6.44056	1.85437
ENSGALT00000015198	7.29187	86.2236	46.9831
ENSGALT00000044100	0	0	0.108708
ENSGALT00000004751	0	0.0139133	0.0189855
ENSGALT00000014865	0	2.82789	0.981229
ENSGALT00000014861	35.8691	13.719	14.6372
ENSGALT00000014860	0	15.6251	19.4882
ENSGALT00000014863	9.99386	15.5819	5.77961
ENSGALT00000014862	0	4.32957	1.11388
ENSGALT00000004758	0	5.44698	3.01292
ENSGALT00000004759	0	20.8495	0.447207
ENSGALT00000026372	0	0.214096	0.0618818
ENSGALT00000026373	0	3.28415	3.88044
ENSGALT00000032906	0	0.762461	0
ENSGALT00000032905	8.02461	0.439019	0.217671
ENSGALT00000032903	0	0.272252	3.91016
ENSGALT00000012088	91.2597	37.6711	18.0287
ENSGALT00000012087	0	27.9335	0.359019
ENSGALT00000012086	0	16.7988	15.857
ENSGALT00000012081	3.61391	4.5045	1.63603
ENSGALT00000012083	23.2366	15.3252	9.87616
ENSGALT00000012082	140.562	83.0533	70.0103
ENSGALT00000023822	0	4.095	3.08445
ENSGALT00000012332	5.63199	0.419366	0.808224
ENSGALT00000023829	8.39411	6.11398	3.61352
ENSGALT00000043113	0	0	0
ENSGALT00000012339	0	0.249513	0
ENSGALT00000015737	0	0.835044	0.562326
ENSGALT00000015735	0	4.81106	3.91129
ENSGALT00000015738	24.3719	38.3304	93.9698
ENSGALT00000015739	0	43.7209	50.9186
ENSGALT00000016422	0	4.32347	5.27671
ENSGALT00000016420	0	17.8964	22.9895
ENSGALT00000043454	0	0.945581	0.470903
ENSGALT00000043456	15.8286	55.0454	21.9028
ENSGALT00000043457	8.45648	1.84645	1.31015
ENSGALT00000043452	24.5833	25.8787	25.5484
ENSGALT00000016428	4.45078	17.171	5.51906
ENSGALT00000014665	0	4.78059	1.443
ENSGALT00000017484	83.0806	205.109	193.438
ENSGALT00000014668	0	10.2063	8.15202
ENSGALT00000017774	0	21.9962	10.6915
ENSGALT00000017775	1.01887	11222.8	144.443
ENSGALT00000017776	0	0.112853	0
ENSGALT00000017772	0	4.16055	13.2903
ENSGALT00000012017	0	14.9674	1.63049
ENSGALT00000017778	0	0.350918	0.0920255
ENSGALT00000018070	0	8.6309	4.26597
ENSGALT00000013067	9.04095	17.0399	10.4634
ENSGALT00000013061	83.7335	99.1854	145.921
ENSGALT00000013062	0.0207966	123.112	47.4478
ENSGALT00000013063	0	5.54839	1.70934
ENSGALT00000013068	42.4097	153.277	109.758
ENSGALT00000015298	0	2.65263	2.08583
ENSGALT00000018074	17.622	29.9618	7.99932
ENSGALT00000012011	0.799068	5.9083	1.23321
ENSGALT00000025054	0	4.42113	9.08535
ENSGALT00000025055	90.5421	128.24	171.237
ENSGALT00000025056	1.22322	158.184	43.0108
ENSGALT00000025057	0	1.45837	1.15946
ENSGALT00000025051	34.8388	41.5676	42.115
ENSGALT00000020021	69.6012	163.424	64.8275
ENSGALT00000025058	32.2609	26.6115	16.945
ENSGALT00000025059	3.73515	12.9337	1.51468
ENSGALT00000015296	1.5168	29.4856	7.40595
ENSGALT00000022888	0	1.33693	4.94417
ENSGALT00000022889	18.4046	34.9468	24.8424
ENSGALT00000022881	0.321221	2.02446	0.739043
ENSGALT00000022884	0	0.449554	0.439151
ENSGALT00000030673	0	0	0
ENSGALT00000011976	16.4918	30.8689	6.21103
ENSGALT00000023592	0	0.370226	2.22618
ENSGALT00000023591	0	12.3943	5.94234
ENSGALT00000023596	41.5092	10.883	8.85208
ENSGALT00000023595	0	10.2669	0.447332
ENSGALT00000023594	38.4578	85.112	56.2267
ENSGALT00000036630	0	12.9787	6.24213
ENSGALT00000036633	75.5566	116.571	34.8403
ENSGALT00000036635	309.458	2132.59	2752.28
ENSGALT00000036637	0	0	0
ENSGALT00000036639	0	19.8778	8.55084
ENSGALT00000012853	2.76867	15.5037	15.5746
ENSGALT00000012856	19.5644	67.4892	51.5871
ENSGALT00000012857	0	0.164262	0.196329
ENSGALT00000045074	0	4.76006	157.01
ENSGALT00000045077	187.136	232.294	60.4774
ENSGALT00000045072	0	9.55028	2.65336
ENSGALT00000045073	0	0	0.354959
ENSGALT00000045078	0	0	0
ENSGALT00000023043	35.2879	55.7738	14.6956
ENSGALT00000023042	1.29439	27.3624	8.42772
ENSGALT00000040160	0	38.4154	13.8457
ENSGALT00000029695	117.543	57.0578	22.3449
ENSGALT00000022312	67.4802	12.7457	14.9166
ENSGALT00000022313	0	0.360338	0.130727
ENSGALT00000022311	0	7.34894	1.9642
ENSGALT00000022316	0	29.8807	11.5355
ENSGALT00000029525	0	3.31047	1.83524
ENSGALT00000029529	0	14.1805	5.42338
ENSGALT00000022319	306.398	184.757	310.317
ENSGALT00000004364	113.975	148.829	142.737
ENSGALT00000004363	0	11.0088	20.2751
ENSGALT00000002455	216.285	115.963	46.0785
ENSGALT00000002454	2.73314	5.72286	6.21388
ENSGALT00000002452	0.541572	2.42097	0.970125
ENSGALT00000002458	0	0.484686	2.98895
ENSGALT00000040832	15.8695	77.2996	1.66137
ENSGALT00000033710	1.30613	28.905	5.19323
ENSGALT00000033711	0	0.141211	0.0278033
ENSGALT00000033712	60.9738	28.6839	16.6934
ENSGALT00000033713	0	0.0405513	0
ENSGALT00000033717	0	10.2633	13.43
ENSGALT00000033719	0	2.27895	0.368037
ENSGALT00000019347	0	0.771875	0.63811
ENSGALT00000043985	0	1.99305	1.39317
ENSGALT00000006360	292.387	198.665	203.261
ENSGALT00000006363	0	0	0
ENSGALT00000006362	71.5966	36.1511	7.67742
ENSGALT00000006365	0	24.2168	8.98622
ENSGALT00000006367	38.8134	19.5412	12.7256
ENSGALT00000035381	43.9531	127.329	329.534
ENSGALT00000035380	0	0	0
ENSGALT00000035385	0	0.700362	1.1362
ENSGALT00000035387	79.1531	52.5185	77.3748
ENSGALT00000003467	0	0	0.0547151
ENSGALT00000003460	4062.02	2721.79	4144.61
ENSGALT00000003463	69.0251	9.93191	18.9732
ENSGALT00000034383	42.2281	195.488	111.434
ENSGALT00000034380	0	0	0
ENSGALT00000034387	0	0.129236	0
[truncated: 14,343 more rows]
