# Supplementary material for: Characterization of Alternative Splicing (AS) Events during Chicken (Gallus gallus) Male Germ-Line Stem Cell Differentiation with Single-Cell RNA-seq
Source: Animals (Basel). 2021 May 20;11(5):1469. doi: 10.3390/ani11051469 (PMC8160964; doi:10.3390/ani11051469)
Supplement: Supplementary file 1 [file animals-11-01469-s001.zip › Supplementary Material Table S5.xlsx]

## Sheet: Sheet1
Gene Transcript ID	ESCs	PGCs	SSCs
ENSGALT00000015891	17.6676	20.6642	18.0995
ENSGALT00000042749	0	0	0
ENSGALT00000015914	6.60787	4.46124	3.8363
ENSGALT00000015903	0	0.621405	1.58714
ENSGALT00000015892	9.43602	19.389	9.96393
ENSGALT00000040436	0	0.121971	0.57545
ENSGALT00000015890	19.6687	5.81314	6.41726
ENSGALT00000015860	0.0322618	10.9609	5.52672
ENSGALT00000042874	0	0.173591	0.062124
ENSGALT00000043996	0	0.561446	0.325543
ENSGALT00000021993	25.2206	7.72677	1.59892
ENSGALT00000022367	45.9482	12.135	5.01179
ENSGALT00000040387	0	0	0.419989
ENSGALT00000021988	0	9.05173	4.35422
ENSGALT00000020337	1.05759	7.69682	6.84411
ENSGALT00000040414	0.155723	1.73521	2.60868
ENSGALT00000022417	6.55294	4.74285	1.59848
ENSGALT00000043140	0	0.11079	0.132269
ENSGALT00000040362	0.141813	3.43245	1.89585
ENSGALT00000012929	0	10.4906	3.98574
ENSGALT00000042666	0	0.79735	0.491508
ENSGALT00000012946	5.12349	6.24963	2.50679
ENSGALT00000012992	28.8125	15.5526	6.80158
ENSGALT00000013005	0	8.13797	2.10646
ENSGALT00000017143	0	0.0790794	0.0804178
ENSGALT00000013037	40.9738	31.0011	14.4927
ENSGALT00000013059	0	0.106625	0.235563
ENSGALT00000033361	0	0.0449355	0
ENSGALT00000013135	0	5.92609	0.216508
ENSGALT00000013152	0	15.1508	15.3399
ENSGALT00000013228	0.369057	29.7736	10.9201
ENSGALT00000013166	0	4.19753	7.66221
ENSGALT00000013244	0	5.14397	0.1635
ENSGALT00000013264	0	2.21836	0.689163
ENSGALT00000013281	0	1.93559	1.96939
ENSGALT00000043375	0	0.110859	0.370003
ENSGALT00000012955	6.77962	142.427	79.1459
ENSGALT00000013813	20.095	12.7255	7.24391
ENSGALT00000023498	0	0.0421929	0.0603128
ENSGALT00000025217	0.0872815	0.121499	0.105027
ENSGALT00000010457	0	5.30677	0.585173
ENSGALT00000030761	0	0	0.109406
ENSGALT00000013282	50.7182	97.344	39.2561
ENSGALT00000013284	0	0.404306	0.179423
ENSGALT00000013685	0	5.07816	3.23752
ENSGALT00000013746	91.2627	91.6076	105.446
ENSGALT00000040237	17.2863	3.62645	4.79887
ENSGALT00000013765	0	1.00937	0.0409147
ENSGALT00000040160	0	38.4154	13.8457
ENSGALT00000013794	0	17.1061	8.3833
ENSGALT00000010489	519.336	264.376	169.501
ENSGALT00000013826	0	0.0789534	0.120098
ENSGALT00000010274	45.0323	50.5764	21.2703
ENSGALT00000010244	0	63.6682	12.1702
ENSGALT00000040107	0	3.35698	1.50415
ENSGALT00000010225	16.4405	52.6692	6.11331
ENSGALT00000010240	0	0.411125	0.399614
ENSGALT00000010237	22.0147	32.6208	16.6909
ENSGALT00000015096	0	7.33654	7.40565
ENSGALT00000011162	0	1.85478	3.78901
ENSGALT00000045452	0.419892	1.82979	2.57176
ENSGALT00000011058	0	21.4451	0.114584
ENSGALT00000010882	0	1.26219	0.123283
ENSGALT00000010889	10.1609	53.6818	25.0592
ENSGALT00000040032	0	0.765815	0.346247
ENSGALT00000010859	11.6298	28.3402	13.7203
ENSGALT00000010858	0	6.40832	3.49368
ENSGALT00000010845	16.4091	11.958	18.7809
ENSGALT00000010813	19.0483	50.7167	133.528
ENSGALT00000005822	0	14.8521	5.16524
ENSGALT00000022642	2.46919	44.2691	23.0315
ENSGALT00000010831	16.1318	4.33524	6.12659
ENSGALT00000010817	0.0463616	6.25553	3.47048
ENSGALT00000022638	0	42.6639	60.4649
ENSGALT00000022732	64.8539	18.3246	26.6961
ENSGALT00000045091	0	0.573875	10.2703
ENSGALT00000016041	0	3.88037	2.80969
ENSGALT00000022327	195.644	64.7855	21.9393
ENSGALT00000005468	13.2531	1.25966	1.15675
ENSGALT00000023489	1.5863	13.6128	14.6754
ENSGALT00000023502	11.298	25.1118	31.9108
ENSGALT00000045343	21.3114	51.8439	7.83317
ENSGALT00000010805	16.3019	19.7464	8.5789
ENSGALT00000010951	15.9123	13.0493	11.5485
ENSGALT00000010913	1013.5	726.929	1010.95
ENSGALT00000010789	18.0392	18.8104	9.88152
ENSGALT00000010765	0	3.19325	0.954523
ENSGALT00000000612	0	0.148742	10.748
ENSGALT00000010717	0	17.9393	23.9341
ENSGALT00000010706	1.63208	2.9218	4.30711
ENSGALT00000030754	0	8.9761	2.46359
ENSGALT00000010624	0	0.272793	0.0283233
ENSGALT00000010732	17.6906	33.4969	33.2713
ENSGALT00000029187	2.29351	7.47119	9.48336
ENSGALT00000022573	2.08602	3.81789	2.61772
ENSGALT00000010664	0	0.993618	0.856979
ENSGALT00000010596	0	20.1438	7.62226
ENSGALT00000042634	0	0.722334	0
ENSGALT00000013861	0	0.360437	0.0897343
ENSGALT00000039846	0	0.286301	0.267177
ENSGALT00000039793	0	5.64725	6.99627
ENSGALT00000039749	0	0.304488	6.0833
ENSGALT00000013777	0.00952515	6.5953	5.43224
ENSGALT00000013728	0	0.0320402	0.0579971
ENSGALT00000013655	32.6594	126.136	57.1925
ENSGALT00000013567	0.057726	4.67272	1.56016
ENSGALT00000039688	0	1.36392	0
ENSGALT00000013557	53.1863	62.3175	37.7424
ENSGALT00000013555	0	7.47592	4.98993
ENSGALT00000013546	16.6351	27.329	7.76802
ENSGALT00000039701	0	1.87006	1.51113
ENSGALT00000013530	0	6.32327	2.46033
ENSGALT00000043386	0	0	0
ENSGALT00000013526	2.02308	0.373469	0.289722
ENSGALT00000013515	0	15.7914	5.01836
ENSGALT00000013509	0	0.127951	0.138496
ENSGALT00000013512	0.222101	8.21284	77.9896
ENSGALT00000013487	0	2.30354	1.89989
ENSGALT00000013482	0	10.2613	11.9561
ENSGALT00000013344	0	0.835497	0.112895
ENSGALT00000013829	0	9.72869	19.7079
ENSGALT00000013830	0	5.46441	9.50841
ENSGALT00000013290	0	6.79554	10.1742
ENSGALT00000013198	33.1494	17.5869	7.76668
ENSGALT00000013186	0	7.09504	7.65051
ENSGALT00000043902	32.4556	1.81157	5.2088
ENSGALT00000013172	0.0131621	17.5159	9.31732
ENSGALT00000013164	0	0.145125	0.150437
ENSGALT00000013473	117.177	89.6585	67.1552
ENSGALT00000013144	28.8641	77.916	16.1013
ENSGALT00000013116	14.0935	3.08225	1.13894
ENSGALT00000013428	119.143	70.4312	58.2954
ENSGALT00000013382	13.3031	5.51978	2.13776
ENSGALT00000013403	330.012	229.565	229.421
ENSGALT00000012986	0	0.109102	0.547653
ENSGALT00000043578	6.17009	11.0718	3.60424
ENSGALT00000030736	0	0.0682921	0.0154694
ENSGALT00000012884	98.0138	108.686	74.1934
ENSGALT00000013259	5.7228	38.3558	52.4645
ENSGALT00000013245	0.203526	8.81705	7.78764
ENSGALT00000012857	0	0.164262	0.196329
ENSGALT00000012832	29.2028	26.9623	37.4821
ENSGALT00000011599	0	0.711335	0.79517
ENSGALT00000011632	21.1863	38.8819	15.1619
ENSGALT00000042835	3.43617	2.30999	1.24986
ENSGALT00000044724	0	0.216845	0.64222
ENSGALT00000019539	0	4.33259	2.15773
ENSGALT00000011411	0	0.145472	0.349692
ENSGALT00000013062	0.0207966	123.112	47.4478
ENSGALT00000039460	0	9.28482	16.1548
ENSGALT00000039462	0	31.5448	12.9846
ENSGALT00000013000	122.517	136.326	136.096
ENSGALT00000011493	0.0227244	12.1119	12.7485
ENSGALT00000007817	0	13.8707	8.77638
ENSGALT00000006694	0	6.08968	2.06803
ENSGALT00000021853	0	2.00328	0.269453
ENSGALT00000044078	0.368884	22.141	24.6793
ENSGALT00000021255	9.33629	19.587	40.2754
ENSGALT00000011366	0.0137301	37.5572	20.5879
ENSGALT00000030740	0	7.11751	3.0059
ENSGALT00000045967	0	2.04827	2.56113
ENSGALT00000039238	4.88876	8.31879	6.95908
ENSGALT00000038116	0	15.7917	21.0253
ENSGALT00000021535	0.304329	24.9115	7.72619
ENSGALT00000039228	0	5.69268	5.36387
ENSGALT00000039232	0	0	0.227293
ENSGALT00000013914	26.2333	68.8492	52.4346
ENSGALT00000013929	83.5056	81.9443	79.2158
ENSGALT00000013896	0.064377	12.6923	6.84378
ENSGALT00000039200	22.0005	391.552	183.099
ENSGALT00000013934	0	0.763186	0.0621001
ENSGALT00000000003	0	2.81442	0.915919
ENSGALT00000013944	0	0.0499196	0.537811
ENSGALT00000014151	8.23979	1.78375	1.15576
ENSGALT00000014167	32.6194	19.4415	4.218
ENSGALT00000039193	0	0.210421	8.37701
ENSGALT00000014101	0.00464432	2.19641	1.32284
ENSGALT00000014081	15.9579	12.1934	3.50551
ENSGALT00000014027	52.8227	22.9963	17.8673
ENSGALT00000014029	102.932	42.6651	38.2703
ENSGALT00000044509	0	4.50393	1.21843
ENSGALT00000014176	0	0.557689	0.534084
ENSGALT00000030716	0	3.20025	3.42812
ENSGALT00000014244	45.4202	27.167	44.3864
ENSGALT00000014301	12.8584	25.4168	9.16472
ENSGALT00000014328	0	0.0400602	0.193748
ENSGALT00000014340	0	1.29137	1.04445
ENSGALT00000014416	26.3	2.9917	0.970887
ENSGALT00000014357	21.6144	53.0718	77.4451
ENSGALT00000014508	0	1.11424	0.592734
ENSGALT00000014559	0	2.8312	0.325098
ENSGALT00000014581	0	0.174556	0.0484055
ENSGALT00000014572	0	0.345481	0.220507
ENSGALT00000014681	19.9538	45.6767	28.593
ENSGALT00000014690	0	25.7243	10.3814
ENSGALT00000014754	0	3.52166	6.97641
ENSGALT00000014601	0	68.64	54.2527
ENSGALT00000043221	0	12.8926	14.5661
ENSGALT00000014649	0	1.6471	4.28014
ENSGALT00000043022	0	0.24294	2.57873
ENSGALT00000014827	4.44814	1.41054	1.41582
ENSGALT00000014836	32.4711	113.287	203
ENSGALT00000015281	18.3361	35.4865	17.2563
ENSGALT00000021457	3.39845	35.6093	29.8862
ENSGALT00000015300	0	3.22764	0.0797163
ENSGALT00000015293	323.878	189.729	143.228
ENSGALT00000044064	0	0.606088	6.60766
ENSGALT00000023323	10750.2	12452.3	20743.5
ENSGALT00000015179	0	0.691183	0.483947
ENSGALT00000015182	0	0.282456	0.0868043
ENSGALT00000015309	0.0781433	154.515	31.3259
ENSGALT00000030703	0	0.233489	0.804006
ENSGALT00000045867	0	0.271921	0.46325
ENSGALT00000043194	0	0.240838	0.26321
ENSGALT00000015303	0	2.80999	11.1542
ENSGALT00000038901	0	0	3.22988e-05
ENSGALT00000038900	0	0.00247626	0.0875964
ENSGALT00000015362	0	0.0547861	0
ENSGALT00000042994	12.345	15.6095	12.7664
ENSGALT00000015345	0	17.3824	3.29977
ENSGALT00000015369	0	3.06288	3.36655
ENSGALT00000015373	0	7.78051	5.98523
ENSGALT00000015386	20.1015	22.2426	18.531
ENSGALT00000038867	0	2.13093	1.92562
ENSGALT00000044925	0	2.9641	6.98826
ENSGALT00000038864	2.72698	3.06293	7.65614
ENSGALT00000015449	0	0.759428	3.40318
ENSGALT00000015460	0	0.399582	0.100678
ENSGALT00000015471	7.24169	21.0229	12.3161
ENSGALT00000015492	0	0.694429	0.299316
ENSGALT00000038834	0	1.1438	2.93229
ENSGALT00000030693	0	5.92178	1.98316
ENSGALT00000015454	0	156.959	525.367
ENSGALT00000015456	79.4855	107.841	87.822
ENSGALT00000015515	1.23293	17.4134	11.0298
ENSGALT00000015593	0	0.131225	0.207729
ENSGALT00000015605	16.6721	2.91335	2.7496
ENSGALT00000015616	0	2.25789	3.00126
ENSGALT00000015615	0	1.85971	2.04796
ENSGALT00000015635	10.3372	5.91898	4.05452
ENSGALT00000015636	0	0.945835	1.56567
ENSGALT00000015537	0	14.6706	16.2309
ENSGALT00000015532	96.0752	85.0975	127.765
ENSGALT00000015558	40.578	15.6218	9.83297
ENSGALT00000038787	25.8978	10.0975	22.2734
ENSGALT00000015649	0	4.35213	15.7385
ENSGALT00000038779	2.28171	4.57626	2.0995
ENSGALT00000015694	0	1.16636	3.64542
ENSGALT00000015735	0	4.81106	3.91129
ENSGALT00000045186	1.01586	25.9092	8.92507
ENSGALT00000015787	28.734	100.669	13.0201
ENSGALT00000015837	0	5.92983	0.0586614
ENSGALT00000015849	0	11.7562	4.19235
ENSGALT00000015853	17.9687	26.8772	20.3896
ENSGALT00000045671	0	3.43578	2.75045
ENSGALT00000015861	37.9204	103.041	109.56
ENSGALT00000015872	3.02222	8.32001	4.16738
ENSGALT00000015878	0.0137119	3.07216	4.94441
ENSGALT00000015379	52.8944	779.658	653.868
ENSGALT00000030698	0	5.67588	4.61934
ENSGALT00000030682	0	1.78226	10.2266
ENSGALT00000015894	12.0409	30.9106	12.9064
ENSGALT00000015932	9.94338	0.784413	0.0908044
ENSGALT00000015947	0	7.16754	4.37302
ENSGALT00000015961	40.8133	11.9962	11.575
ENSGALT00000015976	9.56622	9.6091	15.553
ENSGALT00000015988	23.917	39.5438	10.283
ENSGALT00000015999	0	6.67678	2.27703
ENSGALT00000016002	32.4909	16.6444	9.69102
ENSGALT00000016025	30.7644	20.61	17.3743
ENSGALT00000016033	0	1.17519	0.314797
ENSGALT00000015788	0	211.668	175.061
ENSGALT00000013844	0	1.52342	1.90305
ENSGALT00000016042	25.0029	12.1155	10.3334
ENSGALT00000046186	0	10.8099	1.69178
ENSGALT00000016052	1.23673	43.5533	13.2701
ENSGALT00000015981	1255.9	1125.62	1313.91
ENSGALT00000045276	10.9256	20.3091	9.04198
ENSGALT00000016055	0	0	0
ENSGALT00000016069	0.531314	2.0381	2.49506
ENSGALT00000016088	0	1.91945	0.722308
ENSGALT00000016099	18.7994	37.4954	11.8438
ENSGALT00000016106	0	0.116071	1.0991
ENSGALT00000016130	35.8418	11.8854	21.0427
ENSGALT00000038638	41.5857	134.203	87.7117
ENSGALT00000016059	36.1686	69.1333	116.711
ENSGALT00000016103	0	19.0926	12.156
ENSGALT00000016160	268.912	58.5224	10.7422
ENSGALT00000016192	79.7467	72.4843	40.5469
ENSGALT00000016196	0	15.541	185.122
ENSGALT00000044371	28.6054	19.5422	18.2723
ENSGALT00000030673	0	0	0
ENSGALT00000016170	15.239	15.0073	4.07429
ENSGALT00000016163	17.7149	39.0674	35.1257
ENSGALT00000016271	0	0.0249025	0.172919
ENSGALT00000016139	150.646	101.245	80.4845
ENSGALT00000016152	149.049	33.3988	12.5197
ENSGALT00000016288	0	0.150733	0.00595994
ENSGALT00000016304	0	0.185058	0.0132033
ENSGALT00000016187	0	68.916	17.5404
ENSGALT00000016322	0	3.03227	4.13198
ENSGALT00000016502	0	16.6009	0.77356
ENSGALT00000016330	0	0.544415	0.443452
ENSGALT00000016498	0	3.27551	0.622029
ENSGALT00000016526	0	2.16089	0.238366
ENSGALT00000016215	81.5521	92.8689	55.2428
ENSGALT00000038498	0	0.348433	3.87499
ENSGALT00000016545	9.08488	33.0705	17.7593
ENSGALT00000046205	0	0	0
ENSGALT00000016581	0	0.769998	0.392015
ENSGALT00000016598	0	0.574116	0.501308
ENSGALT00000035442	26.8963	12.522	19.9419
ENSGALT00000016620	3.71288	7.85856	2.45288
ENSGALT00000016625	33.2273	64.3425	46.4144
ENSGALT00000016589	0	11.781	7.92944
ENSGALT00000045939	6.9441	5.20032	8.85059
ENSGALT00000016566	0	26.0861	9.20915
ENSGALT00000016660	37.2843	10.2974	4.73458
ENSGALT00000016699	0.0137751	3.61935	1.1979
ENSGALT00000016642	427.299	158.888	153.853
ENSGALT00000043261	0	0.309574	0
ENSGALT00000016800	0	8.00094	1.96451
ENSGALT00000016778	0.00554342	8.88253	4.76447
ENSGALT00000016802	25.8183	23.1777	6.41333
ENSGALT00000016674	13.2378	19.2023	6.35787
ENSGALT00000042664	10.4264	13.6972	109.161
ENSGALT00000017091	0	0.241062	0.0461831
ENSGALT00000017794	0	0.448099	0.0866571
ENSGALT00000030660	33.282	7.87442	19.9717
ENSGALT00000044184	0.395132	8.1236	0.166613
ENSGALT00000017803	0	11.0064	3.55359
ENSGALT00000016808	40.7304	94.3129	84.765
ENSGALT00000038401	2.04511	2.62565	12.4352
ENSGALT00000017834	0	1.96301	1.59297
ENSGALT00000017843	0	1.96819	1.65355
ENSGALT00000044826	13.9589	14.0964	9.11703
ENSGALT00000017879	3.40721	11.8915	9.34076
ENSGALT00000017902	0	13.3878	0.150249
ENSGALT00000044653	0	0.0426881	0.91365
ENSGALT00000018136	0.0108726	0.125816	0.956901
ENSGALT00000045243	0	0.164143	0.0290297
ENSGALT00000046004	0	3.75719	6.31992
ENSGALT00000018268	0.000224286	8.72822	14.2325
ENSGALT00000043298	0	1.01251	0
ENSGALT00000038357	0	74.2288	22.9442
ENSGALT00000018288	3.8351	10.1808	3.2363
ENSGALT00000018193	0	4.18791	3.89732
ENSGALT00000018221	0.0183877	3.26114	7.03711
ENSGALT00000018208	0	7.05246	6.33793
ENSGALT00000018257	23.7998	21.781	15.5101
ENSGALT00000018372	19.415	5.77126	1.20812
ENSGALT00000038341	71.4162	35.7241	10.7329
ENSGALT00000018390	0	0.373765	1.3978
ENSGALT00000018391	0	3.34296	0.121112
ENSGALT00000018392	0.106252	109.059	231.764
ENSGALT00000046025	117.098	137.061	269.423
ENSGALT00000018401	0	0.0227025	0.0314169
ENSGALT00000018400	201.325	760.153	997.684
ENSGALT00000030645	0	0.245791	0.501091
ENSGALT00000038327	0	6.69353	0.631707
ENSGALT00000018428	0	7.17586	8.7266
ENSGALT00000018451	1.70091	2.0432	0.6506
ENSGALT00000030640	8.65704	6.8382	4.42589
ENSGALT00000018472	0	10.9513	3.59767
ENSGALT00000018395	0	255.598	1479.2
ENSGALT00000018479	470.114	314.858	536.919
ENSGALT00000018508	18.7175	11.1568	1.25824
ENSGALT00000018481	25.5711	32.1268	19.1576
ENSGALT00000018529	0	24.8907	5.92172
ENSGALT00000018560	336.422	123.373	64.3585
ENSGALT00000018595	0	26.1395	6.74893
ENSGALT00000018613	0	5.0856	0.433012
ENSGALT00000030642	148.503	95.24	103.721
ENSGALT00000018404	0	33.5495	10.4349
ENSGALT00000018413	32.93	112.877	44.1005
ENSGALT00000018639	33.9084	74.7207	79.2101
ENSGALT00000018617	467.454	377.833	583.02
ENSGALT00000038284	0	1.11947	0.0502315
ENSGALT00000018623	10.4647	3.81735	2.90038
ENSGALT00000018649	5.65501	85.9271	11.5663
ENSGALT00000018422	73.0675	148.352	139.436
ENSGALT00000018685	0	0.276542	1.14277
ENSGALT00000018716	0.00587208	9.26321	3.69012
ENSGALT00000030633	0	0	0.0618831
ENSGALT00000018679	0	58.9604	23.9202
ENSGALT00000038256	45.1104	103.055	26.0818
ENSGALT00000046169	0	5.50794	17.2974
ENSGALT00000038231	0	2.85124	0.611134
ENSGALT00000018849	0	7.5922	2.7052
ENSGALT00000018814	0	1.35165	3.28768
ENSGALT00000018870	19.7247	6.27924	1.82508
ENSGALT00000043555	11.9197	4.33015	1.039
ENSGALT00000018851	171.702	131.924	145.017
ENSGALT00000018911	0	0.185807	0.0406564
ENSGALT00000018929	0	4.06098	0.348512
ENSGALT00000044088	0	0.826706	0.606093
ENSGALT00000018969	0	0.112325	0.0650811
ENSGALT00000019001	0	0.122514	0.316803
ENSGALT00000038170	19.6451	7.51053	7.28225
ENSGALT00000019146	0	0.183521	0.236559
ENSGALT00000038151	0	0.19917	3.29308
ENSGALT00000019157	50.7135	16.1718	14.2932
ENSGALT00000019160	0	0.381997	0.40021
ENSGALT00000018773	943.971	680.339	531.964
ENSGALT00000019173	0	27.7651	26.7194
ENSGALT00000030630	82.4106	108.02	182.438
ENSGALT00000019230	0	2.52066	28.239
ENSGALT00000019248	1.50803	3.04511	0.428628
ENSGALT00000019256	28.3506	5.63813	12.7926
ENSGALT00000019257	0.134152	0.465039	0.715649
ENSGALT00000019258	0	5.73138	1.31109
ENSGALT00000019272	0	0.0253073	0.0408664
ENSGALT00000019028	7.41345	2.9984	0.796368
ENSGALT00000019040	138.1	156.622	349.266
ENSGALT00000019063	5.68761	6.45196	1.89076
ENSGALT00000019319	0	2.43099	0.421733
ENSGALT00000019330	0	7.2993	13.9128
ENSGALT00000019339	8.91786	4.39059	3.13659
ENSGALT00000019343	39.2924	34.4249	76.5852
ENSGALT00000019301	1.51301	11.6507	30.723
ENSGALT00000019288	0.0271059	1.75458	3.19285
ENSGALT00000044359	4.53075	11.3915	25.2263
ENSGALT00000019344	35.3556	133.387	52.7265
ENSGALT00000043021	0	1.13613	0.21757
ENSGALT00000019347	0	0.771875	0.63811
ENSGALT00000030617	0	9.34371	1.87563
ENSGALT00000019359	108.2	54.3317	38.0061
ENSGALT00000019361	0	4.90108	34.1294
ENSGALT00000019366	0	0.839204	3.35301
ENSGALT00000019383	0	6.10836	1.74609
ENSGALT00000030615	0	0	0.123766
ENSGALT00000019412	0.264691	11.2971	5.65563
ENSGALT00000019418	83.1619	114.141	85.2663
ENSGALT00000019438	0	0.710404	0.171073
ENSGALT00000019440	0	19.8061	12.3155
ENSGALT00000030611	0	0	0.219241
ENSGALT00000044062	0	0.39704	0.356458
ENSGALT00000019431	0	25.3685	18.7655
ENSGALT00000019422	73.2387	19.8346	9.08831
ENSGALT00000019442	12.2273	24.9264	32.1842
ENSGALT00000019444	111.155	105.449	142.844
ENSGALT00000019447	0	0.12676	0.529848
ENSGALT00000019461	303.817	253.019	328.356
ENSGALT00000037980	0.739791	21.8709	16.8208
ENSGALT00000019464	48.398	62.9397	36.9294
ENSGALT00000019502	0.0145242	12.9123	21.5582
ENSGALT00000037963	19.5	16.9118	29.3503
ENSGALT00000019514	0	1.81861	0.886408
ENSGALT00000019518	106.698	44.9816	13.8297
ENSGALT00000019537	0	11.0518	4.27636
ENSGALT00000019563	0.0132148	13.1853	4.86254
ENSGALT00000019482	168.333	20.7367	11.2764
ENSGALT00000019488	32.4684	17.9739	17.4759
ENSGALT00000000064	0	5.21251	0.753947
ENSGALT00000019565	224.587	236.332	435.377
ENSGALT00000019494	121.79	121.017	45.4112
ENSGALT00000019497	86.3066	104.532	105.672
ENSGALT00000019622	25.2666	16.6588	4.03604
ENSGALT00000019637	22.6545	6.15959	1.09657
ENSGALT00000019639	97.6562	47.2444	39.3208
ENSGALT00000019589	16.9202	11.0833	17.2332
ENSGALT00000019602	30.4379	30.2528	20.2242
ENSGALT00000019693	0	0.0856821	0.284849
ENSGALT00000019682	5.21542	11.3394	6.74773
ENSGALT00000019796	0	0.0112098	0.0240296
ENSGALT00000037893	130.908	163.592	177.336
ENSGALT00000019844	68.4687	22.9059	11.753
ENSGALT00000019854	0.361917	27.2653	19.2448
ENSGALT00000037892	89.6835	778.145	341.678
ENSGALT00000019837	2.98492	4.20987	1.54775
ENSGALT00000019885	0.237561	65.6283	5.86529
ENSGALT00000037871	0	0.730543	0.811243
ENSGALT00000019893	0.0164339	2.8836	5.0967
ENSGALT00000019923	0	29.7452	23.4806
ENSGALT00000019927	0	0.0555238	0.0947022
ENSGALT00000043362	0	6.17924	1.75449
ENSGALT00000019953	18.1255	8.74163	8.2656
ENSGALT00000030604	15.649	14.7858	7.46117
ENSGALT00000019954	94.6666	50.4814	74.1626
ENSGALT00000030602	191.567	138.703	104.55
ENSGALT00000019979	0	0.215803	0.897759
ENSGALT00000020002	4.50419	19.3702	9.50144
ENSGALT00000020009	7.51012	34.6446	30.7562
ENSGALT00000020012	0	0.182661	0.379244
ENSGALT00000030598	304.185	341.103	143.979
ENSGALT00000020049	76.068	92.9019	29.6675
ENSGALT00000020063	0	223.37	156.957
ENSGALT00000020069	0	6.07415	2.11325
ENSGALT00000020078	0	0.812647	0.0764882
ENSGALT00000020081	0	0.209571	0.044948
ENSGALT00000030592	0.176932	9.37155	3.05847
ENSGALT00000020084	168.801	369.325	527.48
ENSGALT00000020033	0	0.109437	0
ENSGALT00000020035	0.756424	3.4696	1.64238
ENSGALT00000020083	0	4.05487	0.115654
ENSGALT00000020086	0	0.599432	2.91183
ENSGALT00000020091	116.035	117.048	78.7259
ENSGALT00000020100	6.0139	13.9489	4.21394
ENSGALT00000020120	156.482	35.6801	25.2474
ENSGALT00000020279	59.2861	44.9982	28.8625
ENSGALT00000020297	0	3.87387	1.23521
ENSGALT00000020301	0	2.41405	0.163179
ENSGALT00000020302	408.961	145.983	173.971
ENSGALT00000020305	0	0.110945	0.151536
ENSGALT00000005090	44.1724	154.862	2.05095
ENSGALT00000044673	0	17.8579	3.11835
ENSGALT00000020331	0	0.447364	0.0289197
ENSGALT00000020342	0	0.286873	0.662934
ENSGALT00000020357	0	0.945965	1.509
ENSGALT00000037796	0	12.859	26.7027
ENSGALT00000045767	0	2.95445	6.01593
ENSGALT00000020399	0	4.20359	0.732754
ENSGALT00000020381	0	0.334616	0.204629
ENSGALT00000020400	0	34.9702	36.0647
ENSGALT00000021773	0	3.9104	17.2288
ENSGALT00000020403	0	0.156424	0.0362745
ENSGALT00000020448	0	0.142629	0.488633
ENSGALT00000037791	0	4.12673	3.12385
ENSGALT00000020453	0	9.67533	9.01276
ENSGALT00000020454	5.46871	11.5732	5.26644
ENSGALT00000020466	334.829	211.966	96.9962
ENSGALT00000020467	0	1.59263	4.36108
ENSGALT00000020470	110.674	70.2349	68.7539
ENSGALT00000030605	2222.98	1309.24	2120.18
ENSGALT00000020472	58.9894	174.236	48.6163
ENSGALT00000020485	0	1.10706	0.698321
ENSGALT00000020480	112.668	159.548	55.5458
ENSGALT00000020484	0	9.94849	5.83583
ENSGALT00000020504	34.8764	14.3422	6.68152
ENSGALT00000020498	0	5.08405	3.89797
ENSGALT00000020505	1.35	0.50568	0
ENSGALT00000020508	0	1.83947	1.40639
ENSGALT00000037765	952.317	159.652	141.648
ENSGALT00000020490	68.2733	29.4818	34.4303
ENSGALT00000020590	35.3712	31.8396	20.0947
ENSGALT00000030574	0	0.55002	0
ENSGALT00000020600	48.9283	16.6036	5.23769
ENSGALT00000020617	16.9338	38.8863	16.3257
ENSGALT00000020623	0	8.21861	1.89531
ENSGALT00000020627	28.2728	53.7278	48.9826
ENSGALT00000020628	0	1.21604	2.62713
ENSGALT00000019175	0	0.391244	0.228716
ENSGALT00000019185	27.5614	23.7973	11.7885
ENSGALT00000019187	131.659	211.192	201.593
ENSGALT00000043392	13.0932	24.0967	75.2979
ENSGALT00000020629	56.9441	53.0824	60.8841
ENSGALT00000020633	0	28.3356	9.65871
ENSGALT00000020668	0	63.8227	17.3944
ENSGALT00000020640	0	0.108197	0.466751
ENSGALT00000020649	2.4132	9.84142	4.35558
ENSGALT00000037684	0	38.5663	20.1225
ENSGALT00000020663	6.17074	45.4802	35.9143
ENSGALT00000020764	5.85643	19.1338	7.13161
ENSGALT00000046214	0	12.5398	31.3439
ENSGALT00000044719	11.9866	10.6117	4.23414
ENSGALT00000020674	15.6095	11.2074	4.31652
ENSGALT00000020683	22.9359	13.2428	2.95029
ENSGALT00000043887	3.57077	2.69384	1.00758
ENSGALT00000020714	0	7.72814	2.97744
ENSGALT00000045327	6.33324	10.3996	5.16324
ENSGALT00000020732	0	3.99608	0.716201
ENSGALT00000045165	0	0.163254	0.0759978
ENSGALT00000042942	0	0.936993	0.179295
ENSGALT00000020722	151.157	172.513	148.575
ENSGALT00000042925	0	9.64617	1.09932
ENSGALT00000020759	0	23.8932	51.8357
ENSGALT00000020783	19.2276	5.26553	2.32077
ENSGALT00000020806	0	0.189458	0.0875013
ENSGALT00000020815	0	1.20708	0.162326
ENSGALT00000020814	0	0	0
ENSGALT00000020816	0	0.0453753	4.56185
ENSGALT00000044875	34.8126	1.27713	1.52043
ENSGALT00000043748	3.21816	0.173529	0.280008
ENSGALT00000020817	0	0	0
ENSGALT00000020822	22.9303	28.6898	42.9683
ENSGALT00000020823	0	4.45171	0.263746
ENSGALT00000020826	39.3172	21.8599	6.44858
ENSGALT00000020831	3.56823	1.04561	112.506
ENSGALT00000044124	58.3458	9.8546	14.0818
ENSGALT00000020835	116.572	14.9184	35.0649
ENSGALT00000037619	0	0.576083	0.125329
ENSGALT00000044684	0	0.0315607	0.0285573
ENSGALT00000020872	0	1.24893	1.81757
ENSGALT00000020873	0	57.7275	4.88756
ENSGALT00000020879	0	7.03894	1.29159
ENSGALT00000020903	0	0.539821	37.7676
ENSGALT00000020916	18.9162	9.43775	4.9249
ENSGALT00000020934	1172.5	151.763	335.457
ENSGALT00000020949	0	3.23007	7.44149
ENSGALT00000020980	20.6275	12.8278	5.34962
ENSGALT00000020953	21.1111	25.281	10.5245
ENSGALT00000020957	0	14.8105	2.61238
ENSGALT00000020960	0	4.33342	5.83392
ENSGALT00000020969	11.7805	9.28018	6.99852
ENSGALT00000020962	180.469	154.236	20.315
ENSGALT00000020977	56.855	3.25133	4.18643
ENSGALT00000044679	31.8273	16.6878	22.2873
ENSGALT00000043379	0	1.96568	5.07665
ENSGALT00000020996	0	21.2216	27.4355
ENSGALT00000021001	0	1.8633	0.841133
ENSGALT00000021002	0	0.47318	0.156451
ENSGALT00000021003	87.518	105.908	64.8028
ENSGALT00000021004	24.9769	48.92	12.9783
ENSGALT00000021020	0	1.0086	0.0887436
ENSGALT00000045334	4.2703	46.6423	6.86356
ENSGALT00000044683	65.3064	76.8662	13.7424
ENSGALT00000045864	0	0.884529	0.0822221
ENSGALT00000021051	0	0.38602	0.0283166
ENSGALT00000021056	0	0.189346	0
ENSGALT00000021059	0	4.74527	3.06041
ENSGALT00000021086	118.951	68.5351	44.1577
ENSGALT00000021093	0	7.4257	3.28451
ENSGALT00000021097	0	5.16493	7.30908
ENSGALT00000021101	2.81603	9.23939	10.0947
ENSGALT00000021103	8.9421	1.3503	6.84592
ENSGALT00000046028	21.7234	1.56723	9.62499
ENSGALT00000021113	1.13651	3.11146	5.91963
ENSGALT00000021115	2.43091	71.226	52.3861
ENSGALT00000021117	0.370499	4.13428	2.5218
ENSGALT00000021125	2.14566	5.82703	2.0859
ENSGALT00000021134	10.5641	6.50312	6.13389
ENSGALT00000021139	0	0.854094	3.51746
ENSGALT00000021158	31.2138	3.18748	9.10359
ENSGALT00000037547	0	0.875179	0
ENSGALT00000030549	11.6323	13.7501	2.50665
ENSGALT00000021171	0	0.423487	0.260909
ENSGALT00000021191	0	0.2381	0.074416
ENSGALT00000021194	0	0.309553	0.0734087
ENSGALT00000021197	2.12443	2.00433	0.0508452
ENSGALT00000021199	0	11.053	2.56108
ENSGALT00000021201	12.6477	4.19963	4.97742
ENSGALT00000021202	0	0.363086	0.254458
ENSGALT00000021203	0	0.797574	0.442477
ENSGALT00000021209	0.0324816	3.23916	1.30778
ENSGALT00000021211	6.3792	4.28502	2.46623
ENSGALT00000021213	12.8017	44.4033	20.3468
ENSGALT00000021230	1.12364	17.2436	16.8469
ENSGALT00000037507	15.9475	10.907	10.521
ENSGALT00000037501	0	0.0638002	0.0323427
ENSGALT00000044744	0	0.284871	0.66898
ENSGALT00000021246	11.0711	5.07186	3.20261
ENSGALT00000021261	0	8.50876	4.51635
ENSGALT00000037496	4.89494	6.31962	1.11801
ENSGALT00000021270	0	3.50031	0.689434
ENSGALT00000030546	0	0.965714	3.74784
ENSGALT00000021278	11.0927	1.04097	0.604668
ENSGALT00000021282	28.9315	6.83741	2.46903
ENSGALT00000021281	135.465	198.452	201.873
ENSGALT00000021284	217.307	130.965	75.5584
ENSGALT00000021288	0	3.91923	2.44105
ENSGALT00000030543	0	14.6724	3.5921
ENSGALT00000037483	0	0.13098	0.0672861
ENSGALT00000037480	0	0.203168	0.258443
ENSGALT00000021310	0	13.3985	6.05083
ENSGALT00000021311	0	0.035265	0.0498079
ENSGALT00000043935	0.661033	13.3765	13.052
ENSGALT00000021337	0	3.11131	1.74822
ENSGALT00000005490	0.961147	34.8307	18.591
ENSGALT00000045483	0	0	0
ENSGALT00000021334	133.573	70.4072	136.829
ENSGALT00000020765	0	0.421855	1.65377
ENSGALT00000044277	47.7643	104.299	91.1815
ENSGALT00000020773	271.837	1144.56	1592.94
ENSGALT00000020769	28.0574	28.6005	7.40447
ENSGALT00000044139	14.5017	13.1327	20.1041
ENSGALT00000037455	0	3.04641	1.64666e-06
ENSGALT00000021363	0	9.24497	0.121723
ENSGALT00000021340	12.4897	8.12736	26.4355
ENSGALT00000021345	44.4083	193.141	221.089
ENSGALT00000021369	9.98006	34.544	7.44008
ENSGALT00000021346	35.8728	23.2998	19.0452
ENSGALT00000021382	0	0.304917	0.036143
ENSGALT00000021374	235.852	137.5	79.9914
ENSGALT00000021380	19.9531	39.685	46.9775
ENSGALT00000045505	0	0.447214	0.236553
ENSGALT00000009596	0	1.7545	1.94081
ENSGALT00000021403	9.62973	4.714	4.915
ENSGALT00000021384	1034.55	291.571	958.729
ENSGALT00000021418	0	0.0508567	0.0865817
ENSGALT00000021411	0	0.230897	0.444372
ENSGALT00000021444	0	34.4354	22.7015
ENSGALT00000021439	1.60849	9.60515	5.41529
ENSGALT00000021476	0	0.0513208	0.139821
ENSGALT00000021478	0	0.106443	0.209111
ENSGALT00000021504	0	0	0
ENSGALT00000045510	0	0.614668	0.852106
ENSGALT00000021499	0	0.0282542	3.31682
ENSGALT00000021514	0	3.67191	5.57925
ENSGALT00000021517	13.6966	9.15358	3.34256
ENSGALT00000037438	0	19.0219	4.76677
ENSGALT00000021521	0	53.3644	6.14799
ENSGALT00000044991	0	0.0447671	0.0309597
ENSGALT00000021569	0	4.42443	7.14507
ENSGALT00000037412	0	1.2666	9.953
ENSGALT00000021604	0	0.0785251	0.111641
ENSGALT00000021607	11.5323	5.94053	9.6526
ENSGALT00000021571	0	32.889	32.9711
ENSGALT00000021580	0	5.04418	4.16535
ENSGALT00000021664	0	0.439331	0.582914
ENSGALT00000021682	0	0	0
ENSGALT00000022697	0	1.59949	0.695827
ENSGALT00000022724	15.6885	3.65613	6.61463
ENSGALT00000022723	0	0.71622	1.4302
ENSGALT00000022726	72.8002	253.561	210.759
ENSGALT00000022731	0	0.34099	0.182813
ENSGALT00000022736	46.9924	106.397	74.9765
ENSGALT00000022738	0	13.0635	12.6013
ENSGALT00000022784	9.65921	2.74608	1.8025
ENSGALT00000030524	0	0.0849133	0
ENSGALT00000022801	55.2692	43.1037	8.75972
ENSGALT00000022805	0	20.8587	9.24993
ENSGALT00000044701	6.70772	29.7301	21.6369
ENSGALT00000022808	0	5.83891	1.81819
ENSGALT00000022818	0	56.7684	16.3268
ENSGALT00000022820	2.02539	11.5451	6.88158
ENSGALT00000022836	10.6772	33.6557	21.1649
ENSGALT00000022837	19.0813	27.9209	10.2869
ENSGALT00000022856	27.7646	70.3228	22.588
ENSGALT00000022879	14.9031	96.7412	34.6727
ENSGALT00000030521	32.1675	65.007	12.7294
ENSGALT00000022902	0	34.1579	10.6395
ENSGALT00000022906	0	4.18815	0.858726
ENSGALT00000022909	122.472	13.7655	8.13593
ENSGALT00000043773	0	0	0
ENSGALT00000022911	103.18	64.9598	124.23
ENSGALT00000022912	108.224	19.8385	17.6889
ENSGALT00000022933	0	3.80684	4.01355
ENSGALT00000022942	0	4.33403	10.0572
ENSGALT00000022944	0	0.524026	0.145191
ENSGALT00000022945	0	18.558	11.7357
ENSGALT00000022946	0	11.4847	14.1264
ENSGALT00000022959	60.4907	28.1681	23.6162
ENSGALT00000022966	10.6224	36.8396	12.3013
ENSGALT00000022970	0	0.712009	0.691229
ENSGALT00000045204	0	3.34981	0.666268
ENSGALT00000022984	0	15.9843	17.3043
ENSGALT00000022983	0	5.56915	7.57806
ENSGALT00000022994	0	1.81796	4.09235
ENSGALT00000022998	35.2277	54.0932	18.0486
ENSGALT00000023003	12.2451	19.4482	2.93151
ENSGALT00000023004	0	0.201059	1.51203
ENSGALT00000023006	0	0	5.22766
ENSGALT00000023012	0	0.175107	3.00514
ENSGALT00000023014	7.89429	24.2509	23.235
ENSGALT00000021626	0	0.81777	5.42327
ENSGALT00000023016	10.2585	7.60314	7.09192
ENSGALT00000033899	0	0	0
ENSGALT00000023017	0	0.19532	0
ENSGALT00000044443	0	4.42522	29.95
ENSGALT00000021652	1320.15	879.825	1180.5
ENSGALT00000022552	7.6936	4.62834	9.60675
ENSGALT00000037297	16.8451	100.469	26.125
ENSGALT00000037308	6.03309	16.2035	7.14707
ENSGALT00000044529	2.11142	14.4062	38.5579
ENSGALT00000018829	0	0.148745	0.108866
ENSGALT00000023031	0	0.0522975	0.140599
ENSGALT00000015796	29.8163	6.28629	5.70255
ENSGALT00000018841	0	2.13603	1.59314
ENSGALT00000022888	0	1.33693	4.94417
ENSGALT00000021942	0.371633	7.54866	7.34524
ENSGALT00000037296	0	10.0026	17.7721
ENSGALT00000045814	1.6847	16.8986	4.30782
ENSGALT00000022881	0.321221	2.02446	0.739043
ENSGALT00000043784	3.26714	27.6819	19.8203
ENSGALT00000043173	8.63286	1.63924	6.26171
ENSGALT00000037288	108.177	188.753	75.3394
ENSGALT00000044656	0	0.182937	0.23654
ENSGALT00000027951	0	6.84293	7.73978
ENSGALT00000030034	0	1.3693	2.82612
ENSGALT00000045644	19.5869	14.0843	14.3192
ENSGALT00000027942	0	0.88592	0
ENSGALT00000042711	0	0.367154	0.103734
ENSGALT00000043040	0	29.1388	9.81258
ENSGALT00000027938	75.6431	75.893	106.893
ENSGALT00000027937	167.258	215.474	189.219
ENSGALT00000027933	0	0.798317	0.839881
ENSGALT00000027946	70.1209	6.82438	4.77698
ENSGALT00000027944	25.5068	20.0163	28.578
ENSGALT00000027945	0	5.64058	16.6883
ENSGALT00000044680	0	8.40067	20.987
ENSGALT00000037265	0.081219	0.148517	0.373356
ENSGALT00000027924	0	0.0198619	0.00291422
ENSGALT00000037259	0.621657	0.811043	0.49022
ENSGALT00000030041	0	0.164545	0
ENSGALT00000027929	0	0.42816	0.0290646
ENSGALT00000021680	0	8.85495	6.74779
ENSGALT00000023176	0	3.95634	14.0273
ENSGALT00000023174	0	5.82037	3.31682
ENSGALT00000021891	0	2.4644	5.18202
ENSGALT00000030504	0.364477	4.9413	2.48906
ENSGALT00000023169	29.2687	18.832	13.4879
ENSGALT00000021894	23.2127	20.6583	6.88848
ENSGALT00000023170	0.136117	12.5904	3.27978
ENSGALT00000021889	0	7.54147	4.35204
ENSGALT00000023157	82.2074	61.182	19.9735
ENSGALT00000023154	0	8.37077	2.93624
ENSGALT00000037225	196.159	95.564	38.7319
ENSGALT00000044516	23.7402	2.19557	0.879692
ENSGALT00000023094	0	0.577811	0
ENSGALT00000044632	0	1.82557	1.66928
ENSGALT00000023088	0	9.577	6.95985
ENSGALT00000037222	0	0.365573	0.306574
ENSGALT00000023051	0	0.0418566	0.0250173
ENSGALT00000023056	77.2961	34.8094	26.6684
ENSGALT00000023070	16.2302	3.16286	1.89055
ENSGALT00000037199	0	4.29324	0.301015
ENSGALT00000019456	0	1.71294	0.14491
ENSGALT00000037194	0	0	0.0145178
ENSGALT00000019460	0	0.124925	0.130027
ENSGALT00000023197	11.9426	9.40935	5.08584
ENSGALT00000037176	0	0.192828	0.273832
ENSGALT00000023275	0	0.196927	0.523322
ENSGALT00000023284	194.752	132.073	242.872
ENSGALT00000023287	102.988	90.5404	45.3096
ENSGALT00000023286	277.5	232.534	30.8256
ENSGALT00000023289	69.75	201.882	175.102
ENSGALT00000035021	32.5885	25.274	3.96423
ENSGALT00000022680	0	0.117554	0.177993
ENSGALT00000023307	0	0.848764	0.338989
ENSGALT00000023310	0	1.06292	3.12299
ENSGALT00000023036	20.1658	1.23201	3.03818
ENSGALT00000023314	24.5569	53.4523	61.8188
ENSGALT00000023319	17.3597	11.4715	3.57914
ENSGALT00000023162	57.0789	21.3746	20.7617
ENSGALT00000023158	112.223	107.805	227.669
ENSGALT00000023324	0	10.8895	5.64403
ENSGALT00000023339	43.621	11.7634	6.97487
ENSGALT00000023326	39.8544	42.9908	12.4081
ENSGALT00000023341	0	0.3095	2.40128
ENSGALT00000023342	0	0.0590934	0.12112
ENSGALT00000023343	68.2281	50.2896	37.3899
ENSGALT00000023348	5.44426	2.68589	0.947045
ENSGALT00000023359	0	0.160209	0
ENSGALT00000023360	369.976	197.773	113.988
ENSGALT00000023361	276.123	544.704	247.496
ENSGALT00000023369	0	0.0527746	0.440806
ENSGALT00000037104	0	0.0705105	0.789207
ENSGALT00000023392	10.2344	3.11695	5.18279
ENSGALT00000023425	136.587	56.3775	41.6342
ENSGALT00000023441	25.3694	19.3069	5.48356
ENSGALT00000023442	2410.14	1592.69	1198.6
ENSGALT00000023444	33.8163	91.166	0.601223
ENSGALT00000023476	3.34634	6.63028	2.87379
ENSGALT00000023478	317.066	286.542	398.79
ENSGALT00000023492	756.08	400.247	245.065
ENSGALT00000023493	127.001	123.772	77.5016
ENSGALT00000023496	54.4743	50.4302	43.0637
ENSGALT00000023545	0	5.33388	1.324
ENSGALT00000023629	0.0145513	7.32398	4.52409
ENSGALT00000023632	32.1695	108.882	182.587
ENSGALT00000023646	0	10.2507	3.93132
ENSGALT00000023656	0	7.65274	12.8255
ENSGALT00000023661	8.87094	17.6574	4.62479
ENSGALT00000023671	0	0.513287	0.488202
ENSGALT00000023672	135.115	133.397	22.8573
ENSGALT00000023673	0	2.31532	0.93817
ENSGALT00000023686	0	0.0768771	0.488226
ENSGALT00000030490	24.3573	8.44851	6.34619
ENSGALT00000037058	0	3.56019	3.32165
ENSGALT00000043687	11.5603	5.39587	7.20556
ENSGALT00000023710	168.317	115	113.545
ENSGALT00000023738	0.727783	0.105007	0.0327633
ENSGALT00000023764	0.056998	0.443426	2.21221
ENSGALT00000023779	0	1.6474	0.0349736
ENSGALT00000023783	0	7.30265	3.12243
ENSGALT00000037054	0	0	0.339676
ENSGALT00000016631	0	0	0
ENSGALT00000045359	0	0.767228	0
ENSGALT00000029277	146.818	270.962	362.385
ENSGALT00000023808	0	4.03986	4.09006
ENSGALT00000023745	0	5.67259	10.3053
ENSGALT00000045030	0	7.80124	0.611247
ENSGALT00000023744	0	0.0891827	0
ENSGALT00000043829	0	0.119526	0.0380814
ENSGALT00000030483	0.0427933	0.559824	52.2913
ENSGALT00000023816	0	1.55427	0.157838
ENSGALT00000023834	0	4.284	3.89109
ENSGALT00000023844	0	0.606925	0.0425825
ENSGALT00000023847	0	0.142951	0.690181
ENSGALT00000023883	0	28.896	16.7292
ENSGALT00000023879	87.3157	42.8068	14.0494
ENSGALT00000011476	82.2141	20.0218	14.6323
ENSGALT00000023896	0.146207	0.430156	0.186033
ENSGALT00000023895	20.021	48.1511	24.2839
ENSGALT00000023902	73.4892	54.9713	30.2447
ENSGALT00000023908	11.3223	1.38266	0.660809
ENSGALT00000023915	0	0.468028	1.44858
ENSGALT00000023923	5.24315	13.9152	13.2042
ENSGALT00000023925	0	8.97092	4.87967
ENSGALT00000023927	0	0.276656	0.112428
ENSGALT00000023929	0.0284658	2.48782	0.927295
ENSGALT00000024021	0	28.0223	11.7344
ENSGALT00000024072	0	0.446667	0.398071
ENSGALT00000024101	0	2.4854	2.44124
ENSGALT00000024112	27.8102	14.121	7.93579
ENSGALT00000024115	7.92621	3.9905	4.5678
ENSGALT00000024139	0	25.8847	0.675533
ENSGALT00000043614	38.2684	74.8978	88.69
ENSGALT00000024146	6.4659	45.3551	69.925
ENSGALT00000024149	0	7.77601	5.04548
ENSGALT00000024150	0	0.202466	0.366818
ENSGALT00000030475	41.4688	76.7054	27.6197
ENSGALT00000036965	23.5528	146.613	496.082
ENSGALT00000024167	0	1.03288	1.77436
ENSGALT00000030474	94.1248	179.005	459.102
ENSGALT00000030473	0	1.85603	0.845857
ENSGALT00000036962	0	0.114376	0.250782
ENSGALT00000024185	0	8.11044	2.01642
ENSGALT00000024196	24.1367	280.59	135.433
ENSGALT00000024199	0	0.241037	0.146061
ENSGALT00000024217	0.432314	2.26915	1.14073
ENSGALT00000036952	0	0.223268	0.0178992
ENSGALT00000024232	7.07533	3.54058	1.34515
ENSGALT00000024254	0	1.23887	2.57547
ENSGALT00000024306	57.3583	67.3038	44.674
ENSGALT00000024296	22.9646	4.99829	4.82812
ENSGALT00000024311	0	43.0905	26.7219
ENSGALT00000024318	0	0.493841	2.1932
ENSGALT00000024316	2.51801	18.6617	25.4555
ENSGALT00000024321	0	1.3335	0.951855
ENSGALT00000024326	0	9.61016	0.421307
ENSGALT00000030462	0	0	0.803655
ENSGALT00000024333	0	0.868167	0.449221
ENSGALT00000024338	0	2.73603	4.09685
ENSGALT00000030459	8.34378	27.2273	72.5696
ENSGALT00000030455	0	6.62233	0.207593
ENSGALT00000024346	0.00838174	7.87021	8.22669
ENSGALT00000043428	0	0.319307	0.523794
ENSGALT00000045199	0	0.548205	2.7609
ENSGALT00000024389	0	0.000570587	0.4998
ENSGALT00000036945	0	2.33242	3.911
ENSGALT00000024400	45.1857	24.6851	11.2713
ENSGALT00000024406	0	1.96178	0.582796
ENSGALT00000024412	111.61	11.9255	8.225
ENSGALT00000036939	0	0.0419504	0.599078
ENSGALT00000030452	0	0.828392	0.427134
ENSGALT00000045625	15.7861	24.9201	27.2854
ENSGALT00000024423	0	4.52162	0.988066
ENSGALT00000024426	0	0.621444	0.217704
ENSGALT00000024449	2.85422	11.0381	9.80555
ENSGALT00000024486	0	0.275158	0.185935
ENSGALT00000046097	0	0.0657118	0.29307
ENSGALT00000036935	0	0	0.116939
ENSGALT00000024500	8.2729	5.25819	3.30983
ENSGALT00000024503	198.719	97.7486	165.415
ENSGALT00000024518	14.8604	8.61456	5.03969
ENSGALT00000030449	0	0.415188	1.31689
ENSGALT00000024512	16.6383	12.4051	43.3879
ENSGALT00000030450	0	0	0
ENSGALT00000024538	0	2.90264	0.261405
ENSGALT00000024560	0	0.878147	0.432115
ENSGALT00000024565	0	0.360827	0.757359
ENSGALT00000024570	0	24.3588	10.4405
ENSGALT00000024577	70.4809	17.045	30.2626
ENSGALT00000024583	951.936	1223.64	810.359
ENSGALT00000036926	60.247	104.034	38.6839
ENSGALT00000030447	0	1.02017	0.967115
ENSGALT00000024597	0	0.149607	0.068343
ENSGALT00000030445	0	11.0453	8.64016
ENSGALT00000024599	11.4263	66.7029	30.8279
ENSGALT00000024600	11.3395	8.04884	2.34601
ENSGALT00000036922	43.5267	3.0455	1.64811
ENSGALT00000024592	4.35642	20.8866	5.01659
ENSGALT00000036915	0	41.7856	11.9147
ENSGALT00000024624	0	49.2512	6.04728
ENSGALT00000024610	19.0705	34.6054	8.00013
ENSGALT00000024611	0	4.50454	3.95653
ENSGALT00000024632	0	1.46726	0.201027
ENSGALT00000024644	89.3296	44.4495	41.8239
ENSGALT00000024648	0	37.1663	3.65928
ENSGALT00000024650	0	19.5162	5.53857
ENSGALT00000024657	37.5667	11.0945	21.8947
ENSGALT00000024670	89.7873	64.7282	26.4022
ENSGALT00000024682	0	2.83652	1.8538
ENSGALT00000036910	0	0.022862	0.0310743
ENSGALT00000024692	159.343	150.011	86.1199
ENSGALT00000024704	0	0.687545	1.5944
ENSGALT00000036908	0	0.40068	0.217122
ENSGALT00000024741	36.8052	17.1035	35.6625
ENSGALT00000036905	0	2.79895	2.29588
ENSGALT00000024734	0	0.255025	1.47759
ENSGALT00000024742	41.7655	66.9622	33.5541
ENSGALT00000024744	90.7102	115.48	80.1932
ENSGALT00000024756	1114.94	1569.32	2036.05
ENSGALT00000024748	0.010534	3.65345	1.21522
ENSGALT00000024760	0	2.70226	1.84905
ENSGALT00000024762	0	2.28763	0.64311
ENSGALT00000024766	105.756	38.7182	9.17981
ENSGALT00000024768	0	1.07158	1.50612
ENSGALT00000024769	0	36.1149	42.0976
ENSGALT00000024772	1.46617	17.7995	3.08352
ENSGALT00000024777	0	34.1818	19.4776
ENSGALT00000024781	22.7079	11.7203	23.2968
ENSGALT00000030436	79.3615	9.37543	9.64982
ENSGALT00000030435	50.805	21.2443	8.86474
ENSGALT00000024780	38.4715	105.136	20.6422
ENSGALT00000036887	0	0.83265	0.185552
ENSGALT00000036897	0	9.51074	17.8379
ENSGALT00000024790	0	5.46639	2.24765
ENSGALT00000024793	3.68596	6.00944	6.38572
ENSGALT00000030431	0	0	0
ENSGALT00000024797	0	29.3259	34.0971
ENSGALT00000024806	0	0.817524	1.51348
ENSGALT00000024811	6.13352	30.2689	6.09473
ENSGALT00000024813	0	7.15013	9.49676
ENSGALT00000024814	0	60.0822	1.06661
ENSGALT00000024825	0	0.818057	0.370086
ENSGALT00000024826	0	1.53433	0.0172695
ENSGALT00000045648	0	59.22	2.82363
ENSGALT00000030421	0	1.11992	0.0833542
ENSGALT00000024836	0	1.1385	0.262945
ENSGALT00000024837	0	2.0035	2.49621
ENSGALT00000030419	0	0.998506	0.361264
ENSGALT00000036874	0.0182629	5.23751	2.37884
ENSGALT00000024843	0	18.7493	18.1911
ENSGALT00000024844	0	9.44369	3.56125
ENSGALT00000024855	0	7.55034	4.00977
ENSGALT00000024861	7.44243	8.22922	11.6685
ENSGALT00000024862	0	1.09569	0.12546
ENSGALT00000024864	0	2.46899	5.01448
ENSGALT00000024870	0	0.705875	0.314523
ENSGALT00000030410	0	16.0748	12.2844
ENSGALT00000006155	33.7999	11.4908	14.1816
ENSGALT00000023288	0	0.042612	0
ENSGALT00000024901	0	13.3371	5.2934
ENSGALT00000024895	1.015	18.0583	13.7221
ENSGALT00000024900	375.81	496.257	367.145
ENSGALT00000024904	0	2.89851	3.85407
ENSGALT00000044030	0	66.7709	67.4434
ENSGALT00000024905	0	7.7099	1.92986
ENSGALT00000030405	0	19.4382	14.2879
ENSGALT00000024917	0	0.371789	0.286596
ENSGALT00000024920	0	0.155478	0.214033
ENSGALT00000024921	70.4818	1.36964	69.9284
ENSGALT00000024924	33.9173	17.6531	4.37623
ENSGALT00000024926	0	10.8734	7.94683
ENSGALT00000036845	0	0.0913834	0.123959
ENSGALT00000024930	0	0	0.45787
ENSGALT00000024931	0	5.50163	3.28316
ENSGALT00000024940	0	0.244722	0.419237
ENSGALT00000024944	0.00821694	6.14679	8.62594
ENSGALT00000030399	5.0587	4.80361	7.0471
ENSGALT00000024967	119.808	24.5539	8.21701
ENSGALT00000041393	48.2551	40.514	81.5557
ENSGALT00000024957	0	1.65033	4.41336
ENSGALT00000024971	0.15607	6.24927	1.41503
ENSGALT00000024972	17.1757	11.8584	8.80967
ENSGALT00000024975	0	1.13406	0.299585
ENSGALT00000024984	0	9.47518	6.47939
ENSGALT00000024985	0	20.7184	1.26555
ENSGALT00000024988	0	0.0863091	0.321643
ENSGALT00000036836	0	0.133263	0.0105947
ENSGALT00000024990	296.316	91.4811	57.0292
ENSGALT00000024991	0	17.173	20.6209
ENSGALT00000024993	3.78292	6.63486	2.02488
ENSGALT00000025002	46.3597	12.8002	8.26651
ENSGALT00000025009	0.0315621	16.3014	9.7039
ENSGALT00000025020	0	10.0029	5.25658
ENSGALT00000036826	0	5.21866	2.55367
ENSGALT00000025240	0	0.0584765	0
ENSGALT00000030391	0	0.576232	3.46362
ENSGALT00000025277	0	1.37631	1.4653
ENSGALT00000025252	0.301367	7.93031	3.43979
ENSGALT00000025291	0	3.5977	4.17579
ENSGALT00000036824	0	4.78023	0.477947
ENSGALT00000025294	0	116.74	16.2938
ENSGALT00000025309	5.41559	9.02904	3.60462
ENSGALT00000030387	0	6.35311	116.094
ENSGALT00000030382	129.674	197.099	17.0812
ENSGALT00000043255	19.6955	28.4095	139.279
ENSGALT00000025349	0	16.7937	8.31718
ENSGALT00000025378	0	2.32203	2.2702
ENSGALT00000025386	86.2199	67.9236	68.8023
ENSGALT00000025394	18.5076	4.76652	5.33999
ENSGALT00000025402	209.69	315.903	522.637
ENSGALT00000025419	60.7163	38.4663	19.1186
ENSGALT00000036803	122.346	229.109	98.91
ENSGALT00000001896	0	141.516	20.7411
ENSGALT00000025441	8.27131	17.3927	2.13565
ENSGALT00000025465	0	29.5663	26.4357
ENSGALT00000025470	0.16518	9.80708	6.01801
ENSGALT00000025467	0	0	0.76773
ENSGALT00000025479	46.1209	46.0956	32.9582
ENSGALT00000025487	32.8872	9.53232	11.3303
ENSGALT00000025483	9.48034	4.84697	1.43454
ENSGALT00000025507	234.727	384.942	203.216
ENSGALT00000025494	0	20.0701	21.1972
ENSGALT00000025511	0	1.43144	3.22102
ENSGALT00000025518	0	69.0386	19.6875
ENSGALT00000025530	0	2.02066	1.01797
ENSGALT00000025542	0	4.59266	0.903275
ENSGALT00000036785	386.155	525.987	1762.09
ENSGALT00000025595	1.61938	13.7536	2.48951
ENSGALT00000025555	3.26028	28.4037	9.89437
ENSGALT00000025604	0	25.1306	26.0882
ENSGALT00000025608	0	4.30093	1.27856
ENSGALT00000025609	0	15.3366	9.81221
ENSGALT00000025613	0	63.3803	78.7132
ENSGALT00000025637	0	2.25318	0.714401
ENSGALT00000025680	25.8304	27.2907	11.9164
ENSGALT00000025685	0	5.29397	0.283525
ENSGALT00000025687	16.1534	29.6178	15.5017
ENSGALT00000025690	189.6	48.6673	14.8736
ENSGALT00000025691	0	32.2984	12.2801
ENSGALT00000025738	165.61	220.241	74.5671
ENSGALT00000043929	72.6102	2.55662	7.0896
ENSGALT00000025756	0	0.0670914	0.0907547
ENSGALT00000025792	1285.13	1003.24	1917.52
ENSGALT00000046047	0	4.35913	4.32936
ENSGALT00000042992	417.332	201.905	561.055
ENSGALT00000025797	0	3.13425	0.382336
ENSGALT00000025800	0	24.8184	8.8541
ENSGALT00000025807	0	1.80521	0.0725816
ENSGALT00000025809	0	3.94107	1.85891
ENSGALT00000036762	0	16.3339	10.0254
ENSGALT00000025769	63.6616	16.6398	16.5603
ENSGALT00000025763	0	2.47028	5.08844
ENSGALT00000043749	0.503087	14.2088	11.946
ENSGALT00000010171	0	16.8888	5.03821
ENSGALT00000025788	48.3575	33.7483	43.5675
ENSGALT00000025813	0	1.12442	0.988646
ENSGALT00000036747	63.2184	97.8894	78.2788
ENSGALT00000025844	0.950703	8.26512	10.1233
ENSGALT00000025849	0	0.246416	0.0319135
ENSGALT00000025834	0	1.10009	0.813464
ENSGALT00000025841	10.0906	27.1399	15.2405
ENSGALT00000030355	0	1.85238	1.12852
ENSGALT00000025868	0	20.6077	1.53957
ENSGALT00000030350	0	9.06481	2.86917
ENSGALT00000025872	0	10.2425	2.13419
ENSGALT00000025873	10.5533	68.9649	4.56212
ENSGALT00000030348	26.4934	47.5922	47.5815
ENSGALT00000025882	14.6583	11.9517	9.54139
ENSGALT00000025884	243.452	317.759	404.109
ENSGALT00000025891	77.5687	51.3401	77.0509
ENSGALT00000003011	0	14.3441	2.78364
ENSGALT00000025978	0	0.428319	3.01615
ENSGALT00000025981	0	2.78093	0.0955871
ENSGALT00000036727	0	0	1.0691
ENSGALT00000025986	22.1318	3.98527	0.402579
ENSGALT00000036726	0	0	0
ENSGALT00000025859	0	11.7388	6.26152
ENSGALT00000025866	0.333984	11.8625	5.37254
ENSGALT00000025993	0	1.03266	0.178685
ENSGALT00000025863	15.4331	22.4942	17.5138
ENSGALT00000025996	0	1.05938	12.1211
ENSGALT00000025999	0	0.862568	0.724951
ENSGALT00000025995	0.0288137	5.91753	7.40981
ENSGALT00000026003	0	9.45144	0.65884
ENSGALT00000026009	44.4126	12.3655	1.71226
ENSGALT00000036707	0	0.112024	0.0177775
ENSGALT00000026046	0	3.44566	3.30268
ENSGALT00000026017	8.93266	6.48284	2.1562
ENSGALT00000026056	0	0	0.0257814
ENSGALT00000036706	0	0.215528	0.0292645
ENSGALT00000026021	1.47476	6.62058	1.25124
ENSGALT00000026066	0	0.280365	0.741226
ENSGALT00000026015	0	18.8148	3.12771
ENSGALT00000026078	0	1.35205	1.3371
ENSGALT00000026084	0	5.52741	4.41536
ENSGALT00000026100	0.0221497	13.1587	11.5028
ENSGALT00000026104	0	0.186295	0.215245
ENSGALT00000026110	0.0172882	7.92202	1.00192
ENSGALT00000026088	23.2499	25.3474	13.1522
ENSGALT00000036704	1.70174	18.6277	32.275
ENSGALT00000036695	0	0.266523	0.565427
ENSGALT00000026117	0.12305	39.9947	15.486
ENSGALT00000026118	0	0	0
ENSGALT00000026115	85.0981	64.4857	35.0717
ENSGALT00000026124	5.43099	33.8672	13.3156
ENSGALT00000026119	0	3.28329	19.0237
ENSGALT00000008479	25.3988	29.9704	19.8788
ENSGALT00000026125	8.74221	13.8141	10.9881
ENSGALT00000036686	0.0227692	8.54033	2.73053
ENSGALT00000036684	11.2007	25.4218	7.9554
ENSGALT00000030337	227.989	79.521	98.3722
ENSGALT00000030336	0	1.18828	1.36048
ENSGALT00000026133	29.5366	10.7233	6.66223
ENSGALT00000026134	0	6.53122	11.2031
ENSGALT00000026135	0	4.42695	0.181492
ENSGALT00000026153	0	4.86601	110.493
ENSGALT00000036672	0	5.83338	0.831575
ENSGALT00000026158	0	1.62046	1.22991
ENSGALT00000036616	0	0.0270841	0
ENSGALT00000026163	2.48919	16.7793	6.04522
ENSGALT00000026167	0	1.1614	6.49271
ENSGALT00000026171	73.4469	144.753	81.4431
ENSGALT00000030326	0	0.635779	2.57456
ENSGALT00000026137	0	2.78174	4.07888
ENSGALT00000043269	41.5361	26.7954	59.6132
ENSGALT00000026150	0	0.737461	9.72861
ENSGALT00000026143	7.64876	6.34276	4.69493
ENSGALT00000026181	0.0491575	6.11509	1.57694
ENSGALT00000036654	16.9121	60.2473	50.2421
ENSGALT00000036653	6.15445	14.6309	6.80714
ENSGALT00000026207	0	28.9325	8.45001
ENSGALT00000026210	0	0.0235992	0.032705
ENSGALT00000026211	0.0119833	2.39888	3.87992
ENSGALT00000043258	0.0376951	6.46634	1.9136
ENSGALT00000026217	0	0.617486	0.243891
ENSGALT00000026220	6.7418	39.159	73.61
ENSGALT00000026222	0	1.80188	2.37847
ENSGALT00000026223	0	0.361607	1.05156
ENSGALT00000036649	0	6.60407	3.00946
ENSGALT00000026229	0	147.718	64.8472
ENSGALT00000026305	0	0.0813311	0.33844
ENSGALT00000026231	0	0.111464	0.247542
ENSGALT00000030315	0	0.0700134	0
ENSGALT00000030312	0	0.101144	0.147202
ENSGALT00000044954	0	0.0605769	0
ENSGALT00000044153	0	0.0919171	0.507977
ENSGALT00000026271	0	0.360594	0.0878498
ENSGALT00000026250	5.8318	4.60091	7.51159
ENSGALT00000026255	0.513829	14.3717	5.4088
ENSGALT00000026256	14.9099	24.8847	1.181
ENSGALT00000026260	31.3038	44.8248	186.212
ENSGALT00000044837	5.38347	2.90239	16.4868
ENSGALT00000026261	0	2.10085	0.264868
ENSGALT00000026739	0	0.0189268	0
ENSGALT00000026316	0.155649	6.24549	10.3981
ENSGALT00000026174	1984.91	1677.59	2214.82
ENSGALT00000026178	2.37605	11.7556	4.15767
ENSGALT00000026327	0	4.17301	21.1234
ENSGALT00000026334	20.531	37.5476	32.176
ENSGALT00000026337	0	2.17662	1.02969
ENSGALT00000026338	0.162758	27.8922	13.2361
ENSGALT00000026357	319.001	213.077	82.1823
ENSGALT00000026363	4.96263	18.1851	7.0257
ENSGALT00000026387	264.7	466.724	632.431
ENSGALT00000026389	0.0572198	9.54295	3.60887
ENSGALT00000026410	0	1.64677	0.494275
ENSGALT00000036633	75.5566	116.571	34.8403
ENSGALT00000026423	0	1.35323	1.50963
ENSGALT00000026441	0	10.6921	7.79328
ENSGALT00000026456	0	13.5436	8.01335
ENSGALT00000026468	705.971	468.178	409.549
ENSGALT00000026478	0	6.43183	2.93382
ENSGALT00000026483	0	13.055	4.87281
ENSGALT00000026488	30.0369	53.8907	40.4313
ENSGALT00000026498	0.171319	1.34068	0.238199
ENSGALT00000026507	234.536	164.845	140.352
ENSGALT00000026640	0	1.99264	0.759228
ENSGALT00000026654	0	2.4009	2.65543
ENSGALT00000026662	0	0.110869	1.92724
ENSGALT00000026665	0	0.127644	2.06793
ENSGALT00000026675	0	3.26554	1.79629
ENSGALT00000026687	0	2.30006	1.13896
ENSGALT00000026689	0	41.5761	10.7659
ENSGALT00000026692	0	0.557045	0.561112
ENSGALT00000036628	0	0.827553	1.01841
ENSGALT00000026696	0	3.53854	16.125
ENSGALT00000026698	26.6917	17.572	21.9259
ENSGALT00000026699	0.738909	35.983	24.4159
ENSGALT00000026700	26.5036	64.5873	48.0336
ENSGALT00000026701	0.0643918	2.86869	3.59627
ENSGALT00000036646	0	0.00551033	0.0226516
ENSGALT00000026710	0.251066	79.0014	89.5521
ENSGALT00000026711	2.31402	31.5692	19.3462
ENSGALT00000043478	4.23281	3.57704	0.416527
ENSGALT00000026713	0	0.5455	0.147581
ENSGALT00000026717	0	0.131336	0.0199344
ENSGALT00000026720	0	6.12164	14.4208
ENSGALT00000026721	0	4.56835	2.19629
ENSGALT00000026728	0	0	0.377262
ENSGALT00000026730	0	15.1598	6.11503
ENSGALT00000026743	23.9651	12.4124	7.05909
ENSGALT00000026744	0	1.23037	0.344893
ENSGALT00000026747	0	0.166702	0.0468726
ENSGALT00000043943	0	0.0451477	0.0624648
ENSGALT00000026750	16.994	12.11	14.5989
ENSGALT00000026753	0	30.3857	6.41422
ENSGALT00000026761	101.314	65.6744	53.4748
ENSGALT00000026755	0	6.27567	5.37513
ENSGALT00000026762	166.974	56.8844	26.257
ENSGALT00000026765	0	10.2715	18.7907
ENSGALT00000026770	0	3.14585	4.50786
ENSGALT00000026366	265.68	122.485	81.7348
ENSGALT00000043161	11798.7	4128.53	12922.3
ENSGALT00000026780	0	8.23927	1.33885
ENSGALT00000000796	0	0	0
ENSGALT00000026784	0	1.39926	1.57209
ENSGALT00000026790	10.7602	7.37397	5.97665
ENSGALT00000036617	2.02544	9.78317	3.53606
ENSGALT00000043805	0	0.0135735	0
ENSGALT00000030282	0.013293	72.1778	6.85004
ENSGALT00000026803	0	0.973669	0.242259
ENSGALT00000026810	5.67664	11.128	3.64574
ENSGALT00000026815	0	4.454	0.840956
ENSGALT00000026816	0	0.182599	0.0682455
ENSGALT00000036635	309.458	2132.59	2752.28
ENSGALT00000021808	9.03753	40.2376	10.8101
ENSGALT00000026817	0	2.94144	0.858295
ENSGALT00000026826	0	0.706553	4.28917
ENSGALT00000026841	0	0.774723	0.489046
ENSGALT00000045890	0	0	0.439415
ENSGALT00000026830	0	1.99089	4.24882
ENSGALT00000045969	5.37475	4.1859	6.11173
ENSGALT00000030281	0	10.7524	2.38886
ENSGALT00000026860	0	0.85686	5.17701
ENSGALT00000026880	0	0.539881	1.11418
ENSGALT00000026882	0	0.326593	0.489372
ENSGALT00000026856	1.18962	7.89184	13.6674
ENSGALT00000042795	0	0.551954	0.78054
ENSGALT00000026884	0	1.47267	3.13415
ENSGALT00000046050	0	12.9506	4.5515
ENSGALT00000026917	31.1521	44.9257	15.512
ENSGALT00000041401	62.0297	242.116	74.5074
ENSGALT00000026923	0	0.409684	0.0564926
ENSGALT00000026926	0	1.45199	2.32347
ENSGALT00000026925	18.6772	29.0902	14.0833
ENSGALT00000026928	0	4.10177	5.4786
ENSGALT00000030264	0	0.535952	1.61253
ENSGALT00000026945	0	1.49996	1.03253
ENSGALT00000026955	0.00445184	3.83461	2.18411
ENSGALT00000026979	3.09524	0.944761	1.17485
ENSGALT00000026974	5.43486	8.9611	4.93192
ENSGALT00000026984	144.703	8.1994	0.50767
ENSGALT00000026986	0	0.256168	0.109601
ENSGALT00000026988	763.895	1700.34	63.8428
ENSGALT00000026992	0.00984754	8.59052	2.74409
ENSGALT00000026993	23.2503	21.5108	5.44774
ENSGALT00000027004	0	5.26372	3.97221
ENSGALT00000035436	0	0	0
ENSGALT00000027011	24.1904	60.1748	49.3218
ENSGALT00000027007	0.430353	3.28438	4.99064
ENSGALT00000027008	17.5305	56.6751	18.2367
ENSGALT00000030260	0	0	0
ENSGALT00000027012	0	11.5522	4.03528
ENSGALT00000027018	3.60263	6.68839	5.64401
ENSGALT00000027021	0	0.846061	0.0220003
ENSGALT00000030259	0	0.955349	1.10997
ENSGALT00000027027	0	0.465322	0.63
ENSGALT00000027028	0	0.296175	0.553843
ENSGALT00000027031	0	0.944465	0.662673
ENSGALT00000027040	18.6913	13.3599	4.70726
ENSGALT00000027043	0	0.0884576	0
ENSGALT00000044449	0	0.360669	0.310736
ENSGALT00000027045	0.0556063	0.144448	0.166368
ENSGALT00000036592	2.33243	23.3968	7.511
ENSGALT00000027049	0	9.46691	5.27002
ENSGALT00000036604	658.294	889.93	656.421
ENSGALT00000026942	0	0.836715	2.76193
ENSGALT00000027050	141.758	121.723	111.397
ENSGALT00000027052	22.8382	18.112	20.2551
ENSGALT00000036589	98.3945	40.1713	27.7995
ENSGALT00000027066	51.4859	68.0846	23.429
ENSGALT00000027060	0	7.73766	9.27831
ENSGALT00000027054	0	1.45594	0.818489
ENSGALT00000027063	0	28.5037	153.33
ENSGALT00000030243	79.2344	131.103	100.319
ENSGALT00000027062	0	3.94939	0.960567
ENSGALT00000027069	0.0208956	10.7581	8.75826
ENSGALT00000027071	0.00688097	1.76837	2.45782
ENSGALT00000027073	0.355074	36.7758	5.11211
ENSGALT00000044322	0.629423	4.75858	2.51141
ENSGALT00000041350	0	1.39918	21.3297
ENSGALT00000027078	228.347	139.984	99.6573
ENSGALT00000027087	83.1713	53.0684	25.0404
ENSGALT00000044486	0	2.58128	4.49388
ENSGALT00000027090	35.8592	21.3874	10.9643
ENSGALT00000030238	0	0.226366	0.0316476
ENSGALT00000008104	19.0269	14.7107	4.49049
ENSGALT00000030236	0	4.81623	65.1935
ENSGALT00000036580	0	8.95186	12.6253
ENSGALT00000036577	0	1.56687	2.28167
ENSGALT00000021769	0	0.831923	0.706334
ENSGALT00000027103	0	19.0481	16.165
ENSGALT00000030235	0	0.356741	0.305789
ENSGALT00000027102	0	0.983733	0.464682
ENSGALT00000027104	0	0.186586	0.549906
ENSGALT00000027106	0	0.20208	0.157702
ENSGALT00000036572	0	0	0
ENSGALT00000027109	0	0.0784984	0
ENSGALT00000036585	0	1.33357	0.995297
ENSGALT00000027110	0	0.584018	1.08153
ENSGALT00000027111	0	3.54142	5.79711
ENSGALT00000046142	0	0.0957421	1.48497
ENSGALT00000027081	280.484	383.433	422.033
ENSGALT00000027083	0	2.68585	1.9161
ENSGALT00000030230	0	0	0.230438
ENSGALT00000027116	8.35151	9.12748	8.39954
ENSGALT00000027114	111.202	81.8344	68.6394
ENSGALT00000027121	102.277	58.615	28.426
ENSGALT00000027122	0.209884	17.0356	7.96954
ENSGALT00000027123	5.87375	38.7596	18.0047
ENSGALT00000027117	7.01305	10.2054	6.60073
ENSGALT00000027119	0	17.8206	59.9851
ENSGALT00000027126	0	3.18255	8.8071
ENSGALT00000027127	0	1.17743	0.101878
ENSGALT00000027128	0	156.931	4.62251
ENSGALT00000027129	8.29663	8.67835	12.5061
ENSGALT00000027137	0	1.29896	6.65154
ENSGALT00000027141	0.337584	4.25827	1.95987
ENSGALT00000027142	0	13.7176	27.9908
ENSGALT00000027144	3.51313	11.13	6.79703
ENSGALT00000027147	0	0.450173	0.544156
ENSGALT00000027148	16.0125	33.4977	10.2227
ENSGALT00000027149	0	20.6312	6.8142
ENSGALT00000027154	0	5.21775	28.1646
ENSGALT00000022889	18.4046	34.9468	24.8424
ENSGALT00000027155	0	0.524962	4.64065
ENSGALT00000036568	4.67273	24.1603	6.29076
ENSGALT00000027160	23.9178	49.6471	23.309
ENSGALT00000036562	0	0.493457	1.15525
ENSGALT00000027163	0	2.79517	4.76417
ENSGALT00000043071	0.156463	1.54635	4.81277
ENSGALT00000043785	0	9.12804	8.1767
ENSGALT00000027169	96.5001	49.0889	27.5799
ENSGALT00000027170	917.513	349.438	238.22
ENSGALT00000027171	16.0422	18.5969	19.3539
ENSGALT00000027172	54.6001	72.6296	49.2277
ENSGALT00000027174	0	0.830761	0.0573043
ENSGALT00000027176	0	2.3242	0.295862
ENSGALT00000044622	0	6.79116	25.1316
ENSGALT00000045251	0	0.769959	0.472081
ENSGALT00000027180	0	0.482194	0.243951
ENSGALT00000027189	0	22.5089	5.10968
ENSGALT00000027187	0.22005	3.0878	1.46783
ENSGALT00000027192	0.598717	0.839488	0.460814
ENSGALT00000027194	0	4.78794	1.48339
ENSGALT00000027211	112.868	87.8428	45.3981
ENSGALT00000027212	119.864	53.8575	45.5077
ENSGALT00000027215	10.6871	19.3021	14.8258
ENSGALT00000027219	2.61483	24.8497	33.9422
ENSGALT00000027197	0	15.0943	10.3642
ENSGALT00000027208	0.434991	7.42464	2.74107
ENSGALT00000027220	1.00082	57.9097	21.6711
ENSGALT00000027224	4.03641	16.8942	9.23241
ENSGALT00000027228	0	0.508829	3.72291
ENSGALT00000027229	30.0636	37.7523	37.5648
ENSGALT00000027134	3.19781	0.36008	0.554828
ENSGALT00000027235	0	0.113525	0.0118192
ENSGALT00000027231	72.5097	167.122	140.706
ENSGALT00000043657	0	10.1192	3.46479
ENSGALT00000027236	0	0.0954632	0
ENSGALT00000027240	93.4373	79.484	56.1608
ENSGALT00000027242	0	2.75119	14.0185
ENSGALT00000027237	0	6.18236	6.9596
ENSGALT00000027245	9.80981	17.9214	7.59607
ENSGALT00000027246	0	1.20961	3.07956
ENSGALT00000027248	0	0.606816	0.591496
ENSGALT00000027256	0	0.0976618	0
ENSGALT00000027257	0	3.84399	1.44607
ENSGALT00000027264	0	9.67359	19.5362
ENSGALT00000036535	0	14.7977	7.84706
ENSGALT00000027260	0	36.4158	12.7656
ENSGALT00000027267	23.3944	119.67	66.5272
ENSGALT00000027270	42.1012	83.5617	57.954
ENSGALT00000027271	0	3.16983	13.3294
ENSGALT00000036524	0	0.86068	1.30767
ENSGALT00000027273	4.23994	4.57275	2.70882
ENSGALT00000027279	0	0.127621	0.0493803
ENSGALT00000027284	0	14.1327	3.99004
ENSGALT00000027289	17.9607	31.8107	7.27953
ENSGALT00000027292	0.127138	3.60491	1.3542
ENSGALT00000027285	0	21.902	5.84618
ENSGALT00000043098	0	17.953	3.42052
ENSGALT00000042993	0	0.0589708	0.314987
ENSGALT00000045259	0	0.430477	0.0768728
ENSGALT00000030196	0	12.5135	2.63053
ENSGALT00000046080	0	3.21557	1.72093
ENSGALT00000043812	0	0.509124	0.159214
ENSGALT00000027298	0	1.78749	2.2309
ENSGALT00000036522	0	6.429	18.9575
ENSGALT00000027302	8.05688	8.33964	9.14061
ENSGALT00000030190	0	187.948	17.315
ENSGALT00000027309	0	4.44584	1.7027
ENSGALT00000036521	0	0.196823	0.142251
ENSGALT00000027314	17.5201	10.6295	6.78286
ENSGALT00000027315	54.4275	24.3045	10.6893
ENSGALT00000036519	0	0.309067	0.171394
ENSGALT00000027300	10.7571	61.3313	46.4748
ENSGALT00000027318	0	8.23845	0.785264
ENSGALT00000027322	0	3.11816	1.13223
ENSGALT00000027325	0	6.59877	1.20969
ENSGALT00000027331	28.9794	31.5335	12.3293
ENSGALT00000027330	73.1575	45.0339	48.4218
ENSGALT00000027336	0	8.69902	10.0017
ENSGALT00000036512	0	6.91623	1.4418
ENSGALT00000027339	3.47914e-06	0.784531	0.831059
ENSGALT00000027341	0.0902303	0.153352	1.13951e-05
ENSGALT00000045041	0	0.649615	4.64911
ENSGALT00000027355	0	24.8759	7.53337
ENSGALT00000027356	289.332	288.538	282.757
ENSGALT00000027361	1.75654	6.97682	6.91331
ENSGALT00000027346	2.02938	4.37865	2.04067
ENSGALT00000027349	0	5.94674	7.76155
ENSGALT00000027350	140.73	218.875	354.722
ENSGALT00000027351	0	12.7807	15.5514
ENSGALT00000036508	100.59	87.2309	35.4046
ENSGALT00000027364	152.397	75.1023	19.9029
ENSGALT00000027371	0.407197	3.01412	1.55086
ENSGALT00000027372	17.7821	54.3286	157.417
ENSGALT00000027367	3.80604	4.82691	4.18124
ENSGALT00000027368	24.7831	21.0823	8.37852
ENSGALT00000043708	0	0	7.39673
ENSGALT00000027373	3.56299	10.3261	2.74575
ENSGALT00000027328	0	0.126392	1.1844
ENSGALT00000027329	0	15.4357	5.20051
ENSGALT00000027377	2.70461	6.10251	3.61655
ENSGALT00000027383	0	0.618984	0.0838822
ENSGALT00000027376	0.0232875	51.9771	30.16
ENSGALT00000036503	0	0.52988	1.10813
ENSGALT00000027385	79.2273	0.796717	0.147116
ENSGALT00000027388	0	4.61953	2.12542
ENSGALT00000027403	135.679	74.9877	13.1953
ENSGALT00000027404	1.76276	3.14835	1.20373
ENSGALT00000036496	9.71873	4.80117	3.57085
ENSGALT00000036494	0	2.26035	0.951493
ENSGALT00000045029	0	0.881467	0.493066
ENSGALT00000027414	0	0.187679	0.744992
ENSGALT00000027416	2.53455	0.624662	2.37934
ENSGALT00000027417	10.6747	45.1144	55.8462
ENSGALT00000027390	46.4214	131.51	106.479
ENSGALT00000036497	0	0.491174	0.37739
ENSGALT00000027419	0	20.9272	19.6623
ENSGALT00000027391	24.646	23.818	7.03538
ENSGALT00000027392	0	82.368	26.1066
ENSGALT00000027397	18.397	10.1959	11.9504
ENSGALT00000027399	38.0813	12.5902	23.4026
ENSGALT00000027401	11.941	19.5113	3.62947
ENSGALT00000027420	0	0.0963389	0.0391722
ENSGALT00000036493	0	1.16672	3.58894
ENSGALT00000036491	25.7962	49.4576	18.571
ENSGALT00000027425	19.9874	14.3497	13.4309
ENSGALT00000027426	18.5668	25.6478	19.2323
ENSGALT00000046228	159.186	552.657	622.893
ENSGALT00000036492	0.108984	13.5499	8.69142
ENSGALT00000027432	0	18.5791	26.5518
ENSGALT00000036488	0	0.0216996	0
ENSGALT00000027439	41.4221	35.012	15.0491
ENSGALT00000027441	0	16.2567	0.0616799
ENSGALT00000027443	0	8.41578	10.3534
ENSGALT00000044947	0	0.0393785	0.304115
ENSGALT00000027446	0	0.744732	2.00967
ENSGALT00000027449	0	3.27547	2.75156
ENSGALT00000027451	50.3752	144.229	182.186
ENSGALT00000027452	0	1.18551	0.168772
ENSGALT00000027453	151.146	78.6465	38.2382
ENSGALT00000027454	0.267761	19.4945	23.8301
ENSGALT00000027455	7.85752	42.7547	25.2593
ENSGALT00000044027	69.1392	135.471	218.549
ENSGALT00000036484	0	9.4123	2.71734
ENSGALT00000027459	0	3.08309	1.45981
ENSGALT00000027462	0	2.24452	2.09885
ENSGALT00000027463	0	0.41223	0.387573
ENSGALT00000027464	5.86756	11.1405	7.29521
ENSGALT00000027466	0	0.527794	1.40087
ENSGALT00000027467	0	2.64455	3.13362
ENSGALT00000027469	41.717	4.99297	11.4024
ENSGALT00000027470	0	8.12175	3.74361
ENSGALT00000030139	14.8995	16.1012	5.48647
ENSGALT00000027473	0	14.9834	14.0508
ENSGALT00000036475	46.4878	4.84914	1.92255
ENSGALT00000027475	62.0563	42.8092	25.8109
ENSGALT00000030149	158.191	358.858	528.025
ENSGALT00000027476	104.292	52.3366	55.5813
ENSGALT00000027478	36.771	15.507	8.07269
ENSGALT00000030134	0	10.4757	21.948
ENSGALT00000027486	0	1.0275	0.694512
ENSGALT00000027487	0	0.202866	0.0486982
ENSGALT00000027488	0	8.64638	7.38635
ENSGALT00000027483	3.50871	14.9035	11.1117
ENSGALT00000027490	0	21.8981	5.79823
ENSGALT00000027493	0	0.439632	0.904633
ENSGALT00000027501	0	0.252196	0.133209
ENSGALT00000027505	12.8948	10.2619	7.83446
ENSGALT00000027506	0	0.101015	0.515851
ENSGALT00000027507	0	4.53918	9.04459
ENSGALT00000027511	0	0.403577	0.725286
ENSGALT00000027514	0	0.035265	0.0996158
ENSGALT00000027509	1.01112	45.7015	36.5776
ENSGALT00000027516	0	22.1744	10.7158
ENSGALT00000027510	24.3065	14.0931	6.97224
ENSGALT00000027519	13.61	17.6173	4.242
ENSGALT00000027522	0	6.68931	0.764003
ENSGALT00000027523	1.02243	33.6705	14.837
ENSGALT00000027520	81.2623	80.037	67.168
ENSGALT00000043671	0	0	0.115801
ENSGALT00000027526	0	7.4752	3.16211
ENSGALT00000027527	0	8.97131	2.07238
ENSGALT00000027529	0	0.0635021	0.0445877
ENSGALT00000027531	0	0.0348037	0.341174
ENSGALT00000027534	0	0.537906	0.427793
ENSGALT00000027535	159.109	154.919	159.005
ENSGALT00000027525	8.02298	67.1347	257.888
ENSGALT00000030118	0	2.05941	0.0221805
ENSGALT00000036465	7.4809	18.8751	4.98072
ENSGALT00000027544	169.52	150.888	131.564
ENSGALT00000027546	0	28.4034	26.3727
ENSGALT00000036466	0	26.1936	41.6165
ENSGALT00000027540	0	37.9506	29.623
ENSGALT00000027547	0	8.78097	4.12034
ENSGALT00000030112	46.9028	16.5266	13.6844
ENSGALT00000027553	0.153224	0.914908	1.14406
ENSGALT00000027549	45.3751	0.208696	5.14346
ENSGALT00000027550	22.0189	13.7484	5.90001
ENSGALT00000027556	0	1.75888	0.923245
ENSGALT00000027564	6.69476	7.60379	5.90647
ENSGALT00000027569	0	16.7683	0.282946
ENSGALT00000027571	0.00652828	29.1382	13.6747
ENSGALT00000027574	0	6.44799	3.871
ENSGALT00000027575	245.679	6.27239	11.6718
ENSGALT00000027576	0	1.82122	1.02473
ENSGALT00000027577	15.2574	2.9701	3.41449
ENSGALT00000027578	0	0.766929	1.34479
ENSGALT00000027584	0	8.89574	16.5105
ENSGALT00000027586	45.3438	17.1172	21.7379
ENSGALT00000027566	0	7.15463	12.7192
ENSGALT00000044379	0	2.75473	2.8317
ENSGALT00000027595	5.91628	12.233	5.54164
ENSGALT00000027597	60.937	60.9815	67.1223
ENSGALT00000027598	28.3618	9.5746	2.33913
ENSGALT00000027604	0	1.55694	4.80343
ENSGALT00000027590	0	7.32918	4.36542
ENSGALT00000027593	162.069	248.946	261.997
ENSGALT00000027608	0	4.99272	1.1911
ENSGALT00000027606	0	0.279317	0.915887
ENSGALT00000030102	182.38	226.466	232.361
ENSGALT00000027609	2.02487	7.7728	3.23266
ENSGALT00000027611	0	0.00594837	0.0400783
ENSGALT00000027616	0	6.05432	1.88488
ENSGALT00000042986	31.4144	39.3502	21.5262
ENSGALT00000027622	0	8.10363	6.67699
ENSGALT00000027620	29.9156	53.4765	61.0005
ENSGALT00000027621	205.821	70.2001	49.0702
ENSGALT00000027625	0	0.0655936	0.692025
ENSGALT00000027626	6.49281	2.37104	3.55831
ENSGALT00000027628	11.163	7.14727	5.5503
ENSGALT00000027631	0	7.92391	1.95383
ENSGALT00000027641	0	1.1878	1.22246
ENSGALT00000043654	0	49.5454	43.5657
ENSGALT00000027647	0.257532	23.7738	7.35602
ENSGALT00000027648	15.3333	15.1127	4.44798
ENSGALT00000044804	0	0.874471	0.448919
ENSGALT00000030094	0	10.629	1.42559
ENSGALT00000027653	0	0.206397	0.129011
ENSGALT00000027655	28.3221	13.89	12.6355
ENSGALT00000027657	0	25.1229	4.23398
ENSGALT00000027658	0	3.19709	0.93046
ENSGALT00000027661	0	4.42744	2.56762
ENSGALT00000044176	0	1.37025	0.397278
ENSGALT00000045278	140.375	178.627	323.088
ENSGALT00000027673	0	24.2828	8.14983
ENSGALT00000027676	3.81942	4.63345	1.9483
ENSGALT00000027677	30.2439	8.20927	20.394
ENSGALT00000027679	0	6.25282	8.43236
ENSGALT00000030086	0	0.845544	2.5775
ENSGALT00000027680	0	2.86516	1.57663
ENSGALT00000027681	99.5013	19.8839	2.42449
ENSGALT00000036439	8.09025	0.400791	0.294044
ENSGALT00000027682	0	0.0755278	0.441494
ENSGALT00000043420	8.39195	6.95406	4.94118
ENSGALT00000027684	0.474362	1.83794	0.823104
ENSGALT00000027690	16.7783	4.20183	4.48369
ENSGALT00000036438	26.4919	34.0153	37.6219
ENSGALT00000027693	0	2.06763	1.12632
ENSGALT00000027698	0	0.111682	20.9674
ENSGALT00000027667	0	34.9244	51.4369
ENSGALT00000027671	978.544	799.467	1790.01
ENSGALT00000027705	0	4.45171	3.74091
ENSGALT00000027707	0	7.85031	20.3099
ENSGALT00000027709	34.1892	25.9077	15.1211
ENSGALT00000027700	0.127876	1.70325	1.31655
ENSGALT00000045854	0	0.0751636	0.131209
ENSGALT00000027711	0	8.74655	12.2912
ENSGALT00000027713	0	1.71086	0.798505
ENSGALT00000044173	0	33.1294	23.838
ENSGALT00000021058	1.3043	111.626	112.804
ENSGALT00000027725	11.9127	11.4864	4.23482
ENSGALT00000027722	0	2.72087	1.40514
ENSGALT00000027726	0	9.73285	6.09528
ENSGALT00000027727	0	8.82773	7.54371
ENSGALT00000027731	0	3.95287	6.00341
ENSGALT00000027732	0	2.7188	3.00417
ENSGALT00000027735	0.00776152	5.04228	4.72891
ENSGALT00000027716	0.796815	5.42711	1.81664
ENSGALT00000027718	317.828	404.916	214.222
ENSGALT00000045696	4.34671	3.22466	3.08651
ENSGALT00000045225	0	0.491254	0.398014
ENSGALT00000027738	0	28.3226	30.0017
ENSGALT00000027745	0	61.6834	38.5225
ENSGALT00000036434	0	0	0.0196337
ENSGALT00000027747	0	0.351956	0.100899
ENSGALT00000027753	0.390118	1.12484	1.83311
ENSGALT00000027757	136.67	103.851	73.0474
ENSGALT00000027769	0	12.2339	0.421803
ENSGALT00000027770	0	1.14058	0.174164
ENSGALT00000036427	1.87291	73.7991	28.1246
ENSGALT00000030073	0	53.5771	125.85
ENSGALT00000036426	99.9075	57.9844	19.0769
ENSGALT00000027786	0	7.4481	3.00539
ENSGALT00000027775	0	2.02212	4.16632
ENSGALT00000027774	33.1769	79.793	22.8217
ENSGALT00000036421	0	0.0993419	0.125972
ENSGALT00000036419	0	0.807832	0.295509
ENSGALT00000027794	0	57.2528	15.4194
ENSGALT00000027797	0	0.225749	0.183871
ENSGALT00000030068	0	9.55813	12.9517
ENSGALT00000027800	20.8479	9.53034	3.65533
ENSGALT00000044926	14.9574	2.87548	2.72706
ENSGALT00000027799	0.0164541	2.3097	1.66155
ENSGALT00000027803	13.8493	12.5773	8.06684
ENSGALT00000027807	0	18.2927	6.16953
ENSGALT00000027810	0	4.32401	2.46433
ENSGALT00000027811	0	4.46309	1.43295
ENSGALT00000027816	0	3.88709	0.94226
ENSGALT00000015959	0	1.01436	1.2812
ENSGALT00000027818	0	22.403	21.9638
ENSGALT00000027819	16.2243	10.5178	11.1475
ENSGALT00000027820	0	0.0913306	0
ENSGALT00000027822	11.7389	8.88162	7.32943
ENSGALT00000027823	0	0.122001	0.0312131
ENSGALT00000043164	0	1.47736	0.0546105
ENSGALT00000045679	0	89.7335	101.815
ENSGALT00000027840	0	0.0216602	0.250009
ENSGALT00000027842	0	2.10501	1.98406
ENSGALT00000027844	0	0.597	0.378224
ENSGALT00000027829	39.9284	0.877846	3.0845
ENSGALT00000027834	0	19.5687	12.1901
ENSGALT00000027832	0	38.6327	22.6644
ENSGALT00000027831	21.2956	44.3966	15.6464
ENSGALT00000036407	0	10.2722	9.98701
ENSGALT00000027846	0	0.169164	0.653308
ENSGALT00000027850	0	0.976579	0.866823
ENSGALT00000027854	0	0.290836	0.966303
ENSGALT00000043813	22.1708	10.6059	6.31385
ENSGALT00000027858	0	1.228	3.78251
ENSGALT00000027865	0	0.030487	1.50258
ENSGALT00000027863	0	3.55357	1.40656
ENSGALT00000027866	0	0.127908	0.0738857
ENSGALT00000027869	660.28	48.2121	77.3113
ENSGALT00000027873	0	20.7616	5.13348
ENSGALT00000027871	2.10134	11.2799	7.13709
ENSGALT00000027875	0	45.2524	10.2216
ENSGALT00000036399	0.0437662	9.0708	2.4229
ENSGALT00000027881	26.7696	10.3404	6.54702
ENSGALT00000027880	0	36.1299	17.5336
ENSGALT00000000097	44.7772	2.32878	2.13884
ENSGALT00000027884	0	11.6498	19.4391
ENSGALT00000027885	0	1.02353	0.491483
ENSGALT00000027882	2.58902	63.5121	80.1387
ENSGALT00000027888	28.4109	15.2868	15.5452
ENSGALT00000022773	95.2072	59.5028	68.3721
ENSGALT00000027891	0	0.689167	0
ENSGALT00000030050	0	1.23523	0.424139
ENSGALT00000022764	0.417555	50.4383	13.8737
ENSGALT00000025550	3.4718	54.3384	27.2468
ENSGALT00000045701	0	0.501666	0.0301408
ENSGALT00000021629	0.199954	0.329277	0.515804
ENSGALT00000002817	136.494	155.49	185.237
ENSGALT00000027904	0	5.62875	8.72956
ENSGALT00000027919	0	0.254998	0.0897419
ENSGALT00000030044	0	47.1573	20.3538
ENSGALT00000045709	95.1486	120.395	124.688
ENSGALT00000027917	0	0.455483	0.39262
ENSGALT00000027916	0	1.95614	0.56619
ENSGALT00000000128	46.3092	15.4208	5.75693
ENSGALT00000044923	7.55769	12.3717	22.5023
ENSGALT00000044375	8.4858	14.5068	8.79298
ENSGALT00000013965	65.8298	93.9516	68.1638
ENSGALT00000002458	0	0.484686	2.98895
ENSGALT00000000963	0.00913011	17.3943	8.52226
ENSGALT00000000973	0	1.15395	0.76209
ENSGALT00000001046	0	2.03138	0.246174
ENSGALT00000001093	0	4.51289	4.23628
ENSGALT00000031372	0	30.1432	9.6206
ENSGALT00000001106	23.964	27.6049	4.20276
ENSGALT00000001192	0	11.2452	4.52715
ENSGALT00000001212	0	8.18276	2.41735
ENSGALT00000001229	0	2.16028	1.22275
ENSGALT00000044204	0	2.18993	0.17006
ENSGALT00000036390	0	16.5766	8.25261
ENSGALT00000045088	0	0	0
ENSGALT00000036387	0	0	0
ENSGALT00000001284	0	0	0
ENSGALT00000036385	0	0	0
ENSGALT00000036389	0	0.0235295	0
ENSGALT00000001279	0	7.60669	4.24659
ENSGALT00000031356	0	6.75967	6.06473
ENSGALT00000001911	0	0.515529	0.153992
ENSGALT00000042924	7.63174	5.35182	1.92402
ENSGALT00000028012	29.4825	10.3839	9.7005
ENSGALT00000028013	6.43726	1.30365	0.658148
ENSGALT00000036381	66.4562	37.4237	86.7142
ENSGALT00000028017	138.049	84.4918	35.3881
ENSGALT00000028018	12.0053	25.6452	7.95372
ENSGALT00000045249	0	10.9194	4.53707
ENSGALT00000036378	45.1626	44.4389	13.1334
ENSGALT00000029931	0.0735779	1.06473	0.959013
ENSGALT00000036163	1.83878	17.4552	258.484
ENSGALT00000045523	0	7.65872	6.34952
ENSGALT00000043187	91.907	28.5851	11.3437
ENSGALT00000036377	0	0.093086	0.153572
ENSGALT00000005402	0	5.81339	1.23594
ENSGALT00000027898	0	1.29013	4.41232
ENSGALT00000036375	981.183	934.284	1811.42
ENSGALT00000028034	26.7215	11.1819	7.42054
ENSGALT00000043582	0	0	0
ENSGALT00000028035	0.4306	2.91741	1.82755
ENSGALT00000042853	0.464924	20.937	15.7443
ENSGALT00000022062	12.681	12.0553	7.26472
ENSGALT00000022103	0	0.0219518	0.0303414
ENSGALT00000020579	0	0	0.876964
ENSGALT00000029643	0	0	0
ENSGALT00000045886	0	0	0.736942
ENSGALT00000014840	0	4.93536	2.43587
ENSGALT00000022919	0	0.0953974	0.0710064
ENSGALT00000012041	0	2.70627	2.19517
ENSGALT00000028011	0	0.708639	0
ENSGALT00000028007	0.00581825	5.44177	8.12556
ENSGALT00000028006	1803.76	1746.98	1946.21
ENSGALT00000028004	0.895339	4.81895	3.5573
ENSGALT00000028002	13.1051	2.14949	4.65388
ENSGALT00000028001	0	0.85669	4.6615
ENSGALT00000027999	0	1.47238	0.415117
ENSGALT00000030027	9.91875	9.64307	5.87815
ENSGALT00000027995	39.1769	18.7856	23.3839
ENSGALT00000027997	0	17.6918	22.386
ENSGALT00000027994	0	0	0
ENSGALT00000027993	2.43391	2.11732	1.36583
ENSGALT00000031276	60.6089	161.613	98.0523
ENSGALT00000027989	168.187	82.7504	121.42
ENSGALT00000027987	5.67967	23.8476	28.2026
ENSGALT00000027986	0	1.80438	5.18025
ENSGALT00000027985	0	0.0188077	0.181055
ENSGALT00000027981	0	0.682849	0.938367
ENSGALT00000027978	0.846068	8.70549	3.24024
ENSGALT00000027975	0	7.04202	0.394273
ENSGALT00000045322	0	1.56325	2.43778
ENSGALT00000027973	83.0325	126.326	105.945
ENSGALT00000027969	0	1.29123	1.14215
ENSGALT00000027968	0	2.52956	0.19855
ENSGALT00000027966	50.576	25.2365	16.8913
ENSGALT00000036355	0	6.9531	7.45262
ENSGALT00000036353	1.35185	6.77702	24.2461
ENSGALT00000036351	0	0.636809	2.4021
ENSGALT00000027961	0	2.49572	2.06243
ENSGALT00000027956	0	0.00390841	0.0577495
ENSGALT00000028027	2516.8	7196.19	3.01216
ENSGALT00000036371	17.4278	6.52188	248.457
ENSGALT00000036373	158.296	44.3288	4895.71
ENSGALT00000028029	879.754	2356.15	12.2311
ENSGALT00000020520	0	0.412794	0.445211
ENSGALT00000020523	147.39	903.807	2616.5
ENSGALT00000046125	128.252	609.105	1818.39
ENSGALT00000020524	110.867	21.4666	29.7425
ENSGALT00000020578	0	0	0.186782
ENSGALT00000001170	0	0.0702744	0.0316581
ENSGALT00000011249	2.30375	0	0
ENSGALT00000011317	0	0.051319	0
ENSGALT00000013087	0	2.46603	0.808283
ENSGALT00000013522	0	3.39081	5.13991
ENSGALT00000040245	0	2.65714	1.37905
ENSGALT00000014074	0	1.69628	0.184519
ENSGALT00000014253	0	0.205269	0.410512
ENSGALT00000030714	0	0.0552065	0
ENSGALT00000014313	0	0.255094	0.0478281
ENSGALT00000014537	0	0.0442696	0
ENSGALT00000015306	3.39672	15.5569	20.483
ENSGALT00000015953	0	4.97442	0.703388
ENSGALT00000016105	0	0.113513	0
ENSGALT00000016618	0	0.0492523	9.94144
ENSGALT00000016619	0	0.0450333	0.193924
ENSGALT00000019172	0	0.460646	0.179387
ENSGALT00000019262	0	0.387915	0
ENSGALT00000019690	0	0.0762508	0.157358
ENSGALT00000020114	0	0	0.0342865
ENSGALT00000020361	0	0.45709	0.0949049
ENSGALT00000020394	0	2.01174	0
ENSGALT00000020401	188.001	106.532	83.4057
ENSGALT00000020819	0.610452	0.048096	0.416027
ENSGALT00000021509	0	0.800333	0.179535
ENSGALT00000021594	0	0.689965	3.81643
ENSGALT00000022432	18.0553	5.62553	2.94051
ENSGALT00000022777	0	0.0714325	0.0990286
ENSGALT00000022860	0	1.0337	0.228342
ENSGALT00000023336	0	0.569763	0.351522
ENSGALT00000023466	0	7.74352	0.080411
ENSGALT00000023784	0	0.295364	0.244062
ENSGALT00000024419	0	0.0485066	0
ENSGALT00000024585	0	0.0241233	0.769569
ENSGALT00000024674	0	0.590032	0.666654
ENSGALT00000036882	0	0	0
ENSGALT00000030426	0	0.178548	0
ENSGALT00000025250	0	0.376201	0.0339245
ENSGALT00000025369	0	0	0
ENSGALT00000026050	18.8513	17.8546	0
ENSGALT00000036619	0	0.163059	0.143838
ENSGALT00000026777	0	0.346375	0.176384
ENSGALT00000026782	0	0	0
ENSGALT00000026794	0	0.014584	0.019922
ENSGALT00000026949	0	0.564524	0
ENSGALT00000027076	0	0.0427764	0.0611712
ENSGALT00000027125	0	0.206339	0.0651785
ENSGALT00000027159	0	0.209226	0.143553
ENSGALT00000027166	0	0.478906	0.0576773
ENSGALT00000027168	0	0.044447	0
ENSGALT00000027243	0	0.0523125	0
ENSGALT00000027247	0	0.241321	1.51522
ENSGALT00000027374	0	2.70734	0.19684
ENSGALT00000027389	0	9.29728	0.71416
ENSGALT00000027435	0	1.04443	0.160724
ENSGALT00000027481	0	0	0
ENSGALT00000027729	0	1.57639	6.86013
ENSGALT00000030078	0	0.131886	0.0137614
ENSGALT00000027763	0	0.748349	0.0494377
ENSGALT00000027828	0	0.0175122	0
ENSGALT00000027971	0.8577	0	0.0158852
ENSGALT00000036374	0	0.000124138	23.6165
ENSGALT00000028025	0	0.0899225	0.574562
ENSGALT00000028323	0	0	0
ENSGALT00000029996	0	0	0
ENSGALT00000030017	0	0	0
ENSGALT00000030060	0	0	0
ENSGALT00000027762	0	0.22744	0.0420827
ENSGALT00000027766	0	1.19697	0
ENSGALT00000030299	0	0.0902367	0
ENSGALT00000030302	0	0.606458	1.32122
ENSGALT00000037045	0	0.514583	0
ENSGALT00000030515	0	0.164869	0
ENSGALT00000019957	14.1129	7.91614	5.29604
ENSGALT00000030666	0	0	0.0889752
ENSGALT00000030743	0	0	0
ENSGALT00000035439	0	0.0754635	0.114095
ENSGALT00000036350	0	0.486246	0
ENSGALT00000036448	0	2.53328	0
ENSGALT00000036542	0	0.131424	0.19538
ENSGALT00000026159	0	0	0
ENSGALT00000037053	0	0	0
ENSGALT00000037821	96.2083	17.2567	15.2647
ENSGALT00000039327	0	0	0
ENSGALT00000039873	0	0.231198	0
ENSGALT00000040314	0	0	0.160984
ENSGALT00000045622	0	0.270375	0
ENSGALT00000043921	0	0.0385626	0
ENSGALT00000044867	0	0.0247735	0
ENSGALT00000044611	0	0.148597	0.180515
ENSGALT00000043199	0	2.99566	0.735859
ENSGALT00000045348	0	0.172849	0.0336112
ENSGALT00000045203	0	0	0
ENSGALT00000044441	0	0	0
ENSGALT00000037033	0	0.308263	0
ENSGALT00000044855	0	0.0408633	0
ENSGALT00000043668	0	0	0
ENSGALT00000044041	0	0	0
ENSGALT00000045830	0	0.454166	0.0167973
ENSGALT00000046065	0	4.74033	0.320638
ENSGALT00000043041	0	0.0924453	0.306952
ENSGALT00000031354	0	0.0161549	0
ENSGALT00000043317	0	1.4253	0.169347
ENSGALT00000045548	0	11.8617	5.16964
ENSGALT00000043058	0	0	0.442477
ENSGALT00000042654	0	0.0121846	0.0676283
ENSGALT00000016632	0	0	0
ENSGALT00000045258	0.082011	0.0719805	0.425388
ENSGALT00000025091	0	0	0
ENSGALT00000045438	0	5.68704	0.11996
ENSGALT00000043833	502.686	0.173591	0
ENSGALT00000043754	0	5.61815	4.67705
ENSGALT00000044398	0	0.0762937	0.0273787
ENSGALT00000042836	0	0.402972	0.0227129
ENSGALT00000044910	0	0.539245	0.0565214
ENSGALT00000045046	0.0322926	2.44326	0.641986
ENSGALT00000044833	0	0.196499	0.0120924
ENSGALT00000043492	0.0503583	1.27974	2.793
ENSGALT00000045061	0	0.181256	0
ENSGALT00000043284	0	0.0843218	0
ENSGALT00000036543	0	0.472608	1.09252
ENSGALT00000042710	0	0.363516	0.287657
ENSGALT00000044491	0	0.819748	1.10755
ENSGALT00000044709	0	0	0
ENSGALT00000046026	0	0	0
ENSGALT00000044682	0	0.453245	1.04159
ENSGALT00000004079	0.013557	0.0484186	1.07185
ENSGALT00000004060	20.2937	3.30259	2.3775
ENSGALT00000004021	0	0.0664139	0
ENSGALT00000004002	0	0.394563	0.289304
ENSGALT00000004009	16.62	27.6283	45.3006
ENSGALT00000003975	0.00813218	1.02164	0.165382
ENSGALT00000003910	3.99441	0.483598	0.682321
ENSGALT00000043975	11.7697	5.53123	6.44707
ENSGALT00000003900	0	4.56631	1.26626
ENSGALT00000003886	172.887	277.088	368.609
ENSGALT00000041360	0	12.9083	79.0627
ENSGALT00000003871	0	0	0
ENSGALT00000003860	0	0.171025	0.241135
ENSGALT00000003842	0	0.0547923	0.0295122
ENSGALT00000003644	0.06847	22.6315	8.43228
ENSGALT00000040332	0	38.0464	27.8462
ENSGALT00000003712	95.5315	177.002	200.481
ENSGALT00000003690	9.24136	11.5237	2.50739
ENSGALT00000003646	23.6729	5.4204	5.44863
ENSGALT00000003575	40.8058	32.151	21.3096
ENSGALT00000003460	4062.02	2721.79	4144.61
ENSGALT00000034726	113.861	107.749	150.787
ENSGALT00000003455	7.25336	0.355068	7.61859
ENSGALT00000003397	3.56452	0.87294	2.03068
ENSGALT00000040255	113.562	114.8	25.6914
[truncated: 13,714 more rows]
