# Supplementary material for: Characterization of Alternative Splicing (AS) Events during Chicken (Gallus gallus) Male Germ-Line Stem Cell Differentiation with Single-Cell RNA-seq
Source: Animals (Basel). 2021 May 20;11(5):1469. doi: 10.3390/ani11051469 (PMC8160964; doi:10.3390/ani11051469)
Supplement: Supplementary file 1 [file animals-11-01469-s001.zip › Supplementary Material Table S6.xlsx]

## Sheet: Sheet1
#Term	Database	Claasification	ID	Genes	P-Value	Hyperlink
localization	Gene Ontology	Biological Process	GO:0051179	2700	2e-08	http://amigo.geneontology.org/cgi-bin/amigo/term_details?term=GO:0051179
cellular component organization or biogenesis	Gene Ontology	Biological Process	GO:0071840	3111	9.3e-07	http://amigo.geneontology.org/cgi-bin/amigo/term_details?term=GO:0071840
metabolic process	Gene Ontology	Biological Process	GO:0008152	5106	5.9e-06	http://amigo.geneontology.org/cgi-bin/amigo/term_details?term=GO:0008152
developmental process	Gene Ontology	Biological Process	GO:0032502	2625	0.00025	http://amigo.geneontology.org/cgi-bin/amigo/term_details?term=GO:0032502
single-organism process	Gene Ontology	Biological Process	GO:0044763	6340	0.0026	http://amigo.geneontology.org/cgi-bin/amigo/term_details?term=GO:0044763
growth	Gene Ontology	Biological Process	GO:0040007	457	0.028	http://amigo.geneontology.org/cgi-bin/amigo/term_details?term=GO:0040007
cellular process	Gene Ontology	Biological Process	GO:0009987	7516	0.043	http://amigo.geneontology.org/cgi-bin/amigo/term_details?term=GO:0009987
organelle	Gene Ontology	Cellular Component	GO:0043226	6401	1.1e-14	http://amigo.geneontology.org/cgi-bin/amigo/term_details?term=GO:0043226
membrane-enclosed lumen	Gene Ontology	Cellular Component	GO:0031974	1839	3.4e-14	http://amigo.geneontology.org/cgi-bin/amigo/term_details?term=GO:0031974
extracellular region part	Gene Ontology	Cellular Component	GO:0044421	1883	5.2e-08	http://amigo.geneontology.org/cgi-bin/amigo/term_details?term=GO:0044421
extracellular region	Gene Ontology	Cellular Component	GO:0005576	2057	6.2e-07	http://amigo.geneontology.org/cgi-bin/amigo/term_details?term=GO:0005576
cell part	Gene Ontology	Cellular Component	GO:0044464	7883	3.9e-06	http://amigo.geneontology.org/cgi-bin/amigo/term_details?term=GO:0044464
cell	Gene Ontology	Cellular Component	GO:0005623	7917	2.4e-05	http://amigo.geneontology.org/cgi-bin/amigo/term_details?term=GO:0005623
macromolecular complex	Gene Ontology	Cellular Component	GO:0065003	2644	0.00012	http://amigo.geneontology.org/cgi-bin/amigo/term_details?term=GO:0065003
extracellular matrix	Gene Ontology	Cellular Component	GO:0031012	260	0.00055	http://amigo.geneontology.org/cgi-bin/amigo/term_details?term=GO:0031012
organelle part	Gene Ontology	Cellular Component	GO:0044422	3689	0.00075	http://amigo.geneontology.org/cgi-bin/amigo/term_details?term=GO:0044422
synapse	Gene Ontology	Molecular Function	GO:0045202	300	0.028	http://amigo.geneontology.org/cgi-bin/amigo/term_details?term=GO:0045202
catalytic activity	Gene Ontology	Molecular Function	GO:0003824	3421	7.5e-22	http://amigo.geneontology.org/cgi-bin/amigo/term_details?term=GO:0003824
transporter activity	Gene Ontology	Molecular Function	GO:0005215	790	1.3e-05	http://amigo.geneontology.org/cgi-bin/amigo/term_details?term=GO:0005215
molecular function regulator	Gene Ontology	Molecular Function	GO:0098772	592	1.6e-05	http://amigo.geneontology.org/cgi-bin/amigo/term_details?term=GO:0098772
binding	Gene Ontology	Molecular Function	GO:0005488	5297	0.00037	http://amigo.geneontology.org/cgi-bin/amigo/term_details?term=GO:0005488
transcription factor activity, protein binding	Gene Ontology	Molecular Function	GO:0000988	259	0.019	http://amigo.geneontology.org/cgi-bin/amigo/term_details?term=GO:0000988
