# Supplementary material for: Characterization of Alternative Splicing (AS) Events during Chicken (Gallus gallus) Male Germ-Line Stem Cell Differentiation with Single-Cell RNA-seq
Source: Animals (Basel). 2021 May 20;11(5):1469. doi: 10.3390/ani11051469 (PMC8160964; doi:10.3390/ani11051469)
Supplement: Supplementary file 1 [file animals-11-01469-s001.zip › Supplementary Material Table S7.xlsx]

## Sheet: Sheet1
#Term	Database	ID	Input number	Background number	P-Value	Corrected P-Value	Input	Hyperlink
Metabolic pathways	KEGG PATHWAY	gga01100	1130	1290	3.1e-36	2.42e-34	426846|426335|428860|374159|422423|429074|428864|426847|424986|100858007|418624|776992|420752|418620|428949|425997|422327|396002|422448|419081|416609|427495|769958|423735|416975|395816|416976|419701|427551|770955|772150|423704|419039|776432|420118|420050|100858836|770292|423508|395592|424739|421781|421221|416783|395612|422610|772260|418265|419089|422530|777348|430770|421894|420459|100859789|42007…	http://www.genome.jp/kegg-bin/show_pathway?gga01100/gga:416976%09red/gga:416975%09red/gga:422423%09red/gga:417609%09red/gga:425028%09red/gga:425029%09red/gga:420955%09red/gga:422049%09red/gga:396122%09red/gga:770916%09red/gga:416978%09red/gga:424043%09red/gga:417135%09red/gga:424041%09red/gga:421032%09red/gga:424517%09red/gga:430210%09red/gga:431579%09red/gga:427269%09red/gga:418857%09red/gga:420…
Endocytosis	KEGG PATHWAY	gga04144	205	228	3.77e-08	5.31e-07	420226|418145|427315|769109|395199|396418|395197|421532|419150|396191|100859374|395917|429041|420695|395203|420696|100859860|424698|429125|101748842|396521|374035|416361|374038|416765|422732|419318|396399|770334|771898|374094|395442|419145|420170|421306|395853|430067|419399|424317|420334|427480|416931|396494|416835|424991|395294|415302|416837|100859707|418224|420901|419241|419420|420634|395272|42…	http://www.genome.jp/kegg-bin/show_pathway?gga04144/gga:415841%09red/gga:425637%09red/gga:417525%09red/gga:395917%09red/gga:417092%09red/gga:416626%09red/gga:374035%09red/gga:374038%09red/gga:395324%09red/gga:770622%09red/gga:426468%09red/gga:420201%09red/gga:770246%09red/gga:423696%09red/gga:418608%09red/gga:770334%09red/gga:416983%09red/gga:395201%09red/gga:421532%09red/gga:395203%09red/gga:419…
MAPK signaling pathway	KEGG PATHWAY	gga04010	225	261	8.22e-08	1.12e-06	378913|378917|100858946|419083|395453|395983|396413|395985|415700|395917|395909|396245|415557|693255|419832|415996|421183|373929|395323|429929|422380|423408|395196|373924|396399|426130|374094|395610|419885|427327|396466|424225|769385|770905|396313|417796|395853|420332|395113|414743|424997|425210|396494|378783|415549|417739|395742|395509|396085|396094|395274|100858338|395255|419954|395378|777366|4…	http://www.genome.jp/kegg-bin/show_pathway?gga04010/gga:419187%09red/gga:374192%09red/gga:417796%09red/gga:395917%09red/gga:420815%09red/gga:415578%09red/gga:396515%09red/gga:416567%09red/gga:396516%09red/gga:427327%09red/gga:423227%09red/gga:426986%09red/gga:374196%09red/gga:395323%09red/gga:419832%09red/gga:422316%09red/gga:395499%09red/gga:426130%09red/gga:395928%09red/gga:418605%09red/gga:423…
Focal adhesion	KEGG PATHWAY	gga04510	171	189	3.71e-07	4.61e-06	395194|378913|418090|396000|396213|419083|396416|420757|423030|396242|395909|396245|417374|418235|418236|419031|395530|395532|396526|396524|418335|378796|424191|426130|395983|396019|395442|396548|419928|395917|422350|769665|396494|100857227|415549|395742|373938|770341|395210|395509|418300|374182|396478|395255|424121|422348|421497|396243|396306|373987|373980|395964|770488|373939|428524|415578|3952…	http://www.genome.jp/kegg-bin/show_pathway?gga04510/gga:424121%09red/gga:395917%09red/gga:396284%09red/gga:415578%09red/gga:395280%09red/gga:416567%09red/gga:425730%09red/gga:396282%09red/gga:427850%09red/gga:374196%09red/gga:395323%09red/gga:428837%09red/gga:373970%09red/gga:423030%09red/gga:422316%09red/gga:426130%09red/gga:420893%09red/gga:416734%09red/gga:396356%09red/gga:771873%09red/gga:395…
Neuroactive ligand-receptor interaction	KEGG PATHWAY	gga04080	266	333	5.2e-07	6.28e-06	416174|378911|420453|395581|100857635|430981|422770|428632|395190|422411|423117|396323|772096|422520|396464|100859572|408082|396289|428900|421131|421543|395108|768817|417883|768516|395105|418333|771215|424462|431251|423134|395368|770030|428147|395613|421815|768993|374166|396251|396319|422289|396256|425213|378784|378781|771952|770134|772019|404535|418226|100857983|396120|414890|374005|373933|42853…	http://www.genome.jp/kegg-bin/show_pathway?gga04080/gga:374166%09red/gga:396323%09red/gga:418198%09red/gga:396453%09red/gga:404296%09red/gga:421131%09red/gga:396120%09red/gga:430484%09red/gga:429151%09red/gga:770943%09red/gga:417965%09red/gga:374223%09red/gga:420573%09red/gga:396321%09red/gga:395329%09red/gga:428934%09red/gga:414893%09red/gga:427853%09red/gga:414890%09red/gga:396289%09red/gga:408…
Regulation of actin cytoskeleton	KEGG PATHWAY	gga04810	168	190	1.21e-06	1.36e-05	420588|419083|396416|420757|396413|424108|420504|423320|429041|396245|417374|428906|396526|395453|373922|424191|396010|427243|419885|396019|395442|396259|396313|395917|396515|395394|415989|396494|416837|415549|100857227|373939|373938|395509|374182|428537|415607|427339|100858338|418824|101750781|422149|424121|418491|416490|422342|418940|426359|770488|772239|415691|424826|770993|395511|396094|41559…	http://www.genome.jp/kegg-bin/show_pathway?gga04810/gga:424121%09red/gga:423062%09red/gga:101750781%09red/gga:395917%09red/gga:396284%09red/gga:396515%09red/gga:425730%09red/gga:396516%09red/gga:416837%09red/gga:395324%09red/gga:421761%09red/gga:418824%09red/gga:415607%09red/gga:420893%09red/gga:418761%09red/gga:396356%09red/gga:396215%09red/gga:424191%09red/gga:395306%09red/gga:419752%09red/gga:…
Calcium signaling pathway	KEGG PATHWAY	gga04020	159	180	2.38e-06	2.56e-05	423737|395581|100857635|395198|424214|395985|420752|395190|422688|420893|419934|428942|427803|419082|416049|396523|422801|426130|423134|419313|769385|427900|395855|395694|427721|396494|395113|771952|421142|772225|395509|374244|396120|373933|395507|374001|424116|427515|723973|425522|416150|420935|396065|770488|422942|414885|427635|427633|431090|373908|373909|422827|395759|428409|424548|416320|3789…	http://www.genome.jp/kegg-bin/show_pathway?gga04020/gga:404296%09red/gga:396120%09red/gga:418212%09red/gga:425224%09red/gga:423141%09red/gga:419934%09red/gga:395855%09red/gga:771773%09red/gga:776273%09red/gga:428707%09red/gga:426130%09red/gga:419175%09red/gga:420893%09red/gga:396356%09red/gga:374077%09red/gga:424214%09red/gga:395412%09red/gga:420328%09red/gga:425522%09red/gga:416730%09red/gga:396…
Protein processing in endoplasmic reticulum	KEGG PATHWAY	gga04141	137	153	7.18e-06	6.92e-05	420997|378918|415704|426849|419494|430766|422683|396240|420508|427410|416882|100859676|424450|423707|396414|424365|423279|419495|396487|395360|418785|374091|395983|396014|425656|423504|770034|395693|423742|423585|374186|424993|421940|100859884|396089|416314|416313|101751309|427996|416319|416288|426353|395963|422523|421880|771230|417414|428329|418546|419256|422597|426918|422592|418787|418073|10085…	http://www.genome.jp/kegg-bin/show_pathway?gga04141/gga:424450%09red/gga:425431%09red/gga:425027%09red/gga:417414%09red/gga:424757%09red/gga:430766%09red/gga:426369%09red/gga:771022%09red/gga:396282%09red/gga:395853%09red/gga:420146%09red/gga:419177%09red/gga:420655%09red/gga:421688%09red/gga:417287%09red/gga:378424%09red/gga:427410%09red/gga:419268%09red/gga:100859241%09red/gga:101751309%09red/g…
Cellular senescence	KEGG PATHWAY	gga04218	129	143	1.03e-05	9.66e-05	378914|425111|429929|100859374|417166|428471|396240|396245|395963|396523|374231|428725|396399|420231|374094|419885|396392|419880|420824|419928|396258|395855|420332|396252|396495|395113|693260|772225|415549|374246|423346|421769|416496|421316|770805|427432|421752|416552|424826|425389|422595|428942|416320|386582|416329|426117|374072|395872|427502|378804|100859134|427746|420558|693255|396142|429096|7…	http://www.genome.jp/kegg-bin/show_pathway?gga04218/gga:374138%09red/gga:420790%09red/gga:420815%09red/gga:421769%09red/gga:395855%09red/gga:417166%09red/gga:420206%09red/gga:395498%09red/gga:395555%09red/gga:419346%09red/gga:416868%09red/gga:395412%09red/gga:418212%09red/gga:693260%09red/gga:378890%09red/gga:395149%09red/gga:428942%09red/gga:396033%09red/gga:396523%09red/gga:424971%09red/gga:426…
mTOR signaling pathway	KEGG PATHWAY	gga04150	126	140	1.39e-05	0.000128435	395821|417249|395829|417166|420853|429040|396245|429557|416800|418237|373885|373887|417483|418335|395627|421939|100857186|100859886|418154|419097|396543|419885|395442|427642|427139|420909|419416|425210|415549|378788|374243|427937|418162|419957|395562|427185|374060|395561|416956|419811|421497|100858796|427437|416552|418090|416558|424826|424349|423572|420133|424083|423114|395572|420259|426199|42483…	http://www.genome.jp/kegg-bin/show_pathway?gga04150/gga:415688%09red/gga:425132%09red/gga:427856%09red/gga:417166%09red/gga:418162%09red/gga:395497%09red/gga:419605%09red/gga:418605%09red/gga:378788%09red/gga:426773%09red/gga:423669%09red/gga:416800%09red/gga:374142%09red/gga:415832%09red/gga:396239%09red/gga:424971%09red/gga:427185%09red/gga:395703%09red/gga:426792%09red/gga:770898%09red/gga:417…
Wnt signaling pathway	KEGG PATHWAY	gga04310	126	141	1.74e-05	0.000157657	423737|422234|395829|395983|374156|395623|423532|422688|429040|373885|373887|418335|418337|418154|421422|419097|396543|419416|395442|426284|419928|417793|420332|421715|424437|395786|395113|378788|374243|395508|427937|417561|417385|415607|100857874|395562|374060|395561|395924|420322|420732|395964|432370|428155|416667|422592|771427|374076|395572|395870|395871|417831|423114|378804|420922|395179|4284…	http://www.genome.jp/kegg-bin/show_pathway?gga04310/gga:395179%09red/gga:426284%09red/gga:426903%09red/gga:100857874%09red/gga:374175%09red/gga:417793%09red/gga:420815%09red/gga:427856%09red/gga:415607%09red/gga:415729%09red/gga:373977%09red/gga:395152%09red/gga:419346%09red/gga:378788%09red/gga:420322%09red/gga:416730%09red/gga:429040%09red/gga:378890%09red/gga:378891%09red/gga:423838%09red/gga:…
Carbon metabolism	KEGG PATHWAY	gga01200	98	102	2.24e-05	0.000198273	419158|430442|770828|423635|426629|426429|415991|417699|423979|396017|430370|422049|415783|419796|417366|419793|395217|768706|374009|415385|770344|428008|395218|423347|423612|423345|395566|374064|423618|428969|395689|418311|416559|416066|419019|418639|395758|396456|416087|417030|415803|100859641|373916|417540|422185|428994|100859720|428411|423698|416520|422931|415362|427453|415317|418774|374044|4…	http://www.genome.jp/kegg-bin/show_pathway?gga01200/gga:423618%09red/gga:396456%09red/gga:422049%09red/gga:374222%09red/gga:417366%09red/gga:770828%09red/gga:418857%09red/gga:418856%09red/gga:395492%09red/gga:423698%09red/gga:422869%09red/gga:423612%09red/gga:768706%09red/gga:420969%09red/gga:416969%09red/gga:423345%09red/gga:423347%09red/gga:395217%09red/gga:424877%09red/gga:100859641%09red/gga:…
Phagosome	KEGG PATHWAY	gga04145	119	132	2.25e-05	0.000198971	417241|395821|420997|395197|417249|396191|100859374|417485|421037|693256|416288|776720|396526|404304|415793|421939|428649|425049|417255|769300|414800|417466|396254|427721|100857227|427728|427727|693260|417896|769770|418162|771888|418166|424114|396306|373987|417558|424349|415674|395308|424151|425389|420649|415296|395871|100529061|419368|768337|396370|420883|420259|426199|100859134|771876|100857247…	http://www.genome.jp/kegg-bin/show_pathway?gga04145/gga:418052%09red/gga:100857877%09red/gga:395472%09red/gga:421037%09red/gga:396044%09red/gga:427854%09red/gga:416023%09red/gga:100857247%09red/gga:418166%09red/gga:418162%09red/gga:395497%09red/gga:771876%09red/gga:428421%09red/gga:396420%09red/gga:396191%09red/gga:420649%09red/gga:424445%09red/gga:693260%09red/gga:396526%09red/gga:395142%09red/g…
RNA transport	KEGG PATHWAY	gga03013	118	132	3.11e-05	0.000269364	426146|424968|770225|419653|419324|421535|427124|100857736|395905|420614|416064|771356|424457|416973|420119|100859886|423336|420037|417019|423338|420530|425500|422120|423748|769783|422899|395295|416077|418734|419244|373930|418240|419674|422214|100858231|422346|416704|424587|417824|415573|417313|395514|425800|423359|418175|426266|770125|427379|417935|422183|419869|416254|772284|770553|418093|42347…	http://www.genome.jp/kegg-bin/show_pathway?gga03013/gga:422899%09red/gga:416973%09red/gga:424457%09red/gga:416704%09red/gga:419189%09red/gga:416077%09red/gga:374226%09red/gga:415573%09red/gga:418597%09red/gga:417997%09red/gga:417019%09red/gga:419674%09red/gga:424889%09red/gga:426266%09red/gga:418606%09red/gga:421535%09red/gga:424968%09red/gga:423359%09red/gga:420288%09red/gga:422395%09red/gga:425…
Cell cycle	KEGG PATHWAY	gga04110	105	114	3.72e-05	0.000314158	378914|425111|429929|419493|425619|424295|771294|427658|693255|422805|421932|418335|416575|422043|420231|427328|417258|421228|420536|420332|396252|416776|420824|424507|416838|395297|418735|418739|423949|417714|427473|424640|416158|395376|416319|422461|416955|373984|427437|395609|427820|416667|417554|386582|378922|424735|426117|100857489|420558|423045|427918|418001|418000|769430|374260|395076|4223…	http://www.genome.jp/kegg-bin/show_pathway?gga04110/gga:427918%09red/gga:417554%09red/gga:427473%09red/gga:418058%09red/gga:100857489%09red/gga:427328%09red/gga:417714%09red/gga:420206%09red/gga:422805%09red/gga:427658%09red/gga:420286%09red/gga:419190%09red/gga:395297%09red/gga:420536%09red/gga:373961%09red/gga:420231%09red/gga:423949%09red/gga:420332%09red/gga:424307%09red/gga:424735%09red/gga:…
Tight junction	KEGG PATHWAY	gga04530	133	156	4.65e-05	0.0003872	422232|395983|395751|769340|419523|427393|101748842|423970|425665|426130|396469|425049|396392|395442|396465|429135|395917|419399|422127|395701|424910|424990|424991|420903|420132|417310|415388|416460|418790|100858027|418166|426867|420439|416318|418491|429147|428091|373984|768487|396152|425802|395511|422592|415371|769757|421409|417750|415457|408032|422108|395871|415296|421564|100857247|415883|37391…	http://www.genome.jp/kegg-bin/show_pathway?gga04530/gga:424682%09red/gga:396455%09red/gga:768566%09red/gga:395917%09red/gga:396284%09red/gga:427017%09red/gga:100857247%09red/gga:418166%09red/gga:373970%09red/gga:426130%09red/gga:395158%09red/gga:416986%09red/gga:100857214%09red/gga:421688%09red/gga:415371%09red/gga:396215%09red/gga:396211%09red/gga:420962%09red/gga:396442%09red/gga:428091%09red/g…
Phosphatidylinositol signaling system	KEGG PATHWAY	gga04070	88	91	4.87e-05	0.00040193	420221|424747|424214|424745|425291|420504|422136|423070|421032|417472|421132|396523|422807|423973|422731|416767|417015|418938|427243|101751177|419609|421656|422454|395855|395694|416743|424114|417135|418498|424826|422611|423421|771549|423197|776273|415805|424839|100859723|419175|429096|416010|415587|395412|420416|423675|427515|415951|770911|419444|417430|425224|423932|771142|427687|420700|422312|4…	http://www.genome.jp/kegg-bin/show_pathway?gga04070/gga:421132%09red/gga:418690%09red/gga:100857877%09red/gga:425224%09red/gga:421032%09red/gga:395855%09red/gga:776273%09red/gga:422312%09red/gga:419175%09red/gga:417015%09red/gga:424214%09red/gga:395412%09red/gga:416730%09red/gga:418212%09red/gga:418181%09red/gga:418182%09red/gga:419517%09red/gga:422454%09red/gga:396523%09red/gga:422611%09red/gga:…
Ubiquitin mediated proteolysis	KEGG PATHWAY	gga04120	113	127	5.15e-05	0.00042147	419495|430767|420185|420187|100858564|427809|415497|416769|422805|374038|373920|422514|100859884|417258|419145|421228|427134|416775|415784|395299|416838|415302|395297|416660|418735|416678|776286|417898|427021|417024|423185|416319|424122|422461|100859413|427437|422940|395280|374012|426918|416383|417628|419074|374076|770961|416487|420252|420095|395178|100857563|424837|418001|415367|395609|421577|42…	http://www.genome.jp/kegg-bin/show_pathway?gga04120/gga:424122%09red/gga:430767%09red/gga:416383%09red/gga:424804%09red/gga:395280%09red/gga:374038%09red/gga:420447%09red/gga:427153%09red/gga:420653%09red/gga:374076%09red/gga:419074%09red/gga:422805%09red/gga:428787%09red/gga:395299%09red/gga:423664%09red/gga:419758%09red/gga:395297%09red/gga:422514%09red/gga:416630%09red/gga:425483%09red/gga:100…
Cytokine-cytokine receptor interaction	KEGG PATHWAY	gga04060	163	202	5.26e-05	0.00042856	422230|395199|417247|395196|395451|396412|100859797|396324|395337|420695|396054|693251|427718|417800|396488|395258|416686|424197|396399|395362|378779|422510|770275|374094|414804|396466|418158|374147|427406|404533|396495|395111|378781|395294|100859707|771058|374249|395274|419771|419067|378930|771801|416586|396308|395684|418943|373904|407090|100858424|419784|395205|101750396|395665|428015|415652|41…	http://www.genome.jp/kegg-bin/show_pathway?gga04060/gga:101750396%09red/gga:396453%09red/gga:396324%09red/gga:424325%09red/gga:395914%09red/gga:374136%09red/gga:374223%09red/gga:374229%09red/gga:395324%09red/gga:408184%09red/gga:769278%09red/gga:395494%09red/gga:395551%09red/gga:427718%09red/gga:420718%09red/gga:422581%09red/gga:416307%09red/gga:395096%09red/gga:395090%09red/gga:378930%09red/gga:…
Purine metabolism	KEGG PATHWAY	gga00230	111	125	6.29e-05	0.000508157	426929|426928|415859|419081|423735|419089|420752|776127|417968|427253|423871|427399|769958|396002|424697|428227|421936|424133|396540|374095|420034|424116|427645|395916|395915|426534|425215|425199|426435|420788|416071|418538|418160|423343|422055|426866|425028|419675|100858145|422743|420328|421954|396091|396456|429128|378929|415455|428588|420253|423041|424932|422185|422587|428399|421574|428907|3950…	http://www.genome.jp/kegg-bin/show_pathway?gga00230/gga:417968%09red/gga:396456%09red/gga:769469%09red/gga:395915%09red/gga:100857155%09red/gga:416071%09red/gga:771678%09red/gga:425028%09red/gga:418160%09red/gga:422743%09red/gga:422587%09red/gga:776127%09red/gga:395653%09red/gga:417281%09red/gga:395091%09red/gga:429128%09red/gga:423826%09red/gga:420328%09red/gga:419194%09red/gga:418185%09red/gga:…
Autophagy - animal	KEGG PATHWAY	gga04140	105	117	7.4e-05	0.000589826	420995|424746|395983|421784|417166|422441|396329|396245|429557|431670|427390|423971|416766|417015|419091|776459|419885|427322|414800|415549|770240|416318|421497|422347|396405|416552|771230|417414|416558|424826|404750|396090|422592|424080|423441|427466|416481|423192|418896|423194|419605|416800|424522|418369|417635|417637|374177|396145|429096|416016|417472|421808|395412|424920|396282|423675|423778|…	http://www.genome.jp/kegg-bin/show_pathway?gga04140/gga:101748881%09red/gga:415961%09red/gga:424688%09red/gga:417414%09red/gga:100857877%09red/gga:396282%09red/gga:427322%09red/gga:417166%09red/gga:431670%09red/gga:417015%09red/gga:395412%09red/gga:396329%09red/gga:416800%09red/gga:395149%09red/gga:424522%09red/gga:419091%09red/gga:424971%09red/gga:771230%09red/gga:422592%09red/gga:429096%09red/g…
Spliceosome	KEGG PATHWAY	gga03040	98	107	7.6e-05	0.00060404	395629|416270|100858001|420751|430767|420618|771295|427717|419036|417765|420055|420054|424136|419884|420747|395853|427602|395298|416947|423504|424056|422813|419556|422052|416157|419959|421243|395370|416492|417916|421492|421760|416704|417559|419254|419608|419600|420402|420144|426265|426516|420128|418248|423889|415680|422361|416232|424889|100859332|419593|427458|426061|422401|426667|419689|420811|4…	http://www.genome.jp/kegg-bin/show_pathway?gga03040/gga:100858001%09red/gga:416704%09red/gga:430767%09red/gga:415680%09red/gga:417559%09red/gga:374226%09red/gga:772264%09red/gga:395853%09red/gga:421760%09red/gga:373972%09red/gga:416270%09red/gga:426265%09red/gga:427717%09red/gga:417991%09red/gga:771344%09red/gga:420144%09red/gga:426667%09red/gga:420128%09red/gga:396195%09red/gga:417916%09red/gga:…
Adrenergic signaling in cardiomyocytes	KEGG PATHWAY	gga04261	112	128	8.76e-05	0.000681916	423737|395350|100858946|420935|428435|395985|395099|422688|427417|419934|419523|415996|396523|423970|423408|396529|373924|378903|374097|423460|424733|396019|419313|396549|374259|395693|421543|428333|374244|770103|419774|430150|427515|395378|396472|416318|395279|420328|396065|429272|423324|427909|417319|395759|417706|777366|769202|428708|396378|417428|417429|423298|417739|374175|422933|395760|3959…	http://www.genome.jp/kegg-bin/show_pathway?gga04261/gga:396282%09red/gga:423512%09red/gga:419934%09red/gga:395855%09red/gga:428708%09red/gga:428333%09red/gga:423090%09red/gga:428420%09red/gga:395099%09red/gga:420328%09red/gga:416730%09red/gga:396446%09red/gga:427909%09red/gga:396032%09red/gga:396523%09red/gga:396529%09red/gga:374259%09red/gga:395707%09red/gga:395350%09red/gga:415732%09red/gga:423…
Insulin signaling pathway	KEGG PATHWAY	gga04910	107	121	9.41e-05	0.000726123	395983|417166|396245|429557|396523|374231|417579|418335|374038|373889|430370|378909|419885|396019|416630|395855|419399|395114|395299|424991|415549|417361|422815|770341|395217|395218|395219|420435|427185|421497|396061|422347|771961|424826|425328|769420|422592|420133|421248|422630|429269|417543|373915|430557|100858827|422181|417637|396145|429096|396148|374044|427515|423778|416939|417438|419444|4184…	http://www.genome.jp/kegg-bin/show_pathway?gga04910/gga:396457%09red/gga:396458%09red/gga:417361%09red/gga:374038%09red/gga:395855%09red/gga:417166%09red/gga:101747406%09red/gga:423698%09red/gga:416986%09red/gga:395299%09red/gga:417173%09red/gga:416630%09red/gga:396523%09red/gga:424971%09red/gga:420435%09red/gga:422592%09red/gga:421248%09red/gga:426792%09red/gga:395217%09red/gga:395219%09red/gga:…
FoxO signaling pathway	KEGG PATHWAY	gga04068	108	123	0.000105525	0.000806092	378914|425111|420027|395983|424586|422443|420343|396245|693255|427390|423971|374231|420115|416575|396399|422512|374094|419885|424912|396494|415549|420435|427181|770240|427185|421769|421497|422347|427437|418090|424826|416667|422592|420133|415458|100857767|408035|426054|417739|418000|396145|429096|395076|420148|421906|374042|374047|423675|423778|769118|423165|419444|378894|378891|419166|771145|4282…	http://www.genome.jp/kegg-bin/show_pathway?gga04068/gga:419187%09red/gga:396457%09red/gga:396458%09red/gga:421769%09red/gga:427017%09red/gga:427150%09red/gga:395928%09red/gga:416986%09red/gga:395983%09red/gga:100857767%09red/gga:429064%09red/gga:423669%09red/gga:378891%09red/gga:378894%09red/gga:424971%09red/gga:420435%09red/gga:374094%09red/gga:422592%09red/gga:426792%09red/gga:421614%09red/gga:…
Lysosome	KEGG PATHWAY	gga04142	99	110	0.000108702	0.000825992	423736|428864|424961|418621|415581|396329|425576|416577|100857973|396547|419311|414800|100859261|427646|422121|416834|419552|416462|417021|426863|395272|768530|426049|417829|427823|418096|415674|421959|396090|419014|423353|419077|420720|770893|422188|422727|771459|395474|395602|395472|395473|416395|427854|420149|421076|425657|415425|427294|424807|396044|417848|395380|419681|419879|426199|417606|4…	http://www.genome.jp/kegg-bin/show_pathway?gga04142/gga:396329%09red/gga:427284%09red/gga:100857973%09red/gga:396044%09red/gga:427854%09red/gga:424961%09red/gga:427204%09red/gga:419077%09red/gga:422392%09red/gga:427294%09red/gga:422121%09red/gga:426790%09red/gga:417848%09red/gga:770893%09red/gga:415581%09red/gga:426199%09red/gga:419681%09red/gga:771459%09red/gga:427466%09red/gga:428958%09red/gga:…
Apelin signaling pathway	KEGG PATHWAY	gga04371	105	119	0.000114978	0.000866232	420893|396245|427803|396523|419402|771582|373888|423787|374097|374094|419885|423581|395855|427721|415549|420788|422815|426373|395210|395928|373931|416677|769603|420435|723973|770240|396472|427185|420935|396065|772239|395340|417319|395759|417706|421409|769202|429557|417637|396148|395760|395412|420148|374207|396368|396043|427515|769118|396367|395149|395670|417434|396445|101748756|422013|100859179|4…	http://www.genome.jp/kegg-bin/show_pathway?gga04371/gga:100857877%09red/gga:374135%09red/gga:396043%09red/gga:771582%09red/gga:427017%09red/gga:395855%09red/gga:416986%09red/gga:420893%09red/gga:396356%09red/gga:769603%09red/gga:395412%09red/gga:420328%09red/gga:416730%09red/gga:396445%09red/gga:418212%09red/gga:423581%09red/gga:395149%09red/gga:100858976%09red/gga:396523%09red/gga:420435%09red/g…
Oocyte meiosis	KEGG PATHWAY	gga04114	91	99	0.000123271	0.000918571	423737|419493|425619|423878|422688|427658|396523|422805|421932|416363|416575|421226|420231|417258|396019|421228|395855|396252|395113|416838|771857|415549|418735|428537|421250|416158|416319|416318|420935|416955|420245|421642|423816|427820|418090|101748777|420788|417554|426117|378804|422461|417739|374175|418001|396145|423512|422832|418243|420650|395412|421570|427515|422273|421372|416842|378890|4255…	http://www.genome.jp/kegg-bin/show_pathway?gga04114/gga:417554%09red/gga:418212%09red/gga:423512%09red/gga:395855%09red/gga:420245%09red/gga:420650%09red/gga:418605%09red/gga:396198%09red/gga:395412%09red/gga:420328%09red/gga:419190%09red/gga:378890%09red/gga:418182%09red/gga:423878%09red/gga:420783%09red/gga:396523%09red/gga:420231%09red/gga:395188%09red/gga:423460%09red/gga:425536%09red/gga:416…
NOD-like receptor signaling pathway	KEGG PATHWAY	gga04621	108	124	0.000130434	0.000965291	417241|415708|424746|395983|421784|396329|428942|100008585|427390|100859840|418132|395196|424190|417499|420420|415905|395366|415589|395442|422201|417796|423021|396495|771952|693266|417707|424350|417287|418827|770240|395840|419484|395681|395280|417825|395284|418014|374012|422592|416320|378921|420407|426978|395872|100858732|427502|424835|417739|422936|395764|422580|421808|395412|419755|423471|39531…	http://www.genome.jp/kegg-bin/show_pathway?gga04621/gga:417796%09red/gga:430480%09red/gga:395284%09red/gga:423146%09red/gga:395280%09red/gga:424044%09red/gga:423021%09red/gga:430113%09red/gga:395498%09red/gga:422580%09red/gga:417499%09red/gga:417287%09red/gga:424350%09red/gga:395412%09red/gga:424190%09red/gga:421684%09red/gga:416730%09red/gga:396330%09red/gga:396329%09red/gga:419755%09red/gga:423…
AGE-RAGE signaling pathway in diabetic complications	KEGG PATHWAY	gga04933	83	90	0.000221792	0.00154692	422257|396341|417430|395255|424214|395983|769763|420416|374094|395917|423014|396065|423778|420854|395909|396340|422350|395928|396229|374106|415805|424799|395530|419444|420815|424797|424826|421352|421543|425224|776273|395556|395532|100858838|374231|420027|419012|395196|771145|771142|422592|427687|396399|421409|396243|415905|386583|395247|396282|396133|424673|424971|396438|395871|395872|422573|4198…	http://www.genome.jp/kegg-bin/show_pathway?gga04933/gga:417430%09red/gga:396243%09red/gga:420854%09red/gga:395255%09red/gga:396282%09red/gga:421409%09red/gga:395132%09red/gga:415805%09red/gga:429096%09red/gga:425224%09red/gga:424044%09red/gga:395871%09red/gga:771142%09red/gga:771145%09red/gga:421352%09red/gga:424799%09red/gga:415905%09red/gga:424797%09red/gga:427687%09red/gga:396438%09red/gga:424…
Melanogenesis	KEGG PATHWAY	gga04916	83	91	0.000280738	0.00191412	427687|395099|423737|424949|395829|420854|395562|395703|374060|395561|415732|396368|396028|395396|427515|427417|420328|396229|395865|429040|422011|395964|396245|373885|396367|395340|422688|374243|408082|417430|373909|100859610|396523|373887|415698|100170842|419885|418335|395508|416667|374168|395230|374059|395229|418154|419313|374097|771092|396543|419416|374062|418123|419147|395572|427937|395855|3…	http://www.genome.jp/kegg-bin/show_pathway?gga04916/gga:417430%09red/gga:374175%09red/gga:374097%09red/gga:396245%09red/gga:374243%09red/gga:423737%09red/gga:374059%09red/gga:395913%09red/gga:420935%09red/gga:422688%09red/gga:373971%09red/gga:395775%09red/gga:428953%09red/gga:420854%09red/gga:771092%09red/gga:395855%09red/gga:396028%09red/gga:427856%09red/gga:100170842%09red/gga:427262%09red/gga:…
Herpes simplex virus 1 infection	KEGG PATHWAY	gga05168	122	150	0.000343397	0.00228207	421622|772264|395196|100859374|414741|424587|417166|100857736|100008585|396054|374209|395360|420420|396463|396019|417796|101747780|415700|420624|395299|427727|427728|415302|693266|693260|424185|422720|395274|419455|421497|427746|419815|395681|416552|424826|417825|395284|418014|374012|428240|395664|426970|423359|425389|419600|100858732|396370|100859134|426265|418083|100857563|422936|395476|429096|…	http://www.genome.jp/kegg-bin/show_pathway?gga05168/gga:417926%09red/gga:100857875%09red/gga:417796%09red/gga:430480%09red/gga:395284%09red/gga:423146%09red/gga:396282%09red/gga:772264%09red/gga:417166%09red/gga:430113%09red/gga:423359%09red/gga:417287%09red/gga:396195%09red/gga:421685%09red/gga:396330%09red/gga:395299%09red/gga:101747780%09red/gga:396442%09red/gga:693260%09red/gga:421497%09red/g…
Vascular smooth muscle contraction	KEGG PATHWAY	gga04270	100	117	0.000354499	0.00234704	418028|420022|395985|425979|420854|420893|396245|429128|396523|770292|428870|776459|396019|419313|396394|395855|421543|396256|415549|420788|419559|374065|420935|396065|423227|100499455|100858782|373908|421409|374077|395301|395971|422933|769924|423518|419752|395412|426747|426748|771552|100859339|422408|771655|427515|422407|417430|417434|396445|373965|422013|423682|428263|427687|396356|415732|39621…	http://www.genome.jp/kegg-bin/show_pathway?gga04270/gga:420854%09red/gga:418212%09red/gga:423518%09red/gga:423227%09red/gga:395855%09red/gga:771773%09red/gga:771678%09red/gga:373970%09red/gga:416980%09red/gga:417852%09red/gga:420893%09red/gga:396356%09red/gga:429128%09red/gga:770292%09red/gga:396215%09red/gga:420328%09red/gga:416730%09red/gga:419752%09red/gga:396445%09red/gga:418028%09red/gga:396…
ErbB signaling pathway	KEGG PATHWAY	gga04012	73	78	0.000386132	0.00252539	423737|396239|395410|419083|396416|396349|395983|414743|420332|421497|386572|431192|423778|416939|396229|422342|426482|417312|395928|396245|373906|378914|424860|419175|419444|417430|424826|770341|422688|429557|395556|395671|418727|396442|395654|374038|415354|431265|771142|422592|426130|374106|428752|419885|428937|424673|424971|408035|408036|395934|422456|776273|418406|427171|428837|426773|415805|…	http://www.genome.jp/kegg-bin/show_pathway?gga04012/gga:386572%09red/gga:417430%09red/gga:374175%09red/gga:416939%09red/gga:396245%09red/gga:422688%09red/gga:423737%09red/gga:415805%09red/gga:429096%09red/gga:395934%09red/gga:771142%09red/gga:428937%09red/gga:416567%09red/gga:418335%09red/gga:431265%09red/gga:408035%09red/gga:374038%09red/gga:424826%09red/gga:423778%09red/gga:408036%09red/gga:417…
Influenza A	KEGG PATHWAY	gga05164	111	135	0.000470419	0.00299192	417241|419324|415700|396245|100008585|693256|768817|396526|395196|420420|418787|419928|417796|769028|420624|423021|395299|396495|417401|415544|415549|415302|772225|693266|424185|422720|395274|428650|421497|416494|378894|395681|422346|373904|424826|417825|395284|416667|416320|100858328|426970|374072|420558|100858732|415296|100857563|395872|422936|395476|418000|429096|395764|417926|419755|423471|39…	http://www.genome.jp/kegg-bin/show_pathway?gga05164/gga:769675%09red/gga:417796%09red/gga:430480%09red/gga:395284%09red/gga:423146%09red/gga:424044%09red/gga:770454%09red/gga:423021%09red/gga:430113%09red/gga:416667%09red/gga:421685%09red/gga:396330%09red/gga:395299%09red/gga:419755%09red/gga:423669%09red/gga:417401%09red/gga:396526%09red/gga:396033%09red/gga:407090%09red/gga:424971%09red/gga:395…
Ribosome	KEGG PATHWAY	gga03010	101	120	0.000478206	0.00303811	426845|396001|769700|424584|416275|420182|422526|415551|418723|417574|768957|771528|421385|427323|769981|776054|422122|416544|416542|425468|373937|373936|426121|770249|421256|396262|419069|420001|420003|428840|423726|419895|395849|770979|416706|417823|418016|374255|424436|417158|769996|416122|422066|395269|415498|770813|768930|770722|417140|416253|396148|418710|419049|424924|417264|396280|422477|…	http://www.genome.jp/kegg-bin/show_pathway?gga03010/gga:374133%09red/gga:374132%09red/gga:416706%09red/gga:418699%09red/gga:374134%09red/gga:422507%09red/gga:396280%09red/gga:395269%09red/gga:427323%09red/gga:421445%09red/gga:416275%09red/gga:421443%09red/gga:426666%09red/gga:395796%09red/gga:421121%09red/gga:396448%09red/gga:374255%09red/gga:770813%09red/gga:422122%09red/gga:415498%09red/gga:768…
Peroxisome	KEGG PATHWAY	gga04146	73	79	0.000492457	0.00310813	768471|418165|396550|424487|419153|374042|419043|431056|420638|420192|426354|395785|426601|421669|421886|422547|424112|421197|100858352|422345|768555|395807|415812|420878|769879|771808|416728|423201|100857693|770953|417694|416709|422869|770094|423896|420533|101747962|396025|417195|424598|418299|771421|424135|100858408|770344|424224|427429|420131|100857696|429155|421548|423028|415800|419396|421999…	http://www.genome.jp/kegg-bin/show_pathway?gga04146/gga:416709%09red/gga:420878%09red/gga:422547%09red/gga:421999%09red/gga:415800%09red/gga:416728%09red/gga:396550%09red/gga:418302%09red/gga:429155%09red/gga:420638%09red/gga:423201%09red/gga:420554%09red/gga:770344%09red/gga:417366%09red/gga:421669%09red/gga:395938%09red/gga:770094%09red/gga:424598%09red/gga:421886%09red/gga:416324%09red/gga:423…
Gap junction	KEGG PATHWAY	gga04540	76	84	0.000577582	0.00359046	427687|427339|418212|395412|395273|100859181|396349|395278|428252|415732|396368|423014|386572|431192|420328|396229|422407|419910|396245|429128|421037|396367|420883|417378|427633|374077|417430|100857214|396254|422013|396442|423682|395469|427262|431043|396426|396427|374097|395340|374128|428707|419885|417255|419313|395581|424225|408035|418978|374196|420788|428070|768337|396252|373933|421614|415557|1…	http://www.genome.jp/kegg-bin/show_pathway?gga04540/gga:386572%09red/gga:416730%09red/gga:415549%09red/gga:396245%09red/gga:422408%09red/gga:431043%09red/gga:422407%09red/gga:418212%09red/gga:420935%09red/gga:395278%09red/gga:428070%09red/gga:421037%09red/gga:408035%09red/gga:374196%09red/gga:373933%09red/gga:771678%09red/gga:100857247%09red/gga:418166%09red/gga:428707%09red/gga:427262%09red/gga:…
GnRH signaling pathway	KEGG PATHWAY	gga04912	76	84	0.000577582	0.00359046	427144|420419|395412|427515|419954|396349|771552|769763|395985|421579|386572|415732|420935|423014|416496|431192|423778|420328|396229|423227|419910|396245|418212|421829|424986|422688|417430|421998|396523|423572|422013|396442|419885|395654|771145|770134|422592|427687|428870|395983|415905|395340|386583|395368|396394|374077|419313|424673|374108|424225|395855|395917|101749229|421183|423737|427262|3964…	http://www.genome.jp/kegg-bin/show_pathway?gga04912/gga:386572%09red/gga:417430%09red/gga:374175%09red/gga:101749229%09red/gga:396245%09red/gga:422688%09red/gga:423737%09red/gga:374077%09red/gga:396523%09red/gga:420935%09red/gga:395917%09red/gga:421829%09red/gga:421579%09red/gga:771145%09red/gga:417739%09red/gga:415905%09red/gga:423227%09red/gga:395855%09red/gga:770134%09red/gga:373931%09red/gga:…
RNA degradation	KEGG PATHWAY	gga03018	66	70	0.000627151	0.00384888	418821|100857630|395689|415811|425032|418926|419674|420751|428595|426807|426566|422466|396017|419932|772197|421236|420669|769972|769850|427114|100858560|415359|415992|419781|423918|422508|419716|416183|430997|619530|770425|419189|419783|417765|374064|420055|422733|420704|100858931|415733|396295|426775|395225|415294|424778|415656|417851|427137|423844|429172|421206|100858397|423626|416423|417182|41…	http://www.genome.jp/kegg-bin/show_pathway?gga03018/gga:423844%09red/gga:421267%09red/gga:422466%09red/gga:429172%09red/gga:419189%09red/gga:428595%09red/gga:100858560%09red/gga:427114%09red/gga:424778%09red/gga:427137%09red/gga:419454%09red/gga:417851%09red/gga:422508%09red/gga:419932%09red/gga:420751%09red/gga:416423%09red/gga:419674%09red/gga:418926%09red/gga:100858397%09red/gga:417182%09red/g…
Inositol phosphate metabolism	KEGG PATHWAY	gga00562	66	71	0.000803099	0.00478627	395356|396435|418992|423070|776273|423345|424214|424745|425291|424114|420504|423014|423675|421762|422136|419999|418938|415951|427687|421032|416996|771549|419444|424826|421132|425224|422807|420072|423973|423421|423932|416743|418690|416767|417015|100857877|417135|427243|101751177|419609|420700|422388|424971|420416|421656|422454|420199|422312|425030|415805|422387|417472|418182|418498|418181|428180|4…	http://www.genome.jp/kegg-bin/show_pathway?gga00562/gga:421132%09red/gga:419999%09red/gga:422454%09red/gga:423675%09red/gga:420700%09red/gga:428180%09red/gga:100857877%09red/gga:416767%09red/gga:415805%09red/gga:425224%09red/gga:416743%09red/gga:421032%09red/gga:422136%09red/gga:417472%09red/gga:396435%09red/gga:420504%09red/gga:424826%09red/gga:421762%09red/gga:776273%09red/gga:422312%09red/gga:…
C-type lectin receptor signaling pathway	KEGG PATHWAY	gga04625	77	87	0.000817649	0.00486796	415725|419752|395412|419083|386574|395983|769763|424586|421497|395928|427515|423778|396229|378890|427272|419910|396245|418212|429451|415805|415336|430480|419444|378804|420815|424826|395284|396523|418406|374254|396442|419429|404671|395196|771145|771142|422592|423062|415711|415652|415905|429096|426852|424044|395442|424673|424971|419964|395855|395149|419885|427171|395113|396033|423669|421183|423021|…	http://www.genome.jp/kegg-bin/show_pathway?gga04625/gga:419429%09red/gga:396451%09red/gga:428264%09red/gga:396245%09red/gga:427839%09red/gga:693266%09red/gga:424044%09red/gga:430480%09red/gga:395815%09red/gga:420815%09red/gga:423062%09red/gga:771142%09red/gga:771145%09red/gga:395196%09red/gga:417739%09red/gga:415905%09red/gga:396384%09red/gga:424826%09red/gga:395855%09red/gga:407090%09red/gga:427…
Biosynthesis of amino acids	KEGG PATHWAY	gga01230	58	60	0.000874203	0.00512021	396435|423272|423918|396261|408024|374064|424716|428969|427292|396017|431056|423635|769850|418193|415991|420293|769203|396489|395735|423976|424381|418544|418545|395689|100858836|423019|415746|420574|416165|424112|422069|395833|418639|427308|422931|417253|417185|417030|423628|101747660|427263|374009|417545|415884|373916|417540|770045|422185|428994|396498|428411|396456|416520|396533|100858903|39549…	http://www.genome.jp/kegg-bin/show_pathway?gga01230/gga:373916%09red/gga:422931%09red/gga:428994%09red/gga:396456%09red/gga:424716%09red/gga:396533%09red/gga:418193%09red/gga:408024%09red/gga:395833%09red/gga:417185%09red/gga:423635%09red/gga:770045%09red/gga:422069%09red/gga:396435%09red/gga:424381%09red/gga:415746%09red/gga:431056%09red/gga:395735%09red/gga:395492%09red/gga:396498%09red/gga:427…
p53 signaling pathway	KEGG PATHWAY	gga04115	62	66	0.000955671	0.00552453	396341|425428|378914|429929|422211|395236|395274|374047|426464|425204|423675|423493|373987|421766|419382|417644|416552|770613|100859755|422512|693255|395476|417926|418090|100859853|395284|421936|771726|421977|424777|420231|374076|395401|426970|416161|396282|426117|423720|419928|429072|420558|415948|420253|396252|420624|423172|424275|428089|423185|768913|419823|693266|100858796|421683|421682|41540…	http://www.genome.jp/kegg-bin/show_pathway?gga04115/gga:417926%09red/gga:374047%09red/gga:425204%09red/gga:415948%09red/gga:429072%09red/gga:423675%09red/gga:428089%09red/gga:420790%09red/gga:423493%09red/gga:374260%09red/gga:395284%09red/gga:426464%09red/gga:421936%09red/gga:424777%09red/gga:396282%09red/gga:421766%09red/gga:373954%09red/gga:100859755%09red/gga:426117%09red/gga:422211%09red/gga:…
Apoptosis	KEGG PATHWAY	gga04210	103	127	0.00100551	0.00576645	415464|429929|395983|374158|415700|396240|396329|396245|693255|374234|396526|425049|419885|396466|395857|395693|420624|415549|693266|395928|101750363|395274|418166|421497|395963|373904|771230|417414|395280|424826|395284|427466|374012|396090|422591|422592|419014|424080|374078|426970|378921|415296|100857247|395476|395477|429096|378894|395412|396282|425657|426464|423778|419444|417926|395673|395674|7…	http://www.genome.jp/kegg-bin/show_pathway?gga04210/gga:417414%09red/gga:396329%09red/gga:395284%09red/gga:423146%09red/gga:426464%09red/gga:395280%09red/gga:396282%09red/gga:395857%09red/gga:417204%09red/gga:100857247%09red/gga:418166%09red/gga:421688%09red/gga:396199%09red/gga:416860%09red/gga:395412%09red/gga:693266%09red/gga:429064%09red/gga:418212%09red/gga:396337%09red/gga:423669%09red/gga:…
Progesterone-mediated oocyte maturation	KEGG PATHWAY	gga04914	70	78	0.0010731	0.00605189	418605|418735|418901|386579|417258|421570|420935|418090|395983|769763|417269|422461|421497|423778|420328|415732|427658|396188|422013|396245|396367|419444|416842|424826|423816|416575|422805|422675|422273|416363|421226|101748777|771145|771142|415400|396172|420788|771857|374097|395340|423064|419493|419960|424971|421228|395889|420375|396239|415326|427171|396252|421183|396198|418207|396368|415549|3961…	http://www.genome.jp/kegg-bin/show_pathway?gga04914/gga:418605%09red/gga:396245%09red/gga:422461%09red/gga:386579%09red/gga:420935%09red/gga:422675%09red/gga:421570%09red/gga:771142%09red/gga:771145%09red/gga:417739%09red/gga:101748777%09red/gga:424826%09red/gga:423778%09red/gga:422273%09red/gga:396145%09red/gga:427171%09red/gga:373953%09red/gga:418901%09red/gga:395340%09red/gga:416363%09red/gga:…
Necroptosis	KEGG PATHWAY	gga04217	104	131	0.00154552	0.00827955	417241|423737|420027|419150|395983|415700|422688|396240|100008585|418132|423021|395196|428725|428870|416789|378909|101751709|768406|395858|100859381|420901|772225|693266|422720|424629|776282|395274|423612|425637|395845|770805|423227|395681|373904|395280|395284|374012|378921|422592|771158|416320|424080|421248|419077|374072|426617|100858732|427502|395970|404299|374175|395764|378894|771552|396282|42…	http://www.genome.jp/kegg-bin/show_pathway?gga04217/gga:415841%09red/gga:425637%09red/gga:404299%09red/gga:415686%09red/gga:418461%09red/gga:395284%09red/gga:423146%09red/gga:395280%09red/gga:424044%09red/gga:423227%09red/gga:420201%09red/gga:423021%09red/gga:430113%09red/gga:395498%09red/gga:416789%09red/gga:395556%09red/gga:415725%09red/gga:417287%09red/gga:419077%09red/gga:423612%09red/gga:421…
Oxidative phosphorylation	KEGG PATHWAY	gga00190	92	113	0.00166415	0.0087368	395821|374159|771510|424102|417249|427009|769492|771947|416978|772150|416571|421939|769146|415674|418477|415826|420337|416543|431564|419793|418162|421392|420243|101749042|422115|770638|769735|424349|418541|404751|769424|395758|770135|772135|100859320|386581|423763|420259|426199|419866|431629|770724|100859720|395474|424032|395472|395473|427854|416391|416013|776719|424142|100859641|100858216|423830…	http://www.genome.jp/kegg-bin/show_pathway?gga00190/gga:416978%09red/gga:419743%09red/gga:430210%09red/gga:427854%09red/gga:416543%09red/gga:770190%09red/gga:418162%09red/gga:395497%09red/gga:771478%09red/gga:100859320%09red/gga:423830%09red/gga:424978%09red/gga:775974%09red/gga:769146%09red/gga:772150%09red/gga:419108%09red/gga:426415%09red/gga:100859641%09red/gga:420337%09red/gga:100859720%09re…
PPAR signaling pathway	KEGG PATHWAY	gga03320	59	64	0.00167613	0.00877576	423122|414834|427237|396550|395706|426008|416154|424649|426354|373928|422547|396246|426892|418589|418982|422345|422869|770094|423896|419019|374018|374189|374165|422678|424380|769933|374015|101747587|423118|416324|395263|395221|769087|431683|424810|419802|424005|404536|374120|396219|420197|396231|420090|416588|424877|428164|417730|417220|415487|417366|417143|396536|396379|396457|416068|419557|3964…	http://www.genome.jp/kegg-bin/show_pathway?gga03320/gga:424649%09red/gga:422547%09red/gga:396458%09red/gga:396457%09red/gga:424005%09red/gga:396550%09red/gga:416588%09red/gga:374015%09red/gga:404536%09red/gga:418982%09red/gga:416154%09red/gga:769933%09red/gga:417366%09red/gga:418589%09red/gga:374018%09red/gga:417730%09red/gga:770094%09red/gga:417220%09red/gga:423122%09red/gga:395263%09red/gga:101…
Adherens junction	KEGG PATHWAY	gga04520	63	70	0.00176501	0.00914165	100857875|395688|415626|395132|395230|418044|422077|415860|396516|396047|395865|421761|422323|396024|426359|432370|424842|416184|396035|427947|424532|417669|396526|396442|396294|416667|776816|395964|420133|395229|396399|426130|396422|415591|395247|418815|395442|396134|418934|395870|395871|417853|420468|423648|395917|421049|415296|421564|396494|428852|432368|373918|396238|424568|395330|395508|4177…	http://www.genome.jp/kegg-bin/show_pathway?gga04520/gga:395688%09red/gga:395889%09red/gga:395330%09red/gga:395871%09red/gga:100857875%09red/gga:428852%09red/gga:424842%09red/gga:415860%09red/gga:395917%09red/gga:396024%09red/gga:418815%09red/gga:395870%09red/gga:396047%09red/gga:396516%09red/gga:373918%09red/gga:415626%09red/gga:421761%09red/gga:395247%09red/gga:432368%09red/gga:395229%09red/gga:…
mRNA surveillance pathway	KEGG PATHWAY	gga03015	63	70	0.00176501	0.00914165	421929|421250|417844|374206|416350|419674|416318|374226|422258|395878|416605|419100|396021|423324|422346|100858231|416704|421372|419523|424889|421595|416182|425473|419189|423970|421694|423460|418670|423338|422319|417667|418734|423131|421819|424753|768522|426014|430997|424733|396019|100858240|419331|769169|421046|416872|769028|422214|415942|100858636|420119|427379|428216|424444|419410|416494|42285…	http://www.genome.jp/kegg-bin/show_pathway?gga03015/gga:423460%09red/gga:418734%09red/gga:424753%09red/gga:417667%09red/gga:415942%09red/gga:424733%09red/gga:419189%09red/gga:416605%09red/gga:396021%09red/gga:374226%09red/gga:421595%09red/gga:422258%09red/gga:427266%09red/gga:395878%09red/gga:423512%09red/gga:374206%09red/gga:422214%09red/gga:426014%09red/gga:423416%09red/gga:419674%09red/gga:421…
Pyrimidine metabolism	KEGG PATHWAY	gga00240	55	59	0.00200443	0.0101898	426929|426928|776992|420253|426866|415876|421921|419675|419531|100858145|770922|427551|420266|422327|427778|423871|419081|427399|422094|769958|374095|771849|423343|771901|429100|421936|419255|421954|395080|770392|429083|770258|395719|395915|428447|420034|424326|421833|423826|430103|422556|395916|769338|418620|416949|419561|420942|421060|417281|428659|422648|416505|424256|771077|424406	http://www.genome.jp/kegg-bin/show_pathway?gga00240/gga:422648%09red/gga:424326%09red/gga:770258%09red/gga:426928%09red/gga:426929%09red/gga:395915%09red/gga:395916%09red/gga:420266%09red/gga:770392%09red/gga:770922%09red/gga:427778%09red/gga:100858145%09red/gga:416505%09red/gga:769338%09red/gga:421954%09red/gga:418620%09red/gga:769958%09red/gga:419675%09red/gga:374095%09red/gga:395719%09red/gga:…
ECM-receptor interaction	KEGG PATHWAY	gga04512	71	83	0.0023023	0.0114029	100857718|396478|415560|396000|422506|374209|420757|421749|424121|769665|101748017|396242|421709|395142|396226|396306|101750889|396243|373987|373980|408043|431597|419031|428524|424799|417374|424797|395069|428268|395530|395532|396440|396524|424435|395470|374016|427355|374058|414837|419184|395951|396106|396420|424191|396133|396548|396292|395935|100049058|396076|396071|396213|418893|422350|427508|42…	http://www.genome.jp/kegg-bin/show_pathway?gga04512/gga:422348%09red/gga:396243%09red/gga:396538%09red/gga:419184%09red/gga:396478%09red/gga:374058%09red/gga:424121%09red/gga:396306%09red/gga:396000%09red/gga:374209%09red/gga:420757%09red/gga:422506%09red/gga:395935%09red/gga:100857718%09red/gga:424799%09red/gga:424435%09red/gga:424797%09red/gga:427850%09red/gga:395470%09red/gga:422350%09red/gga:…
Glycerophospholipid metabolism	KEGG PATHWAY	gga00564	78	94	0.00253859	0.0123697	418028|427381|770321|768530|426747|428870|424747|426748|771552|395314|426788|419685|421311|424321|427774|423227|423496|421059|772114|424986|420974|424666|422093|418196|100858782|421152|418356|428987|100858471|428743|420664|423895|770506|428661|422611|422610|423112|395650|769506|424263|419941|421375|426690|415716|421578|418293|421945|396394|396136|421925|772367|422129|421548|421303|421898|418098|1…	http://www.genome.jp/kegg-bin/show_pathway?gga00564/gga:416508%09red/gga:416980%09red/gga:422087%09red/gga:421311%09red/gga:424666%09red/gga:769506%09red/gga:423496%09red/gga:418196%09red/gga:421059%09red/gga:421152%09red/gga:422610%09red/gga:428743%09red/gga:427774%09red/gga:427138%09red/gga:772367%09red/gga:771655%09red/gga:423227%09red/gga:428661%09red/gga:421375%09red/gga:416425%09red/gga:416…
Glycolysis / Gluconeogenesis	KEGG PATHWAY	gga00010	50	53	0.00265949	0.0128523	396435|419158|395389|423347|374064|374044|423918|428969|396221|395356|771920|395689|428813|424691|769850|426435|415317|416066|768421|424171|423698|373889|424599|396017|428812|418610|395833|396457|427308|426812|418172|395979|426268|373997|417699|415783|416714|395218|419796|424405|430370|428411|395217|422705|396456|100859356|417615|396458|395492|374193	http://www.genome.jp/kegg-bin/show_pathway?gga00010/gga:395389%09red/gga:396456%09red/gga:396457%09red/gga:396458%09red/gga:417699%09red/gga:396435%09red/gga:395833%09red/gga:424691%09red/gga:415783%09red/gga:417615%09red/gga:428812%09red/gga:428813%09red/gga:424599%09red/gga:419796%09red/gga:395492%09red/gga:415317%09red/gga:426268%09red/gga:374193%09red/gga:423698%09red/gga:427308%09red/gga:373…
Cell adhesion molecules (CAMs)	KEGG PATHWAY	gga04514	96	122	0.00273192	0.0131474	428862|395822|424106|414745|420757|100859374|396249|772097|415315|693256|424364|418441|776920|395362|429135|424913|424910|396492|424990|768950|693260|428006|770104|418790|374068|424336|395565|424121|422292|395968|429147|417786|100858236|424980|419707|396092|386580|419762|425389|100859134|427746|395470|424402|421960|428253|768456|396202|428309|395385|395144|427968|768858|396175|415860|396420|37410…	http://www.genome.jp/kegg-bin/show_pathway?gga04514/gga:419184%09red/gga:396175%09red/gga:100857875%09red/gga:428862%09red/gga:403158%09red/gga:421960%09red/gga:424121%09red/gga:418661%09red/gga:768950%09red/gga:424336%09red/gga:429147%09red/gga:769267%09red/gga:374029%09red/gga:395144%09red/gga:417171%09red/gga:419824%09red/gga:428309%09red/gga:428253%09red/gga:395968%09red/gga:396202%09red/gga:…
Valine, leucine and isoleucine degradation	KEGG PATHWAY	gga00280	43	44	0.00334828	0.0154319	427190|419739|420632|423345|418774|395375|395374|424071|424072|418968|423011|421886|770828|395929|418193|416642|427395|770094|420290|424962|423979|425758|426812|417039|422049|396379|427269|396316|416811|417699|424380|431666|424877|426847|427561|429115|416969|421587|768706|415385|423947|417615|424405	http://www.genome.jp/kegg-bin/show_pathway?gga00280/gga:416642%09red/gga:429115%09red/gga:426847%09red/gga:416811%09red/gga:418193%09red/gga:425758%09red/gga:418968%09red/gga:770828%09red/gga:420632%09red/gga:424380%09red/gga:417615%09red/gga:770094%09red/gga:421886%09red/gga:417039%09red/gga:424962%09red/gga:427190%09red/gga:422049%09red/gga:427269%09red/gga:396379%09red/gga:417699%09red/gga:426…
Ribosome biogenesis in eukaryotes	KEGG PATHWAY	gga03008	59	67	0.00335093	0.0154319	415467|415626|416218|416276|417388|420458|427222|427278|427001|423633|426609|421236|421192|417477|432370|421295|768362|422196|415897|420870|420911|416973|420876|425734|419140|417986|425009|422346|424087|423355|415867|769632|418292|421811|422140|424897|424778|419614|420530|396193|100858366|417975|422697|423985|426152|415609|416545|419761|428327|417405|427952|100857200|425215|421326|426574|423795|4…	http://www.genome.jp/kegg-bin/show_pathway?gga03008/gga:416973%09red/gga:421295%09red/gga:425009%09red/gga:415867%09red/gga:100858366%09red/gga:420870%09red/gga:427278%09red/gga:420911%09red/gga:423633%09red/gga:417477%09red/gga:424778%09red/gga:415626%09red/gga:426152%09red/gga:427952%09red/gga:416218%09red/gga:423355%09red/gga:421192%09red/gga:416545%09red/gga:416276%09red/gga:427222%09red/gga:…
TGF-beta signaling pathway	KEGG PATHWAY	gga04350	74	90	0.0037554	0.0169565	395822|374249|427315|395826|395132|395543|416319|396438|395246|396324|395214|396308|396361|427277|373987|420206|395862|374096|771058|429557|396021|428131|427809|395282|395281|374094|768878|421352|417637|415395|395205|395303|395828|424639|395679|424325|373970|396399|396030|378779|421507|396119|395247|419126|395442|374213|416318|395852|374147|416487|420332|373992|396054|396053|416667|395814|396339|…	http://www.genome.jp/kegg-bin/show_pathway?gga04350/gga:429683%09red/gga:396324%09red/gga:424325%09red/gga:416667%09red/gga:396308%09red/gga:395814%09red/gga:415395%09red/gga:396021%09red/gga:395281%09red/gga:395282%09red/gga:374096%09red/gga:396165%09red/gga:396438%09red/gga:395852%09red/gga:374249%09red/gga:395076%09red/gga:395246%09red/gga:395247%09red/gga:417637%09red/gga:373970%09red/gga:395…
Fatty acid metabolism	KEGG PATHWAY	gga01212	49	53	0.0037985	0.0171244	423122|431579|423120|396550|420656|395706|427232|417366|418968|395785|396061|422547|770828|420858|422345|395929|419681|420290|422869|415539|770955|423896|428772|424005|421850|423119|423118|416324|422435|419601|428646|396504|424491|424810|424649|420518|420090|770094|424877|424564|426847|769787|427561|416969|421587|424251|423947|427934|415361	http://www.genome.jp/kegg-bin/show_pathway?gga01212/gga:427232%09red/gga:431579%09red/gga:396504%09red/gga:426847%09red/gga:422547%09red/gga:419681%09red/gga:424005%09red/gga:396550%09red/gga:427934%09red/gga:417366%09red/gga:418968%09red/gga:396061%09red/gga:770828%09red/gga:424649%09red/gga:415539%09red/gga:770094%09red/gga:423120%09red/gga:423122%09red/gga:416324%09red/gga:420656%09red/gga:424…
Adipocytokine signaling pathway	KEGG PATHWAY	gga04920	56	64	0.0045747	0.020121	420435|420027|395564|374223|427185|415700|423118|100859356|423778|422547|776459|422345|422347|422815|422011|427535|423896|424171|419429|420090|421438|422592|418155|404536|395983|416324|396405|424208|396130|395083|416986|396464|374120|424810|417730|396033|423669|427017|396231|395815|429688|421148|418325|426792|395299|430557|417287|429110|419455|417143|421497|396457|395928|374199|396458|415361	http://www.genome.jp/kegg-bin/show_pathway?gga04920/gga:419429%09red/gga:418155%09red/gga:429110%09red/gga:422547%09red/gga:396458%09red/gga:396457%09red/gga:429688%09red/gga:776459%09red/gga:374223%09red/gga:404536%09red/gga:422347%09red/gga:427017%09red/gga:423778%09red/gga:417730%09red/gga:374199%09red/gga:422345%09red/gga:416324%09red/gga:417143%09red/gga:423669%09red/gga:415700%09red/gga:416…
Hedgehog signaling pathway	KEGG PATHWAY	gga04340	40	41	0.00464331	0.0203152	425528|426000|100857862|416487|396282|416332|374118|374047|424804|395924|396045|378891|423854|395801|424299|395806|418375|427809|416181|770095|418335|374187|395956|420769|395615|395949|770168|769109|416904|417378|422460|418361|415488|415328|420783|419710|422851|424168|396341|424542	http://www.genome.jp/kegg-bin/show_pathway?gga04340/gga:418375%09red/gga:423854%09red/gga:416487%09red/gga:422460%09red/gga:418335%09red/gga:424804%09red/gga:424168%09red/gga:396045%09red/gga:396282%09red/gga:374118%09red/gga:395956%09red/gga:422851%09red/gga:770095%09red/gga:424299%09red/gga:395615%09red/gga:395801%09red/gga:427809%09red/gga:419710%09red/gga:374047%09red/gga:769109%09red/gga:395…
Salmonella infection	KEGG PATHWAY	gga05132	60	70	0.00464347	0.0203152	417241|426359|378913|395196|395312|769763|417739|416490|771782|423778|395468|429041|421761|395807|420571|415793|423461|424519|771904|776816|417558|776720|396526|395551|395337|771145|422592|374182|420420|395983|420668|416325|418502|422207|424673|418979|415296|395871|395872|101752218|429075|395917|396033|396054|421183|396495|416051|769965|424151|416837|419457|416016|554217|421685|373970|417750|3957…	http://www.genome.jp/kegg-bin/show_pathway?gga05132/gga:429075%09red/gga:416837%09red/gga:417739%09red/gga:416016%09red/gga:416051%09red/gga:396495%09red/gga:424151%09red/gga:395917%09red/gga:396054%09red/gga:395871%09red/gga:771782%09red/gga:771145%09red/gga:417241%09red/gga:424519%09red/gga:423778%09red/gga:420420%09red/gga:421761%09red/gga:373970%09red/gga:416325%09red/gga:373953%09red/gga:101…
Drug metabolism - other enzymes	KEGG PATHWAY	gga00983	51	57	0.00493451	0.0211715	769338|769339|776992|419081|426866|396283|424390|427551|420266|396322|100859645|396025|770916|422094|420830|771849|427823|769866|771901|429100|421936|424256|419255|769704|395653|425028|395719|415786|395612|424326|418178|100858145|415809|420253|395916|395915|416949|769847|420942|429083|416058|424406|422660|396537|423881|417466|396380|424404|414895|414896|417467	http://www.genome.jp/kegg-bin/show_pathway?gga00983/gga:396322%09red/gga:415809%09red/gga:424326%09red/gga:425028%09red/gga:396537%09red/gga:395915%09red/gga:395916%09red/gga:396025%09red/gga:420266%09red/gga:420830%09red/gga:416058%09red/gga:396283%09red/gga:100858145%09red/gga:769339%09red/gga:769338%09red/gga:396380%09red/gga:414896%09red/gga:414895%09red/gga:422660%09red/gga:395719%09red/gga:…
Mitophagy - animal	KEGG PATHWAY	gga04137	51	58	0.00618425	0.0253112	421577|418163|415626|770240|395983|421784|420007|421769|427651|423778|769118|396229|432370|374079|395149|419522|417825|771782|374177|423971|396442|419885|422592|420018|423062|416789|419484|419922|417410|770805|395303|424673|415451|424973|395693|417857|423194|416896|419993|416800|418207|395399|425722|396142|422930|395886|416016|418558|373954|395490|395644	http://www.genome.jp/kegg-bin/show_pathway?gga04137/gga:374177%09red/gga:422930%09red/gga:419993%09red/gga:769118%09red/gga:770805%09red/gga:423062%09red/gga:395693%09red/gga:423971%09red/gga:396142%09red/gga:415626%09red/gga:423778%09red/gga:421577%09red/gga:417410%09red/gga:395490%09red/gga:418163%09red/gga:415451%09red/gga:395303%09red/gga:416016%09red/gga:417857%09red/gga:374079%09red/gga:416…
Amino sugar and nucleotide sugar metabolism	KEGG PATHWAY	gga00520	44	48	0.00649554	0.0264167	429074|420890|770049|769765|374044|422792|419931|100533998|424691|427679|373900|418199|426962|417295|417373|768421|420292|417989|424368|418728|373889|430370|421837|422772|416341|427204|427283|427285|769292|423588|419686|421467|415924|421841|415320|415783|431509|419514|408182|426435|418220|423698|416754|395072	http://www.genome.jp/kegg-bin/show_pathway?gga00520/gga:429074%09red/gga:418199%09red/gga:769292%09red/gga:427283%09red/gga:419686%09red/gga:415924%09red/gga:427285%09red/gga:424691%09red/gga:415783%09red/gga:395072%09red/gga:408182%09red/gga:419931%09red/gga:416341%09red/gga:421467%09red/gga:427204%09red/gga:421841%09red/gga:423698%09red/gga:420890%09red/gga:427679%09red/gga:769765%09red/gga:374…
Toll-like receptor signaling pathway	KEGG PATHWAY	gga04620	68	84	0.00673742	0.0273619	417241|421622|427944|423099|423471|396349|395983|769763|417739|420189|421497|430409|693266|423778|395468|423163|423146|100008585|430480|395385|419444|424826|417825|395284|418014|416496|395928|395551|395196|404671|395665|771145|771142|422592|420420|395337|418638|424044|378921|424673|424971|395871|395818|417796|396330|427171|426792|396033|423669|421183|554219|396495|422720|771173|768950|415549|4173…	http://www.genome.jp/kegg-bin/show_pathway?gga04620/gga:420479%09red/gga:417739%09red/gga:693266%09red/gga:395385%09red/gga:417796%09red/gga:430480%09red/gga:554217%09red/gga:395284%09red/gga:423146%09red/gga:395871%09red/gga:771142%09red/gga:771145%09red/gga:417241%09red/gga:424044%09red/gga:422720%09red/gga:430409%09red/gga:423778%09red/gga:420420%09red/gga:423163%09red/gga:407090%09red/gga:423…
Alanine, aspartate and glutamate metabolism	KEGG PATHWAY	gga00250	34	34	0.00679981	0.0274608	428659|396261|423612|426962|418386|422743|776127|422893|416642|420818|770953|396489|417609|419011|418255|420574|396540|417039|396533|424043|417253|417185|419467|431666|417545|395395|428579|419514|428994|396498|395743|415746|770344|421868	http://www.genome.jp/kegg-bin/show_pathway?gga00250/gga:418255%09red/gga:419467%09red/gga:428994%09red/gga:396533%09red/gga:423612%09red/gga:416642%09red/gga:418386%09red/gga:424043%09red/gga:417185%09red/gga:420818%09red/gga:415746%09red/gga:419011%09red/gga:396498%09red/gga:417039%09red/gga:422743%09red/gga:776127%09red/gga:422893%09red/gga:421868%09red/gga:417545%09red/gga:395395%09red/gga:419…
Glycerolipid metabolism	KEGG PATHWAY	gga00561	52	60	0.00693201	0.0279555	426846|424666|424747|418169|417165|421925|416024|421578|772271|421059|772114|427577|427495|423916|770911|426788|428987|421309|423895|422610|770752|769506|770506|419941|424599|426812|418171|418170|772367|424811|426629|422129|421303|421898|396219|427138|431066|418589|424839|422188|426437|100858471|427381|418124|418550|418121|421945|423197|417615|395338|424405|428693	http://www.genome.jp/kegg-bin/show_pathway?gga00561/gga:426846%09red/gga:424666%09red/gga:769506%09red/gga:424839%09red/gga:427381%09red/gga:421059%09red/gga:421578%09red/gga:770506%09red/gga:427138%09red/gga:772367%09red/gga:417615%09red/gga:424599%09red/gga:770911%09red/gga:427495%09red/gga:417165%09red/gga:426788%09red/gga:421925%09red/gga:418169%09red/gga:418124%09red/gga:426629%09red/gga:427…
Notch signaling pathway	KEGG PATHWAY	gga04330	41	44	0.00702299	0.0282633	422445|395820|431243|424949|769986|418042|423208|396043|769039|395789|416286|423381|417515|426529|374031|422802|374232|395128|373961|419185|395655|416667|424267|395516|374188|428441|421931|395639|395635|416354|419390|419392|416815|395790|770657|776138|419416|422904|373977|418000|426905	http://www.genome.jp/kegg-bin/show_pathway?gga04330/gga:426905%09red/gga:419185%09red/gga:416667%09red/gga:416815%09red/gga:769039%09red/gga:417515%09red/gga:396043%09red/gga:374031%09red/gga:431243%09red/gga:423208%09red/gga:373977%09red/gga:424949%09red/gga:395635%09red/gga:428441%09red/gga:422802%09red/gga:395655%09red/gga:418000%09red/gga:395790%09red/gga:395639%09red/gga:426529%09red/gga:395…
Cysteine and methionine metabolism	KEGG PATHWAY	gga00270	40	43	0.00783064	0.0304936	428860|417517|396261|418049|418602|422600|419287|427292|431261|421918|428135|418193|424517|427391|418048|424716|771447|424381|418544|418545|396011|416165|422069|421755|424492|417030|423628|421894|419803|421281|373997|427263|431666|415884|396221|417039|416371|396533|421991|416675	http://www.genome.jp/kegg-bin/show_pathway?gga00270/gga:424716%09red/gga:424517%09red/gga:396533%09red/gga:418193%09red/gga:417517%09red/gga:421991%09red/gga:422069%09red/gga:419287%09red/gga:431261%09red/gga:424381%09red/gga:422600%09red/gga:427263%09red/gga:415884%09red/gga:417030%09red/gga:424492%09red/gga:373997%09red/gga:427292%09red/gga:421894%09red/gga:418048%09red/gga:418049%09red/gga:416…
N-Glycan biosynthesis	KEGG PATHWAY	gga00510	44	49	0.0082397	0.0318077	415585|395415|424484|771539|420998|421726|419349|418880|100857165|415611|422448|427801|395078|416285|418898|417296|417199|422738|418013|418692|417196|424952|419588|428444|395343|422750|424286|423178|426734|403122|428097|418265|417733|419699|418342|425542|396169|419177|396122|396121|428255|416017|427873|416393	http://www.genome.jp/kegg-bin/show_pathway?gga00510/gga:418692%09red/gga:396121%09red/gga:396122%09red/gga:427801%09red/gga:403122%09red/gga:427873%09red/gga:418898%09red/gga:424286%09red/gga:396169%09red/gga:425542%09red/gga:422448%09red/gga:417733%09red/gga:420998%09red/gga:419699%09red/gga:416017%09red/gga:421726%09red/gga:395078%09red/gga:395343%09red/gga:419177%09red/gga:417196%09red/gga:428…
VEGF signaling pathway	KEGG PATHWAY	gga04370	50	58	0.00853511	0.0327293	415917|396416|396349|418044|769763|395917|421497|396227|395909|423227|395928|396245|396229|427803|395832|419444|417430|424826|770341|378890|396442|395323|771145|771142|428870|771552|426970|419885|396394|424971|395870|395871|776273|427171|101749229|378804|421183|395113|418207|419847|415549|417739|416567|419175|396451|429096|771574|415805|373953|419346	http://www.genome.jp/kegg-bin/show_pathway?gga04370/gga:417430%09red/gga:396451%09red/gga:396245%09red/gga:428870%09red/gga:395871%09red/gga:395832%09red/gga:415805%09red/gga:395917%09red/gga:396416%09red/gga:771142%09red/gga:771145%09red/gga:416567%09red/gga:417739%09red/gga:423227%09red/gga:424826%09red/gga:395323%09red/gga:776273%09red/gga:427171%09red/gga:373953%09red/gga:395113%09red/gga:101…
Sphingolipid metabolism	KEGG PATHWAY	gga00600	41	45	0.00898003	0.0341199	417006|426145|426863|424666|427235|423454|425523|768538|427335|422529|419087|428949|430542|420088|421092|423679|427803|426879|420720|374033|420118|420050|423379|771503|378907|419077|415619|426249|424813|100859407|429131|427138|423394|428318|422188|100858471|416942|420902|421327|770663|422727	http://www.genome.jp/kegg-bin/show_pathway?gga00600/gga:423679%09red/gga:423394%09red/gga:426145%09red/gga:424666%09red/gga:423379%09red/gga:426249%09red/gga:420088%09red/gga:427138%09red/gga:417006%09red/gga:422727%09red/gga:770663%09red/gga:430542%09red/gga:422529%09red/gga:771503%09red/gga:423454%09red/gga:428318%09red/gga:425523%09red/gga:419077%09red/gga:768538%09red/gga:100858471%09red/gga:…
Proteasome	KEGG PATHWAY	gga03050	34	35	0.0089923	0.0341199	420772|395318|423182|378915|418925|425294|421218|430115|421551|395804|423326|430878|772237|420017|423542|415357|426133|395365|419997|100216364|415869|424926|426937|395874|423586|396054|428274|416079|422990|417425|419630|424189|429986|417716	http://www.genome.jp/kegg-bin/show_pathway?gga03050/gga:415869%09red/gga:419997%09red/gga:424926%09red/gga:395874%09red/gga:416079%09red/gga:430115%09red/gga:417716%09red/gga:418925%09red/gga:421551%09red/gga:426133%09red/gga:421218%09red/gga:423182%09red/gga:429986%09red/gga:415357%09red/gga:378915%09red/gga:419630%09red/gga:423586%09red/gga:417425%09red/gga:426937%09red/gga:424189%09red/gga:395…
Nucleotide excision repair	KEGG PATHWAY	gga03420	36	38	0.00940611	0.0353409	417275|418907|422364|422788|771294|422303|373984|419566|100859719|416997|418744|419053|395659|428019|423785|423081|423567|427153|769754|427328|396542|100859241|424958|100858972|420578|424226|423521|430516|416420|374050|423185|431623|771837|416039|418001|417563	http://www.genome.jp/kegg-bin/show_pathway?gga03420/gga:374050%09red/gga:769754%09red/gga:422788%09red/gga:416039%09red/gga:427328%09red/gga:416420%09red/gga:427153%09red/gga:418907%09red/gga:418744%09red/gga:423185%09red/gga:419053%09red/gga:418001%09red/gga:395659%09red/gga:423081%09red/gga:100859241%09red/gga:428019%09red/gga:771837%09red/gga:771294%09red/gga:396542%09red/gga:417563%09red/gga:…
Cardiac muscle contraction	KEGG PATHWAY	gga04260	55	66	0.00945932	0.0353812	430150|396430|100858946|775974|395707|396472|395985|395279|427009|396067|420243|429272|395378|396366|771947|416978|770937|395198|415996|769735|396446|395891|395534|415752|421392|374259|396530|396529|421508|770135|373924|768444|777366|419580|428420|395895|396549|416874|395759|772260|415826|771939|396032|395350|431629|417428|417429|423298|421142|422365|396433|427909|395760|416013|770103	http://www.genome.jp/kegg-bin/show_pathway?gga04260/gga:415826%09red/gga:421392%09red/gga:768444%09red/gga:396067%09red/gga:431629%09red/gga:395760%09red/gga:396472%09red/gga:416978%09red/gga:430150%09red/gga:396433%09red/gga:396430%09red/gga:395759%09red/gga:772260%09red/gga:420243%09red/gga:100858946%09red/gga:395198%09red/gga:771939%09red/gga:416013%09red/gga:427909%09red/gga:769735%09red/gga:…
Aminoacyl-tRNA biosynthesis	KEGG PATHWAY	gga00970	39	43	0.0111548	0.0405662	421436|425613|423458|421781|416132|771778|421823|424296|100858214|415957|423086|424408|427672|416976|428482|418131|770407|415532|422808|427427|426856|420702|419666|428689|426697|416347|416168|424812|416057|100859604|415885|421346|421348|418757|422480|419026|415389|415668|428403	http://www.genome.jp/kegg-bin/show_pathway?gga00970/gga:416976%09red/gga:419026%09red/gga:771778%09red/gga:415532%09red/gga:425613%09red/gga:416057%09red/gga:416132%09red/gga:423458%09red/gga:416347%09red/gga:422480%09red/gga:415885%09red/gga:415668%09red/gga:428403%09red/gga:100858214%09red/gga:421781%09red/gga:422808%09red/gga:427672%09red/gga:428689%09red/gga:424408%09red/gga:426856%09red/gga:…
Propanoate metabolism	KEGG PATHWAY	gga00640	31	32	0.0125679	0.0442828	419158|423347|423345|418774|395375|395374|417366|418968|396221|770828|415812|416642|422869|417875|422932|395929|423979|416087|422049|396504|769021|373997|417699|418857|424877|416714|416969|430557|421587|768706|415385	http://www.genome.jp/kegg-bin/show_pathway?gga00640/gga:416642%09red/gga:396504%09red/gga:422932%09red/gga:417699%09red/gga:417366%09red/gga:418968%09red/gga:770828%09red/gga:418857%09red/gga:417875%09red/gga:422049%09red/gga:422869%09red/gga:373997%09red/gga:419158%09red/gga:769021%09red/gga:768706%09red/gga:396221%09red/gga:416714%09red/gga:416969%09red/gga:423979%09red/gga:415385%09red/gga:415…
Pyruvate metabolism	KEGG PATHWAY	gga00620	31	32	0.0125679	0.0442828	419158|423347|426806|423361|421587|418968|396221|421217|417517|416066|419019|374189|416537|418610|421428|426812|396504|373997|417699|421281|416714|420969|430557|419796|431627|396457|396456|415689|417615|396458|424405	http://www.genome.jp/kegg-bin/show_pathway?gga00620/gga:415689%09red/gga:416066%09red/gga:396456%09red/gga:396457%09red/gga:396458%09red/gga:417699%09red/gga:417517%09red/gga:421428%09red/gga:418968%09red/gga:417615%09red/gga:419796%09red/gga:421217%09red/gga:419019%09red/gga:373997%09red/gga:419158%09red/gga:426812%09red/gga:420969%09red/gga:416714%09red/gga:431627%09red/gga:424405%09red/gga:421…
Fructose and mannose metabolism	KEGG PATHWAY	gga00051	33	35	0.013115	0.0459303	396435|420890|419040|418169|769765|374044|772271|100859653|100533998|415332|769850|427679|419850|768421|420292|417989|770049|373889|374064|415906|427308|418171|415924|426629|418170|395492|428411|395217|423698|769292|418247|395338|395218	http://www.genome.jp/kegg-bin/show_pathway?gga00051/gga:419040%09red/gga:769292%09red/gga:418247%09red/gga:419850%09red/gga:415924%09red/gga:415906%09red/gga:396435%09red/gga:426629%09red/gga:395492%09red/gga:100859653%09red/gga:423698%09red/gga:420890%09red/gga:427308%09red/gga:418169%09red/gga:427679%09red/gga:415332%09red/gga:769765%09red/gga:374044%09red/gga:374064%09red/gga:395338%09red/gga:…
Basal transcription factors	KEGG PATHWAY	gga03022	35	38	0.0135435	0.0471452	428778|421538|418843|419223|417486|419107|422152|771294|423872|776269|422192|770910|424518|417487|423389|395995|419899|428389|395517|421086|769754|100534591|427328|423081|100858972|419585|419929|423521|424226|417522|771227|418365|100857185|771837|418328	http://www.genome.jp/kegg-bin/show_pathway?gga03022/gga:769754%09red/gga:419899%09red/gga:427328%09red/gga:424518%09red/gga:771227%09red/gga:421538%09red/gga:100857185%09red/gga:424226%09red/gga:395517%09red/gga:419223%09red/gga:422192%09red/gga:770910%09red/gga:422152%09red/gga:423081%09red/gga:423872%09red/gga:771837%09red/gga:418365%09red/gga:418328%09red/gga:771294%09red/gga:417522%09red/gga:…
Ferroptosis	KEGG PATHWAY	gga04216	32	34	0.0146614	0.0505188	423615|418109|428731|396287|396191|421784|429550|426023|422547|396241|422345|428135|415961|771940|423896|430411|416324|421504|418293|419142|424492|424810|421894|418581|423984|395970|426793|427559|396452|395498|374006|424275	http://www.genome.jp/kegg-bin/show_pathway?gga04216/gga:396241%09red/gga:415961%09red/gga:396452%09red/gga:422547%09red/gga:423615%09red/gga:418581%09red/gga:396287%09red/gga:428135%09red/gga:395970%09red/gga:427559%09red/gga:416324%09red/gga:395498%09red/gga:424492%09red/gga:421784%09red/gga:418109%09red/gga:396191%09red/gga:429550%09red/gga:424275%09red/gga:423896%09red/gga:374006%09red/gga:424…
Steroid hormone biosynthesis	KEGG PATHWAY	gga00140	34	37	0.015124	0.0514984	414834|414832|414833|425056|415852|100858007|429828|771930|414854|424367|416477|417981|396015|416783|422750|418107|100858361|395172|414838|421466|396052|396051|415807|770453|769841|769787|419861|422662|426825|422660|420164|772291|395641|418654	http://www.genome.jp/kegg-bin/show_pathway?gga00140/gga:414854%09red/gga:100858361%09red/gga:100858007%09red/gga:395172%09red/gga:421466%09red/gga:416783%09red/gga:770453%09red/gga:771930%09red/gga:422660%09red/gga:422662%09red/gga:420164%09red/gga:414838%09red/gga:769841%09red/gga:418107%09red/gga:414833%09red/gga:414832%09red/gga:414834%09red/gga:415852%09red/gga:415807%09red/gga:396015%09red/g…
Arachidonic acid metabolism	KEGG PATHWAY	gga00590	42	49	0.0159364	0.0534453	418028|427752|424643|426747|426748|100858007|771552|418512|422528|771655|425997|423227|395863|414833|374110|770619|100857454|418356|427638|417214|417193|770292|428870|418101|424677|424676|396394|423769|101749229|421999|426170|423705|417918|416980|416425|100857115|416943|416945|100858782|396451|771574|770665	http://www.genome.jp/kegg-bin/show_pathway?gga00590/gga:396451%09red/gga:101749229%09red/gga:428870%09red/gga:421999%09red/gga:374110%09red/gga:100858007%09red/gga:424643%09red/gga:771655%09red/gga:423227%09red/gga:422528%09red/gga:770619%09red/gga:427752%09red/gga:416425%09red/gga:100858782%09red/gga:426170%09red/gga:770665%09red/gga:416980%09red/gga:418101%09red/gga:426747%09red/gga:418512%09re…
Pentose phosphate pathway	KEGG PATHWAY	gga00030	25	25	0.0187291	0.0601227	427453|430442|421418|770045|374064|423019|424691|769850|427577|415991|418639|395480|418176|427308|428188|415783|395492|422185|419450|428411|395217|422931|428008|395218|426435	http://www.genome.jp/kegg-bin/show_pathway?gga00030/gga:428188%09red/gga:422931%09red/gga:415783%09red/gga:395492%09red/gga:430442%09red/gga:427308%09red/gga:427577%09red/gga:427453%09red/gga:419450%09red/gga:424691%09red/gga:374064%09red/gga:421418%09red/gga:426435%09red/gga:395480%09red/gga:428008%09red/gga:395217%09red/gga:418176%09red/gga:423019%09red/gga:428411%09red/gga:770045%09red/gga:395…
Galactose metabolism	KEGG PATHWAY	gga00052	32	35	0.0188773	0.0603634	418169|374064|374044|772271|424294|100859356|424691|769850|373900|417373|768421|425007|424171|373889|430370|418171|418170|426268|417691|419686|423232|420720|431509|422188|426435|428411|423698|396122|396121|425545|395338|416462	http://www.genome.jp/kegg-bin/show_pathway?gga00052/gga:417691%09red/gga:425007%09red/gga:396121%09red/gga:396122%09red/gga:419686%09red/gga:424691%09red/gga:416462%09red/gga:426268%09red/gga:423698%09red/gga:418169%09red/gga:772271%09red/gga:418170%09red/gga:374044%09red/gga:425545%09red/gga:426435%09red/gga:374064%09red/gga:395338%09red/gga:424294%09red/gga:417373%09red/gga:373900%09red/gga:430…
Fanconi anemia pathway	KEGG PATHWAY	gga03460	42	50	0.0196462	0.0625023	101752182|771417|374139|419891|415854|422104|769039|418628|100049617|431669|373983|419566|417642|416628|415491|415577|378893|395128|415935|416517|395102|416572|418703|424777|428622|427468|420427|415949|420578|416420|420729|396086|421202|421149|416771|424685|422892|415383|416400|416757|417563|374003	http://www.genome.jp/kegg-bin/show_pathway?gga03460/gga:419891%09red/gga:374139%09red/gga:424685%09red/gga:101752182%09red/gga:422892%09red/gga:769039%09red/gga:771417%09red/gga:428622%09red/gga:424777%09red/gga:416420%09red/gga:420427%09red/gga:415577%09red/gga:416628%09red/gga:418703%09red/gga:416400%09red/gga:418628%09red/gga:415491%09red/gga:415949%09red/gga:431669%09red/gga:416757%09red/gga:…
Glutathione metabolism	KEGG PATHWAY	gga00480	40	47	0.0196839	0.0625023	419450|424643|418602|420676|423209|396322|431056|395863|419081|770916|428135|100857454|427638|771783|421937|421936|771447|425306|424112|421221|418178|395612|424492|419121|421894|420253|100859645|426170|772208|769847|100857115|416943|416945|423881|395667|396380|418302|424404|414895|414896	http://www.genome.jp/kegg-bin/show_pathway?gga00480/gga:396322%09red/gga:770916%09red/gga:425306%09red/gga:772208%09red/gga:428135%09red/gga:424643%09red/gga:423209%09red/gga:396380%09red/gga:414896%09red/gga:414895%09red/gga:431056%09red/gga:426170%09red/gga:420676%09red/gga:418602%09red/gga:395612%09red/gga:424492%09red/gga:769847%09red/gga:419450%09red/gga:416945%09red/gga:395863%09red/gga:416…
Folate biosynthesis	KEGG PATHWAY	gga00790	27	28	0.0197518	0.0625023	426335|427317|395729|408024|418169|408026|417227|418512|772271|395270|374030|427199|395592|771761|428878|374144|418171|418170|396317|395799|424936|425255|420964|421144|100859876|396146|395338	http://www.genome.jp/kegg-bin/show_pathway?gga00790/gga:374030%09red/gga:100859876%09red/gga:396146%09red/gga:428878%09red/gga:427199%09red/gga:417227%09red/gga:418169%09red/gga:395799%09red/gga:418512%09red/gga:396317%09red/gga:395270%09red/gga:420964%09red/gga:427317%09red/gga:425255%09red/gga:374144%09red/gga:395338%09red/gga:424936%09red/gga:395729%09red/gga:408026%09red/gga:408024%09red/gga:…
Glyoxylate and dicarboxylate metabolism	KEGG PATHWAY	gga00630	29	31	0.02053	0.064752	419158|423347|395566|418774|374222|426806|418968|427577|416728|418311|416559|417517|396489|416520|422049|417253|770036|769005|415803|417699|416714|421281|373916|421587|768706|374009|415385|770344|100858903	http://www.genome.jp/kegg-bin/show_pathway?gga00630/gga:415803%09red/gga:417699%09red/gga:417517%09red/gga:418311%09red/gga:416728%09red/gga:374222%09red/gga:373916%09red/gga:418968%09red/gga:416520%09red/gga:100858903%09red/gga:422049%09red/gga:427577%09red/gga:419158%09red/gga:770036%09red/gga:374009%09red/gga:768706%09red/gga:769005%09red/gga:416714%09red/gga:421281%09red/gga:417253%09red/gga:…
ABC transporters	KEGG PATHWAY	gga02010	35	40	0.0217409	0.0673572	395416|418791|423072|424487|423349|421537|100049619|422326|421456|770610|424947|416600|422099|424170|373945|416386|418468|428242|426955|421402|421401|424490|417694|423767|420606|395712|423828|418200|416834|427727|427728|425721|418533|417444|417440	http://www.genome.jp/kegg-bin/show_pathway?gga02010/gga:421537%09red/gga:423828%09red/gga:416834%09red/gga:421401%09red/gga:421402%09red/gga:416600%09red/gga:416386%09red/gga:417694%09red/gga:395712%09red/gga:424947%09red/gga:418533%09red/gga:424490%09red/gga:426955%09red/gga:100049619%09red/gga:428242%09red/gga:395416%09red/gga:418200%09red/gga:423767%09red/gga:417440%09red/gga:427728%09red/gga:…
Fatty acid degradation	KEGG PATHWAY	gga00071	30	33	0.0235936	0.0709282	426847|424649|418968|771920|422547|770828|422345|395929|420878|422869|770094|423896|420290|424005|423118|416324|426812|395979|424810|420090|424877|416969|421587|422705|423947|417615|416657|415361|424405|417366	http://www.genome.jp/kegg-bin/show_pathway?gga00071/gga:420878%09red/gga:422547%09red/gga:424005%09red/gga:395979%09red/gga:417366%09red/gga:418968%09red/gga:770828%09red/gga:424649%09red/gga:417615%09red/gga:770094%09red/gga:422705%09red/gga:426847%09red/gga:416324%09red/gga:422869%09red/gga:423896%09red/gga:426812%09red/gga:416657%09red/gga:416969%09red/gga:424405%09red/gga:424810%09red/gga:421…
Lysine degradation	KEGG PATHWAY	gga00310	44	54	0.0237571	0.0713824	425119|420784|416214|420437|426076|426800|420023|424882|418968|422443|416851|770828|418866|426314|395929|771808|420290|416825|415358|420404|420078|425064|425607|426778|419485|426932|426812|428728|417250|100857640|425846|417699|424877|419478|422897|424447|421587|422296|417757|416374|417712|417615|424405|414897	http://www.genome.jp/kegg-bin/show_pathway?gga00310/gga:100857640%09red/gga:416851%09red/gga:417699%09red/gga:418968%09red/gga:422897%09red/gga:422443%09red/gga:416214%09red/gga:425064%09red/gga:420437%09red/gga:770828%09red/gga:414897%09red/gga:417615%09red/gga:417712%09red/gga:416374%09red/gga:426076%09red/gga:424882%09red/gga:417757%09red/gga:420023%09red/gga:422296%09red/gga:426812%09red/gga:…
Arginine and proline metabolism	KEGG PATHWAY	gga00330	36	42	0.0243371	0.0729354	396261|418602|423531|396248|395807|421937|421012|421013|428228|421755|770734|420293|419057|373942|423976|771447|418561|425306|418563|423272|396508|416326|769203|426812|770036|417615|423704|419467|427721|426430|422934|396533|395504|374006|424405|374002	http://www.genome.jp/kegg-bin/show_pathway?gga00330/gga:422934%09red/gga:419467%09red/gga:421013%09red/gga:421012%09red/gga:425306%09red/gga:427721%09red/gga:416326%09red/gga:423531%09red/gga:418602%09red/gga:417615%09red/gga:396533%09red/gga:419057%09red/gga:423704%09red/gga:428228%09red/gga:426812%09red/gga:423976%09red/gga:374002%09red/gga:374006%09red/gga:424405%09red/gga:769203%09red/gga:395…
beta-Alanine metabolism	KEGG PATHWAY	gga00410	27	29	0.0257512	0.0760682	415812|418602|420266|770828|395929|423345|421012|421013|416642|395389|422869|771447|423979|428813|428812|426812|100857134|416949|424877|395395|416969|429083|417366|395743|422934|417615|424405	http://www.genome.jp/kegg-bin/show_pathway?gga00410/gga:422934%09red/gga:416642%09red/gga:395389%09red/gga:100857134%09red/gga:421013%09red/gga:421012%09red/gga:420266%09red/gga:417366%09red/gga:770828%09red/gga:417615%09red/gga:428812%09red/gga:428813%09red/gga:418602%09red/gga:422869%09red/gga:416949%09red/gga:429083%09red/gga:426812%09red/gga:395395%09red/gga:416969%09red/gga:424405%09red/gga:…
Homologous recombination	KEGG PATHWAY	gga03440	33	38	0.0270273	0.0785397	422608|395449|769071|415577|374139|421417|373983|420694|417642|772237|418097|395555|419053|420438|416517|416572|421071|422104|395401|418152|424611|416329|420578|422201|423485|416771|417528|419566|374246|418122|396086|424010|417563	http://www.genome.jp/kegg-bin/show_pathway?gga03440/gga:374139%09red/gga:418152%09red/gga:420694%09red/gga:421071%09red/gga:374246%09red/gga:422608%09red/gga:415577%09red/gga:422201%09red/gga:396086%09red/gga:418122%09red/gga:416329%09red/gga:395555%09red/gga:419053%09red/gga:424010%09red/gga:423485%09red/gga:417563%09red/gga:421417%09red/gga:420578%09red/gga:422104%09red/gga:416771%09red/gga:420…
Ether lipid metabolism	KEGG PATHWAY	gga00565	37	44	0.0270367	0.0785397	417006|418028|426747|426748|771552|374224|428949|423227|423496|424986|420974|424666|100858782|421152|418356|100858471|374033|428661|770292|419765|428870|424135|415716|396394|422551|418098|101749229|395816|427138|423705|769963|416980|416425|771655|417631|771574|420361	http://www.genome.jp/kegg-bin/show_pathway?gga00565/gga:416980%09red/gga:428870%09red/gga:424666%09red/gga:423496%09red/gga:419765%09red/gga:421152%09red/gga:374033%09red/gga:395816%09red/gga:427138%09red/gga:374224%09red/gga:771655%09red/gga:423227%09red/gga:428661%09red/gga:418098%09red/gga:416425%09red/gga:100858782%09red/gga:417631%09red/gga:101749229%09red/gga:424986%09red/gga:426747%09red/g…
Glycine, serine and threonine metabolism	KEGG PATHWAY	gga00260	32	37	0.0301444	0.0852101	422034|395566|374222|426806|428969|771808|423635|427577|415993|424716|552895|417699|418544|418545|418561|418563|424381|426812|418172|417030|101747660|415803|427263|431666|417540|416371|416370|417146|416520|770344|395504|771635	http://www.genome.jp/kegg-bin/show_pathway?gga00260/gga:424716%09red/gga:415803%09red/gga:417699%09red/gga:374222%09red/gga:423635%09red/gga:552895%09red/gga:424381%09red/gga:771635%09red/gga:417146%09red/gga:427263%09red/gga:417030%09red/gga:427577%09red/gga:426812%09red/gga:417540%09red/gga:428969%09red/gga:101747660%09red/gga:416370%09red/gga:416371%09red/gga:416520%09red/gga:418172%09red/gga:…
Butanoate metabolism	KEGG PATHWAY	gga00650	23	24	0.0313028	0.0876266	418968|421886|770828|395929|426999|420818|426991|420290|422715|424380|424892|424891|427190|396379|396316|416642|424877|395395|416969|416811|421587|395743|423573	http://www.genome.jp/kegg-bin/show_pathway?gga00650/gga:416642%09red/gga:416811%09red/gga:418968%09red/gga:770828%09red/gga:420818%09red/gga:421886%09red/gga:427190%09red/gga:423573%09red/gga:396379%09red/gga:396316%09red/gga:395395%09red/gga:416969%09red/gga:426991%09red/gga:421587%09red/gga:426999%09red/gga:395929%09red/gga:395743%09red/gga:422715%09red/gga:424877%09red/gga:424891%09red/gga:424…
Tryptophan metabolism	KEGG PATHWAY	gga00380	33	39	0.0336023	0.0918812	396286|408026|424071|421396|424072|418968|770828|395929|426785|424517|420290|424302|421695|418561|418563|426076|417039|424041|426812|424877|428728|769005|424288|421466|395799|396052|396051|396066|420947|421587|417699|417615|424405	http://www.genome.jp/kegg-bin/show_pathway?gga00380/gga:421396%09red/gga:417699%09red/gga:424041%09red/gga:396286%09red/gga:424517%09red/gga:418968%09red/gga:770828%09red/gga:417615%09red/gga:396066%09red/gga:421466%09red/gga:424302%09red/gga:426785%09red/gga:426076%09red/gga:424288%09red/gga:395799%09red/gga:426812%09red/gga:769005%09red/gga:420947%09red/gga:424405%09red/gga:408026%09red/gga:421…
Protein export	KEGG PATHWAY	gga03060	22	23	0.0351788	0.0953344	420997|770061|422626|770243|776639|417780|415899|423322|416023|415334|423284|419056|101750392|396487|426850|426369|396234|421774|424993|417363|419713|771365	http://www.genome.jp/kegg-bin/show_pathway?gga03060/gga:101750392%09red/gga:771365%09red/gga:417363%09red/gga:422626%09red/gga:423284%09red/gga:426369%09red/gga:420997%09red/gga:415334%09red/gga:419056%09red/gga:776639%09red/gga:396234%09red/gga:419713%09red/gga:426850%09red/gga:417780%09red/gga:421774%09red/gga:770243%09red/gga:423322%09red/gga:396487%09red/gga:415899%09red/gga:416023%09red/gga:…
Mannose type O-glycan biosynthesis	KEGG PATHWAY	gga00515	22	23	0.0351788	0.0953344	428638|408180|428092|427801|417820|423200|422491|395206|373949|424572|427303|428446|423373|417175|430770|420591|418062|771133|418342|396122|396121|429097	http://www.genome.jp/kegg-bin/show_pathway?gga00515/gga:424572%09red/gga:396121%09red/gga:396122%09red/gga:423200%09red/gga:408180%09red/gga:423373%09red/gga:427303%09red/gga:395206%09red/gga:428446%09red/gga:418342%09red/gga:771133%09red/gga:418062%09red/gga:428092%09red/gga:373949%09red/gga:430770%09red/gga:427801%09red/gga:428638%09red/gga:417175%09red/gga:422491%09red/gga:417820%09red/gga:429…
SNARE interactions in vesicular transport	KEGG PATHWAY	gga04130	26	29	0.0370289	0.099369	420563|428597|420995|422985|422297|770885|424413|378895|424827|422848|417591|420134|418273|416766|770351|423273|430371|416207|426930|419315|419368|423235|417321|100857565|424377|770513	http://www.genome.jp/kegg-bin/show_pathway?gga04130/gga:416766%09red/gga:424413%09red/gga:424827%09red/gga:770513%09red/gga:417591%09red/gga:422848%09red/gga:770885%09red/gga:420563%09red/gga:420995%09red/gga:770351%09red/gga:424377%09red/gga:422297%09red/gga:419368%09red/gga:426930%09red/gga:422985%09red/gga:378895%09red/gga:416207%09red/gga:423235%09red/gga:430371%09red/gga:428597%09red/gga:417…
Terpenoid backbone biosynthesis	KEGG PATHWAY	gga00900	19	19	0.0377387	0.099471	426297|425359|396379|425061|100857683|768555|418968|395145|421587|420459|427092|419373|420490|421733|101747962|419572|427299|421777|424380	http://www.genome.jp/kegg-bin/show_pathway?gga00900/gga:421733%09red/gga:427299%09red/gga:421587%09red/gga:768555%09red/gga:420490%09red/gga:425359%09red/gga:418968%09red/gga:100857683%09red/gga:420459%09red/gga:426297%09red/gga:425061%09red/gga:396379%09red/gga:101747962%09red/gga:419373%09red/gga:427092%09red/gga:421777%09red/gga:424380%09red/gga:419572%09red/gga:395145%09red
Other types of O-glycan biosynthesis	KEGG PATHWAY	gga00514	21	22	0.0395648	0.102968	416097|425607|426961|395112|423373|424447|418042|418342|417175|395070|396169|396122|396121|417789|418455|422203|395789|428075|424572|403122|395790	http://www.genome.jp/kegg-bin/show_pathway?gga00514/gga:424447%09red/gga:423373%09red/gga:417175%09red/gga:424572%09red/gga:417789%09red/gga:396121%09red/gga:396122%09red/gga:428075%09red/gga:403122%09red/gga:418042%09red/gga:418342%09red/gga:395789%09red/gga:425607%09red/gga:395112%09red/gga:396169%09red/gga:422203%09red/gga:395790%09red/gga:395070%09red/gga:418455%09red/gga:416097%09red/gga:426…
RIG-I-like receptor signaling pathway	KEGG PATHWAY	gga04622	44	57	0.0408025	0.105477	415725|427144|419755|423471|395983|769763|415700|423778|423163|423146|100858279|407090|430679|430480|427390|417825|395284|404671|418567|424190|421784|378921|419887|420660|426629|395872|100858653|396330|771145|396033|423669|421183|554219|396495|417401|426792|417287|417739|693266|422936|768990|422592|424185|421808	http://www.genome.jp/kegg-bin/show_pathway?gga04622/gga:422936%09red/gga:693266%09red/gga:768990%09red/gga:430480%09red/gga:554219%09red/gga:395284%09red/gga:423146%09red/gga:771145%09red/gga:417739%09red/gga:423778%09red/gga:423163%09red/gga:423471%09red/gga:396495%09red/gga:423669%09red/gga:415700%09red/gga:100858279%09red/gga:415725%09red/gga:426629%09red/gga:395983%09red/gga:421784%09red/gga:…
Autophagy - other	KEGG PATHWAY	gga04136	25	28	0.0414922	0.106877	424746|770240|421784|416318|769118|396021|427390|416558|417437|404750|772074|420018|100857877|415961|428449|423441|427322|416481|423192|424688|418369|419455|425722|428674|417614	http://www.genome.jp/kegg-bin/show_pathway?gga04136/gga:415961%09red/gga:769118%09red/gga:424688%09red/gga:100857877%09red/gga:416481%09red/gga:396021%09red/gga:772074%09red/gga:427322%09red/gga:417614%09red/gga:417437%09red/gga:770240%09red/gga:421784%09red/gga:428449%09red/gga:419455%09red/gga:418369%09red/gga:427390%09red/gga:424746%09red/gga:425722%09red/gga:404750%09red/gga:428674%09red/gga:…
Citrate cycle (TCA cycle)	KEGG PATHWAY	gga00020	25	28	0.0414922	0.106877	423618|431056|100859720|426429|417517|416066|395373|395758|418857|416087|424112|418610|396457|100859641|417699|415362|421281|373916|420969|419796|419793|422932|374009|396458|100858903	http://www.genome.jp/kegg-bin/show_pathway?gga00020/gga:423618%09red/gga:373916%09red/gga:422932%09red/gga:396458%09red/gga:417699%09red/gga:417517%09red/gga:426429%09red/gga:395758%09red/gga:418857%09red/gga:431056%09red/gga:419796%09red/gga:419793%09red/gga:100858903%09red/gga:396457%09red/gga:374009%09red/gga:420969%09red/gga:421281%09red/gga:416066%09red/gga:424112%09red/gga:100859641%09red/g…
Mucin type O-glycan biosynthesis	KEGG PATHWAY	gga00512	25	28	0.0414922	0.106877	422362|423263|424319|417480|416796|423034|422560|420955|420978|420436|424177|416260|420642|420575|424324|427207|421305|100858260|427260|421540|429501|396140|396168|395139|422561	http://www.genome.jp/kegg-bin/show_pathway?gga00512/gga:429501%09red/gga:424324%09red/gga:420955%09red/gga:422560%09red/gga:420978%09red/gga:396168%09red/gga:395139%09red/gga:396140%09red/gga:423263%09red/gga:427260%09red/gga:427207%09red/gga:424319%09red/gga:423034%09red/gga:100858260%09red/gga:422362%09red/gga:424177%09red/gga:420436%09red/gga:421305%09red/gga:422561%09red/gga:420575%09red/gga:…
DNA replication	KEGG PATHWAY	gga03030	27	31	0.0418357	0.107272	418907|426764|424295|422788|418593|373984|395848|416027|419566|100859719|416997|100859759|423688|419053|423567|421878|417275|422043|396542|418058|424958|420578|769677|430516|418874|418122|417563	http://www.genome.jp/kegg-bin/show_pathway?gga03030/gga:769677%09red/gga:422788%09red/gga:418058%09red/gga:418907%09red/gga:418593%09red/gga:418874%09red/gga:422043%09red/gga:418122%09red/gga:426764%09red/gga:100859759%09red/gga:419053%09red/gga:100859719%09red/gga:424295%09red/gga:396542%09red/gga:417563%09red/gga:395848%09red/gga:420578%09red/gga:417275%09red/gga:430516%09red/gga:416027%09red/g…
Nicotinate and nicotinamide metabolism	KEGG PATHWAY	gga00760	27	31	0.0418357	0.107272	426929|426928|768471|415448|419675|424071|424072|427438|422983|423871|395080|427257|769958|424820|427196|421954|422827|422828|770392|419403|101748948|417707|420034|421833|100858798|416505|771393	http://www.genome.jp/kegg-bin/show_pathway?gga00760/gga:419403%09red/gga:426928%09red/gga:426929%09red/gga:427257%09red/gga:770392%09red/gga:416505%09red/gga:424820%09red/gga:422983%09red/gga:419675%09red/gga:422827%09red/gga:427196%09red/gga:768471%09red/gga:427438%09red/gga:423871%09red/gga:771393%09red/gga:422828%09red/gga:100858798%09red/gga:424072%09red/gga:424071%09red/gga:417707%09red/gga:…
Tyrosine metabolism	KEGG PATHWAY	gga00350	29	34	0.0418826	0.107272	395549|396261|424071|424072|771920|776120|100857237|395389|422705|418330|395775|418563|395592|428813|428812|417039|771761|416783|423374|395979|395913|100858738|420947|415884|416852|415482|418561|373971|396533	http://www.genome.jp/kegg-bin/show_pathway?gga00350/gga:395389%09red/gga:416852%09red/gga:396533%09red/gga:418330%09red/gga:395913%09red/gga:395979%09red/gga:395775%09red/gga:423374%09red/gga:428812%09red/gga:428813%09red/gga:422705%09red/gga:417039%09red/gga:416783%09red/gga:415884%09red/gga:776120%09red/gga:420947%09red/gga:373971%09red/gga:424072%09red/gga:424071%09red/gga:771761%09red/gga:395…
Metabolism of xenobiotics by cytochrome P450	KEGG PATHWAY	gga00980	30	36	0.0464592	0.114655	418512|771920|396322|395863|770916|395389|423881|421447|428813|428812|418178|395612|395979|777348|771930|100859645|421466|396052|396051|419471|769847|419861|421321|422660|422705|396380|418302|424404|414895|414896	http://www.genome.jp/kegg-bin/show_pathway?gga00980/gga:396322%09red/gga:395389%09red/gga:395979%09red/gga:396380%09red/gga:414896%09red/gga:428812%09red/gga:428813%09red/gga:422705%09red/gga:421466%09red/gga:771930%09red/gga:422660%09red/gga:395612%09red/gga:769847%09red/gga:418512%09red/gga:414895%09red/gga:418302%09red/gga:419471%09red/gga:424404%09red/gga:421447%09red/gga:770916%09red/gga:396…
One carbon pool by folate	KEGG PATHWAY	gga00670	17	17	0.0479977	0.11627	423508|770327|422069|427317|426126|415484|421060|421633|395315|395726|395566|427977|418078|416520|419489|396091|415532	http://www.genome.jp/kegg-bin/show_pathway?gga00670/gga:418078%09red/gga:419489%09red/gga:395315%09red/gga:416520%09red/gga:427317%09red/gga:415484%09red/gga:426126%09red/gga:421060%09red/gga:427977%09red/gga:396091%09red/gga:395566%09red/gga:415532%09red/gga:422069%09red/gga:423508%09red/gga:421633%09red/gga:395726%09red/gga:770327%09red
Nitrogen metabolism	KEGG PATHWAY	gga00910	17	17	0.0479977	0.11627	417647|423612|421139|417253|100858989|428994|415370|770004|396489|420208|420209|415833|428187|415791|431476|396257|416927	http://www.genome.jp/kegg-bin/show_pathway?gga00910/gga:417647%09red/gga:396257%09red/gga:420209%09red/gga:421139%09red/gga:396489%09red/gga:428187%09red/gga:416927%09red/gga:415833%09red/gga:431476%09red/gga:417253%09red/gga:100858989%09red/gga:420208%09red/gga:770004%09red/gga:415370%09red/gga:423612%09red/gga:415791%09red/gga:428994%09red
Mismatch repair	KEGG PATHWAY	gga03430	19	20	0.0501733	0.120229	422788|419566|421505|100859719|101752182|418907|396542|427318|424958|421291|420578|378799|420729|430516|418122|373984|100859200|419053|417563	http://www.genome.jp/kegg-bin/show_pathway?gga03430/gga:101752182%09red/gga:420729%09red/gga:422788%09red/gga:418122%09red/gga:421291%09red/gga:419053%09red/gga:396542%09red/gga:417563%09red/gga:427318%09red/gga:373984%09red/gga:100859200%09red/gga:420578%09red/gga:418907%09red/gga:378799%09red/gga:424958%09red/gga:419566%09red/gga:100859719%09red/gga:421505%09red/gga:430516%09red
Fatty acid elongation	KEGG PATHWAY	gga00062	22	25	0.0585649	0.134052	427232|426847|428772|423247|770828|420858|395929|431579|420290|770955|415539|419371|421850|419601|428646|424491|419681|100858223|420518|424564|769787|424251	http://www.genome.jp/kegg-bin/show_pathway?gga00062/gga:431579%09red/gga:426847%09red/gga:419681%09red/gga:770828%09red/gga:100858223%09red/gga:415539%09red/gga:423247%09red/gga:428646%09red/gga:424491%09red/gga:420858%09red/gga:424251%09red/gga:424564%09red/gga:770955%09red/gga:769787%09red/gga:420518%09red/gga:395929%09red/gga:428772%09red/gga:427232%09red/gga:421850%09red/gga:419601%09red/gga:…
Pantothenate and CoA biosynthesis	KEGG PATHWAY	gga00770	15	15	0.0613377	0.137243	426929|426928|418193|416170|416949|429083|427477|422935|421702|423792|420266|100859789|100857134|418975|100736561	http://www.genome.jp/kegg-bin/show_pathway?gga00770/gga:422935%09red/gga:423792%09red/gga:100857134%09red/gga:427477%09red/gga:418193%09red/gga:426928%09red/gga:426929%09red/gga:100859789%09red/gga:100736561%09red/gga:420266%09red/gga:416949%09red/gga:429083%09red/gga:421702%09red/gga:418975%09red/gga:416170%09red
Retinol metabolism	KEGG PATHWAY	gga00830	31	39	0.0620046	0.138682	419480|414832|414833|395452|100858007|424071|395700|424072|408183|428809|771920|422403|426549|420183|421130|416477|395844|776432|395346|395264|423274|418653|424227|395979|396052|396051|101751434|428538|422660|422705|100858293	http://www.genome.jp/kegg-bin/show_pathway?gga00830/gga:421130%09red/gga:100858007%09red/gga:422403%09red/gga:395979%09red/gga:408183%09red/gga:420183%09red/gga:395264%09red/gga:422705%09red/gga:776432%09red/gga:422660%09red/gga:395346%09red/gga:101751434%09red/gga:426549%09red/gga:395452%09red/gga:414833%09red/gga:414832%09red/gga:100858293%09red/gga:424072%09red/gga:428809%09red/gga:424071%09re…
Starch and sucrose metabolism	KEGG PATHWAY	gga00500	27	33	0.0643312	0.142124	426929|426928|425050|374044|100859356|414139|424691|373900|427964|768421|425007|424171|373889|419052|430370|378909|421248|414140|417691|423232|418201|415783|426435|418660|423698|425545|416462	http://www.genome.jp/kegg-bin/show_pathway?gga00500/gga:417691%09red/gga:425007%09red/gga:426928%09red/gga:426929%09red/gga:414140%09red/gga:424691%09red/gga:415783%09red/gga:423698%09red/gga:416462%09red/gga:418660%09red/gga:419052%09red/gga:374044%09red/gga:425545%09red/gga:414139%09red/gga:425050%09red/gga:418201%09red/gga:424171%09red/gga:373900%09red/gga:430370%09red/gga:427964%09red/gga:423…
Biosynthesis of unsaturated fatty acids	KEGG PATHWAY	gga01040	25	30	0.0651739	0.143487	423122|427232|423120|396550|395706|423247|395785|770955|769879|420858|415539|422869|770094|428772|419371|421850|423119|428646|424491|431579|420518|424564|769787|417366|424251	http://www.genome.jp/kegg-bin/show_pathway?gga01040/gga:431579%09red/gga:420858%09red/gga:396550%09red/gga:417366%09red/gga:415539%09red/gga:770094%09red/gga:423120%09red/gga:423122%09red/gga:428646%09red/gga:424491%09red/gga:422869%09red/gga:424251%09red/gga:424564%09red/gga:770955%09red/gga:769787%09red/gga:423247%09red/gga:420518%09red/gga:428772%09red/gga:769879%09red/gga:395706%09red/gga:427…
Glycosaminoglycan biosynthesis - heparan sulfate / heparin	KEGG PATHWAY	gga00534	21	24	0.0657732	0.144152	428769|414780|416359|423738|424465|416581|395150|395140|415566|416274|395141|422022|428621|428025|428185|423822|422686|414781|769490|422840|769421	http://www.genome.jp/kegg-bin/show_pathway?gga00534/gga:422022%09red/gga:415566%09red/gga:395140%09red/gga:395150%09red/gga:416274%09red/gga:416581%09red/gga:422686%09red/gga:423738%09red/gga:422840%09red/gga:769490%09red/gga:428185%09red/gga:424465%09red/gga:414781%09red/gga:414780%09red/gga:428025%09red/gga:423822%09red/gga:428621%09red/gga:428769%09red/gga:395141%09red/gga:416359%09red/gga:769…
Glycosphingolipid biosynthesis - ganglio series	KEGG PATHWAY	gga00604	14	14	0.0694894	0.147592	425029|415320|395182|407775|414797|407778|427204|396140|404746|395139|100858260|420720|425243|395860	http://www.genome.jp/kegg-bin/show_pathway?gga00604/gga:100858260%09red/gga:425029%09red/gga:427204%09red/gga:407778%09red/gga:407775%09red/gga:395182%09red/gga:425243%09red/gga:415320%09red/gga:395139%09red/gga:404746%09red/gga:396140%09red/gga:414797%09red/gga:395860%09red/gga:420720%09red
Steroid biosynthesis	KEGG PATHWAY	gga00100	16	17	0.0722072	0.151525	424661|100857756|395827|424037|423065|422423|424367|417165|422038|420548|422982|428958|422302|424424|423789|420335	http://www.genome.jp/kegg-bin/show_pathway?gga00100/gga:422302%09red/gga:422982%09red/gga:422423%09red/gga:100857756%09red/gga:420548%09red/gga:417165%09red/gga:423789%09red/gga:424661%09red/gga:395827%09red/gga:420335%09red/gga:424037%09red/gga:424424%09red/gga:424367%09red/gga:422038%09red/gga:428958%09red/gga:423065%09red
Arginine biosynthesis	KEGG PATHWAY	gga00220	16	17	0.0722072	0.151525	423272|427721|417545|396261|423612|424043|417253|417185|428994|396498|396489|395735|415746|396533|100858836|395807	http://www.genome.jp/kegg-bin/show_pathway?gga00220/gga:395735%09red/gga:423272%09red/gga:396498%09red/gga:428994%09red/gga:417253%09red/gga:396533%09red/gga:423612%09red/gga:396489%09red/gga:417185%09red/gga:424043%09red/gga:395807%09red/gga:100858836%09red/gga:396261%09red/gga:427721%09red/gga:415746%09red/gga:417545%09red
Fatty acid biosynthesis	KEGG PATHWAY	gga00061	16	17	0.0722072	0.151525	419601|416324|422435|427561|430557|422345|420656|396504|423896|420532|424810|396061|422547|427934|415361|420090	http://www.genome.jp/kegg-bin/show_pathway?gga00061/gga:419601%09red/gga:422345%09red/gga:420090%09red/gga:422435%09red/gga:422547%09red/gga:430557%09red/gga:420656%09red/gga:416324%09red/gga:424810%09red/gga:427934%09red/gga:427561%09red/gga:420532%09red/gga:396504%09red/gga:423896%09red/gga:396061%09red/gga:415361%09red
Pentose and glucuronate interconversions	KEGG PATHWAY	gga00040	18	20	0.073542	0.153767	415332|424599|373900|770045|420591|374066|418169|418909|777348|418171|418170|772271|427823|422660|420432|422792|395338|418953	http://www.genome.jp/kegg-bin/show_pathway?gga00040/gga:418170%09red/gga:418171%09red/gga:374066%09red/gga:418953%09red/gga:424599%09red/gga:422660%09red/gga:427823%09red/gga:373900%09red/gga:418169%09red/gga:422792%09red/gga:395338%09red/gga:418909%09red/gga:420591%09red/gga:415332%09red/gga:777348%09red/gga:420432%09red/gga:770045%09red/gga:772271%09red
Phototransduction	KEGG PATHWAY	gga04744	20	23	0.0739189	0.154053	419864|768877|427515|395092|395426|395425|374216|429125|419089|396523|417433|396143|395855|395091|416692|751791|414892|419402|396486|430443	http://www.genome.jp/kegg-bin/show_pathway?gga04744/gga:768877%09red/gga:419402%09red/gga:417433%09red/gga:395425%09red/gga:396486%09red/gga:416692%09red/gga:396143%09red/gga:430443%09red/gga:396523%09red/gga:419864%09red/gga:395091%09red/gga:427515%09red/gga:419089%09red/gga:395092%09red/gga:374216%09red/gga:414892%09red/gga:395426%09red/gga:395855%09red/gga:429125%09red/gga:751791%09red
Porphyrin and chlorophyll metabolism	KEGG PATHWAY	gga00860	20	23	0.0739189	0.154053	424482|427244|420776|418377|771940|421348|396287|424590|427823|374020|417329|423830|422660|427672|552895|426223|100859013|422168|419701|416663	http://www.genome.jp/kegg-bin/show_pathway?gga00860/gga:418377%09red/gga:420776%09red/gga:424482%09red/gga:422660%09red/gga:422168%09red/gga:421348%09red/gga:416663%09red/gga:417329%09red/gga:374020%09red/gga:396287%09red/gga:423830%09red/gga:424590%09red/gga:552895%09red/gga:771940%09red/gga:100859013%09red/gga:427672%09red/gga:427244%09red/gga:419701%09red/gga:426223%09red/gga:427823%09red
Glycosaminoglycan biosynthesis - chondroitin sulfate / dermatan sulfate	KEGG PATHWAY	gga00532	17	19	0.0829767	0.164418	414780|421745|416359|415521|414781|418081|396018|426039|415598|422488|769112|428185|416469|423632|416032|768809|423952	http://www.genome.jp/kegg-bin/show_pathway?gga00532/gga:396018%09red/gga:418081%09red/gga:416469%09red/gga:426039%09red/gga:422488%09red/gga:414781%09red/gga:428185%09red/gga:415521%09red/gga:421745%09red/gga:414780%09red/gga:416359%09red/gga:769112%09red/gga:416032%09red/gga:423952%09red/gga:768809%09red/gga:423632%09red/gga:415598%09red
Intestinal immune network for IgA production	KEGG PATHWAY	gga04672	28	36	0.0848282	0.167653	424105|374229|395258|424121|416330|395968|396249|100858236|474360|395385|427944|693256|395324|416686|770275|395485|418257|428264|395180|417051|417050|419964|768950|419848|417983|395337|373958|425256	http://www.genome.jp/kegg-bin/show_pathway?gga04672/gga:418257%09red/gga:474360%09red/gga:693256%09red/gga:424121%09red/gga:395258%09red/gga:424105%09red/gga:770275%09red/gga:374229%09red/gga:395324%09red/gga:417050%09red/gga:417051%09red/gga:416686%09red/gga:428264%09red/gga:373958%09red/gga:395385%09red/gga:100858236%09red/gga:425256%09red/gga:396249%09red/gga:395968%09red/gga:427944%09red/gga:…
RNA polymerase	KEGG PATHWAY	gga03020	20	24	0.0926047	0.175141	426289|423727|424754|424954|416620|770704|415635|418071|395486|426805|417990|422910|420103|428713|427105|416723|421452|422621|101749883|420603	http://www.genome.jp/kegg-bin/show_pathway?gga03020/gga:423727%09red/gga:428713%09red/gga:416723%09red/gga:422621%09red/gga:426289%09red/gga:420603%09red/gga:417990%09red/gga:418071%09red/gga:770704%09red/gga:427105%09red/gga:424754%09red/gga:420103%09red/gga:416620%09red/gga:395486%09red/gga:421452%09red/gga:426805%09red/gga:101749883%09red/gga:422910%09red/gga:415635%09red/gga:424954%09red
Selenocompound metabolism	KEGG PATHWAY	gga00450	14	15	0.0926503	0.175141	424739|422069|416782|418082|425613|771778|426612|424716|423678|428689|416031|422530|422808|424517	http://www.genome.jp/kegg-bin/show_pathway?gga00450/gga:424716%09red/gga:418082%09red/gga:424739%09red/gga:424517%09red/gga:425613%09red/gga:416782%09red/gga:771778%09red/gga:422530%09red/gga:422069%09red/gga:422808%09red/gga:416031%09red/gga:428689%09red/gga:426612%09red/gga:423678%09red
Primary bile acid biosynthesis	KEGG PATHWAY	gga00120	14	15	0.0926503	0.175141	414834|416068|396550|422058|769879|427429|431683|420164|418107|417505|395785|419303|423788|423450	http://www.genome.jp/kegg-bin/show_pathway?gga00120/gga:769879%09red/gga:431683%09red/gga:423450%09red/gga:420164%09red/gga:396550%09red/gga:422058%09red/gga:423788%09red/gga:417505%09red/gga:427429%09red/gga:418107%09red/gga:416068%09red/gga:395785%09red/gga:414834%09red/gga:419303%09red
Histidine metabolism	KEGG PATHWAY	gga00340	18	21	0.0935723	0.175795	421012|395389|428813|428812|416035|426812|415454|424298|395726|378924|424405|421013|417609|417615|417917|418561|427256|418563	http://www.genome.jp/kegg-bin/show_pathway?gga00340/gga:415454%09red/gga:416035%09red/gga:395389%09red/gga:421013%09red/gga:421012%09red/gga:424405%09red/gga:417615%09red/gga:418563%09red/gga:418561%09red/gga:378924%09red/gga:424298%09red/gga:417609%09red/gga:417917%09red/gga:427256%09red/gga:426812%09red/gga:395726%09red/gga:428812%09red/gga:428813%09red
Glycosaminoglycan degradation	KEGG PATHWAY	gga00531	16	18	0.0937268	0.175795	417829|415320|771459|422490|427823|415908|422081|422392|427204|427294|426739|420720|100859903|423834|417749|373981	http://www.genome.jp/kegg-bin/show_pathway?gga00531/gga:100859903%09red/gga:417829%09red/gga:417749%09red/gga:422490%09red/gga:423834%09red/gga:427204%09red/gga:420720%09red/gga:427823%09red/gga:373981%09red/gga:427294%09red/gga:422081%09red/gga:771459%09red/gga:415320%09red/gga:415908%09red/gga:422392%09red/gga:426739%09red
Base excision repair	KEGG PATHWAY	gga03410	23	29	0.0995283	0.183377	422037|100857925|395724|770068|373984|417530|416997|771001|416648|419053|423567|395510|417275|395428|416551|769677|424594|430516|396199|426794|374010|428750|771158	http://www.genome.jp/kegg-bin/show_pathway?gga03410/gga:422037%09red/gga:769677%09red/gga:416648%09red/gga:417530%09red/gga:374010%09red/gga:771001%09red/gga:424594%09red/gga:396199%09red/gga:419053%09red/gga:395510%09red/gga:100857925%09red/gga:428750%09red/gga:771158%09red/gga:417275%09red/gga:430516%09red/gga:395724%09red/gga:426794%09red/gga:373984%09red/gga:416551%09red/gga:423567%09red/gga:…
Drug metabolism - cytochrome P450	KEGG PATHWAY	gga00982	26	34	0.104512	0.186492	424071|424072|771920|396322|395863|770916|395389|423881|418561|418563|395267|428813|428812|418178|395612|395979|100857724|100859645|769847|422660|422705|396380|418302|424404|414895|414896	http://www.genome.jp/kegg-bin/show_pathway?gga00982/gga:396322%09red/gga:395389%09red/gga:395979%09red/gga:396380%09red/gga:414896%09red/gga:428812%09red/gga:428813%09red/gga:395267%09red/gga:422705%09red/gga:422660%09red/gga:395612%09red/gga:769847%09red/gga:414895%09red/gga:100857724%09red/gga:418302%09red/gga:424404%09red/gga:770916%09red/gga:424072%09red/gga:424071%09red/gga:395863%09red/gga:…
Phenylalanine metabolism	KEGG PATHWAY	gga00360	13	14	0.105211	0.186492	420947|415884|396261|417039|408024|100857237|395389|416852|396533|428813|418563|418561|428812	http://www.genome.jp/kegg-bin/show_pathway?gga00360/gga:395389%09red/gga:417039%09red/gga:415884%09red/gga:396533%09red/gga:420947%09red/gga:416852%09red/gga:418563%09red/gga:100857237%09red/gga:418561%09red/gga:408024%09red/gga:396261%09red/gga:428812%09red/gga:428813%09red
Linoleic acid metabolism	KEGG PATHWAY	gga00591	22	28	0.11105	0.195642	418028|414832|414833|426747|426748|100858007|771552|423227|100858782|418356|416477|770292|428870|424677|424676|396394|101749229|423705|416980|416425|771655|771574	http://www.genome.jp/kegg-bin/show_pathway?gga00591/gga:101749229%09red/gga:100858007%09red/gga:428870%09red/gga:771655%09red/gga:423227%09red/gga:416425%09red/gga:100858782%09red/gga:416980%09red/gga:426747%09red/gga:770292%09red/gga:414833%09red/gga:414832%09red/gga:426748%09red/gga:423705%09red/gga:418028%09red/gga:424677%09red/gga:424676%09red/gga:396394%09red/gga:771552%09red/gga:771574%09re…
alpha-Linolenic acid metabolism	KEGG PATHWAY	gga00592	20	25	0.11407	0.197677	423122|770094|417366|416980|416425|426747|418028|100858782|426748|771552|396394|418356|422869|771655|428870|771574|101749229|423705|423227|770292	http://www.genome.jp/kegg-bin/show_pathway?gga00592/gga:770094%09red/gga:100858782%09red/gga:771655%09red/gga:416980%09red/gga:771552%09red/gga:428870%09red/gga:423705%09red/gga:418028%09red/gga:101749229%09red/gga:422869%09red/gga:426747%09red/gga:423122%09red/gga:418356%09red/gga:417366%09red/gga:396394%09red/gga:770292%09red/gga:423227%09red/gga:771574%09red/gga:416425%09red/gga:426748%09red
Synthesis and degradation of ketone bodies	KEGG PATHWAY	gga00072	10	10	0.116758	0.197677	424892|424891|427190|421587|418968|396379|396316|422715|421886|424380	http://www.genome.jp/kegg-bin/show_pathway?gga00072/gga:422715%09red/gga:421886%09red/gga:427190%09red/gga:424891%09red/gga:424892%09red/gga:396379%09red/gga:421587%09red/gga:418968%09red/gga:424380%09red/gga:396316%09red
2-Oxocarboxylic acid metabolism	KEGG PATHWAY	gga01210	12	13	0.119709	0.199276	418193|373916|424112|396261|431056|428728|415746|396533|100858836|100858903|374009|415362	http://www.genome.jp/kegg-bin/show_pathway?gga01210/gga:431056%09red/gga:374009%09red/gga:100858836%09red/gga:100858903%09red/gga:396533%09red/gga:418193%09red/gga:428728%09red/gga:373916%09red/gga:424112%09red/gga:415362%09red/gga:396261%09red/gga:415746%09red
Thiamine metabolism	KEGG PATHWAY	gga00730	12	13	0.119709	0.199276	428907|419133|424697|396002|421909|430522|428227|428588|100859876|396317|424555|424936	http://www.genome.jp/kegg-bin/show_pathway?gga00730/gga:100859876%09red/gga:424697%09red/gga:430522%09red/gga:424555%09red/gga:396317%09red/gga:396002%09red/gga:424936%09red/gga:428227%09red/gga:428588%09red/gga:419133%09red/gga:421909%09red/gga:428907%09red
Ubiquinone and other terpenoid-quinone biosynthesis	KEGG PATHWAY	gga00130	9	9	0.133833	0.211345	408253|423342|416609|415884|416852|422605|421797|416975|769737	http://www.genome.jp/kegg-bin/show_pathway?gga00130/gga:408253%09red/gga:423342%09red/gga:415884%09red/gga:769737%09red/gga:416975%09red/gga:416852%09red/gga:422605%09red/gga:421797%09red/gga:416609%09red
Other glycan degradation	KEGG PATHWAY	gga00511	14	17	0.151605	0.226148	422859|417343|419687|415320|430542|415306|422712|430102|100859407|429131|421668|422558|427204|420720	http://www.genome.jp/kegg-bin/show_pathway?gga00511/gga:100859407%09red/gga:430542%09red/gga:422712%09red/gga:427204%09red/gga:420720%09red/gga:422859%09red/gga:415306%09red/gga:422558%09red/gga:419687%09red/gga:415320%09red/gga:430102%09red/gga:421668%09red/gga:429131%09red/gga:417343%09red
Glycosylphosphatidylinositol (GPI)-anchor biosynthesis	KEGG PATHWAY	gga00563	17	22	0.160296	0.232181	420908|100858627|419124|420819|771539|100858021|424054|418624|770171|417600|423271|427290|429144|424556|771632|419179|417571	http://www.genome.jp/kegg-bin/show_pathway?gga00563/gga:423271%09red/gga:419179%09red/gga:427290%09red/gga:418624%09red/gga:771539%09red/gga:424556%09red/gga:417571%09red/gga:429144%09red/gga:770171%09red/gga:100858627%09red/gga:771632%09red/gga:424054%09red/gga:419124%09red/gga:420908%09red/gga:100858021%09red/gga:420819%09red/gga:417600%09red
Cytosolic DNA-sensing pathway	KEGG PATHWAY	gga04623	30	44	0.176714	0.23834	428713|395196|395312|417990|427105|421452|416620|430480|417825|416723|395551|395468|423727|424954|418071|378921|769675|396330|396033|423669|554219|395486|426792|770704|422936|420103|768990|395337|421864|395764	http://www.genome.jp/kegg-bin/show_pathway?gga04623/gga:422936%09red/gga:416723%09red/gga:769675%09red/gga:418071%09red/gga:768990%09red/gga:430480%09red/gga:554219%09red/gga:416620%09red/gga:417990%09red/gga:770704%09red/gga:395551%09red/gga:395486%09red/gga:395196%09red/gga:421864%09red/gga:420103%09red/gga:423727%09red/gga:396330%09red/gga:423669%09red/gga:427105%09red/gga:395764%09red/gga:396…
Taurine and hypotaurine metabolism	KEGG PATHWAY	gga00430	9	10	0.179034	0.23834	769879|395395|427391|416943|416945|419121|395743|426184|100857134	http://www.genome.jp/kegg-bin/show_pathway?gga00430/gga:419121%09red/gga:100857134%09red/gga:769879%09red/gga:395395%09red/gga:427391%09red/gga:426184%09red/gga:416945%09red/gga:416943%09red/gga:395743%09red
Glycosaminoglycan biosynthesis - keratan sulfate	KEGG PATHWAY	gga00533	12	16	0.237958	0.260761	770257|421286|418341|418342|396140|395139|423178|396121|424930|424572|100858260|396122	http://www.genome.jp/kegg-bin/show_pathway?gga00533/gga:100858260%09red/gga:424572%09red/gga:421286%09red/gga:396121%09red/gga:396122%09red/gga:395139%09red/gga:423178%09red/gga:424930%09red/gga:770257%09red/gga:396140%09red/gga:418342%09red/gga:418341%09red
Riboflavin metabolism	KEGG PATHWAY	gga00740	7	8	0.238394	0.260761	426929|426928|431449|428864|421909|427259|100857898	http://www.genome.jp/kegg-bin/show_pathway?gga00740/gga:426928%09red/gga:426929%09red/gga:428864%09red/gga:427259%09red/gga:431449%09red/gga:421909%09red/gga:100857898%09red
Phenylalanine, tyrosine and tryptophan biosynthesis	KEGG PATHWAY	gga00400	5	5	0.242881	0.260761	408024|415884|396261|417039|396533	http://www.genome.jp/kegg-bin/show_pathway?gga00400/gga:396533%09red/gga:396261%09red/gga:408024%09red/gga:417039%09red/gga:415884%09red
Caffeine metabolism	KEGG PATHWAY	gga00232	5	5	0.242881	0.260761	415809|396537|396025|396283|101747367	http://www.genome.jp/kegg-bin/show_pathway?gga00232/gga:396025%09red/gga:101747367%09red/gga:396537%09red/gga:415809%09red/gga:396283%09red
Neomycin, kanamycin and gentamicin biosynthesis	KEGG PATHWAY	gga00524	5	5	0.242881	0.260761	373889|768421|374044|423698|430370	http://www.genome.jp/kegg-bin/show_pathway?gga00524/gga:430370%09red/gga:768421%09red/gga:423698%09red/gga:374044%09red/gga:373889%09red
Glycosphingolipid biosynthesis - globo and isoglobo series	KEGG PATHWAY	gga00603	10	13	0.250631	0.268932	415320|396547|422188|771133|417163|427204|396140|395139|100858260|395860	http://www.genome.jp/kegg-bin/show_pathway?gga00603/gga:422188%09red/gga:417163%09red/gga:771133%09red/gga:427204%09red/gga:396547%09red/gga:415320%09red/gga:395139%09red/gga:396140%09red/gga:395860%09red/gga:100858260%09red
Glycosphingolipid biosynthesis - lacto and neolacto series	KEGG PATHWAY	gga00601	16	23	0.252956	0.271377	421286|771133|429027|424960|428479|418341|418342|395138|100858043|396122|396121|769122|424572|395860|419718|428092	http://www.genome.jp/kegg-bin/show_pathway?gga00601/gga:771133%09red/gga:424960%09red/gga:424572%09red/gga:421286%09red/gga:396121%09red/gga:396122%09red/gga:429027%09red/gga:428092%09red/gga:428479%09red/gga:769122%09red/gga:395138%09red/gga:419718%09red/gga:100858043%09red/gga:395860%09red/gga:418342%09red/gga:418341%09red
Ascorbate and aldarate metabolism	KEGG PATHWAY	gga00053	8	10	0.263949	0.282383	428008|426812|395480|770996|422660|422792|417615|424405	http://www.genome.jp/kegg-bin/show_pathway?gga00053/gga:395480%09red/gga:428008%09red/gga:422660%09red/gga:424405%09red/gga:770996%09red/gga:422792%09red/gga:426812%09red/gga:417615%09red
Vitamin B6 metabolism	KEGG PATHWAY	gga00750	6	7	0.277311	0.292774	100857383|424071|424072|771207|418549|427263	http://www.genome.jp/kegg-bin/show_pathway?gga00750/gga:771207%09red/gga:427263%09red/gga:100857383%09red/gga:418549%09red/gga:424072%09red/gga:424071%09red
Non-homologous end-joining	KEGG PATHWAY	gga03450	9	12	0.285409	0.301213	396351|427325|395376|424222|769677|430764|395555|416329|395767	http://www.genome.jp/kegg-bin/show_pathway?gga03450/gga:769677%09red/gga:416329%09red/gga:395555%09red/gga:430764%09red/gga:395767%09red/gga:424222%09red/gga:396351%09red/gga:427325%09red/gga:395376%09red
Sulfur metabolism	KEGG PATHWAY	gga00920	7	9	0.304037	0.320287	418049|421347|418048|421132|425664|422530|423678	http://www.genome.jp/kegg-bin/show_pathway?gga00920/gga:421132%09red/gga:421347%09red/gga:418049%09red/gga:422530%09red/gga:425664%09red/gga:418048%09red/gga:423678%09red
Sulfur relay system	KEGG PATHWAY	gga04122	6	8	0.351762	0.364251	419133|417221|418049|418048|415850|427199	http://www.genome.jp/kegg-bin/show_pathway?gga04122/gga:417221%09red/gga:415850%09red/gga:418048%09red/gga:418049%09red/gga:427199%09red/gga:419133%09red
Phosphonate and phosphinate metabolism	KEGG PATHWAY	gga00440	5	7	0.409185	0.414351	424915|421152|418098|428661|422093	http://www.genome.jp/kegg-bin/show_pathway?gga00440/gga:421152%09red/gga:424915%09red/gga:428661%09red/gga:418098%09red/gga:422093%09red
